# Supplementary material for: Detecting Genetic Variation of Colonizing Streptococcus agalactiae Genomes in Humans: A Precision Protocol
Source: Front Bioinform. 2022 Jun 3;2:813599. doi: 10.3389/fbinf.2022.813599 (PMC9580942; doi:10.3389/fbinf.2022.813599)
Supplement: Supplementary file 1 [file Table2.XLSX]

## Sheet: Supplementary Table 2
Supplementary Table 2 | Reference genome selection for GBS-M001T.
Reference	Cov length	Ref length	Coverage(%)	Mapping reads	Fq reads	Mapping rates(%)	Fixed mutations	Raw PMs	Fixed mutations/10
GX026	1735327	1840649	94.278	3455750	4675011	73.9196	15436	654	1543.6
138spar	1736200	1838126	94.4549	3457465	4675011	73.9563	15422	673	1542.2
138p	1736159	1838701	94.4231	3457739	4675011	73.9622	15431	659	1543.1
2-22	1736157	1838867	94.4145	3457745	4675011	73.9623	15414	657	1541.4
NGBS572	1799811	2061426	87.309	3615710	4675011	77.3412	12134	899	1213.4
ILRI005	1808279	2109759	85.7102	3623527	4675011	77.5084	14898	644	1489.8
ILRI112	1819456	2029198	89.6638	3631311	4675011	77.6749	14059	757	1405.9
GBS6	1857282	2231475	83.2311	3668913	4675011	78.4792	11298	936	1129.8
COH1	1830125	2065074	88.6227	3669381	4675011	78.4892	12567	1121	1256.7
GBS-NY	1857398	2243708	82.7825	3674869	4675011	78.6066	11278	959	1127.8
GBS-NM	1855552	2214297	83.7987	3677668	4675011	78.6665	11360	923	1136
CNCTC_10_84	1834023	2013842	91.0708	3687902	4675011	78.8854	12502	827	1250.2
GBS85147	1842912	1996151	92.3233	3697458	4675011	79.0898	15364	1720	1536.4
NEM316	1862850	2211485	84.2353	3732791	4675011	79.8456	10874	1576	1087.4
2630VR	1900096	2160267	87.9565	3776337	4675011	80.7771	10117	2129	1011.7
H002	1915631	2147416	89.2063	3788189	4675011	81.0306	12036	1913	1203.6
YM001	1900618	2047957	92.8056	3818172	4675011	81.6719	9126	885	912.6
GX064	1908327	2064350	92.442	3834455	4675011	82.0202	9087	888	908.7
GD201008-001	1909337	2063112	92.5465	3837648	4675011	82.0885	9118	842	911.8
HN016	1911826	2064722	92.5948	3839125	4675011	82.1201	9114	903	911.4
SG-M1	1923354	2116811	90.8609	3868702	4675011	82.7528	7437	922	743.7
A909	1949184	2127839	91.6039	3906158	4675011	83.554	9309	776	930.9
GBS_ST-1	1964903	2165968	90.7171	3912206	4675011	83.6834	8136	800	813.6
SS1	1968941	2092071	94.1144	3927987	4675011	84.0209	7860	853	786
NGBS061	1987096	2221207	89.4602	3947841	4675011	84.4456	9738	1355	973.8
09mas018883	1996647	2138694	93.3582	3975895	4675011	85.0457	9702	1422	970.2
SG-M8	2028576	2167120	93.607	4105363	4675011	87.815	821	664	18.1
GBS-M002	2034371	2092570	97.2188	4099921	4675011	87.6986	181	783	82.1
#Using GBS-M001T for example
#Fq reads: total reads in fastq file
#Mapping rates: Mapping reads /Fq reads
#Coverage: Cov length / Ref length
