# Supplementary material for: Detecting Genetic Variation of Colonizing Streptococcus agalactiae Genomes in Humans: A Precision Protocol
Source: Front Bioinform. 2022 Jun 3;2:813599. doi: 10.3389/fbinf.2022.813599 (PMC9580942; doi:10.3389/fbinf.2022.813599)
Supplement: Supplementary file 3 [file Table3.XLSX]

## Sheet: Supplementary Table 3
Supplementary Table 3 | PMs with a frequence more than 0.01 in six Burkholderia dolosa samples.
					frequency in six samples
Scaffold	position	reference	minor	major	SRR1005561	SRR1005562	SRR1005563	SRR1005564	SRR1005565	SRR1005566	shared	gene
gi|84788938|gb|CH482380.1|	602	G	A	G	-	0.0146199	-	-	-	-	N	ID=gene-BDAG_RS00010;Name=BDAG_RS00010;gbkey=Gene;gene_biotype=protein_coding;locus_tag=BDAG_RS00010;old_locus_tag=BDAG_00001
gi|84788938|gb|CH482380.1|	830	C	T	C	-	-	-	-	-	0.0117647	N	ID=gene-BDAG_RS00010;Name=BDAG_RS00010;gbkey=Gene;gene_biotype=protein_coding;locus_tag=BDAG_RS00010;old_locus_tag=BDAG_00001
gi|84788938|gb|CH482380.1|	890	A	G	A	-	-	0.0100402	-	-	-	N	ID=gene-BDAG_RS00010;Name=BDAG_RS00010;gbkey=Gene;gene_biotype=protein_coding;locus_tag=BDAG_RS00010;old_locus_tag=BDAG_00001
gi|84788938|gb|CH482380.1|	1062	G	A	G	-	-	-	-	-	0.0163934	N	ID=gene-BDAG_RS00010;Name=BDAG_RS00010;gbkey=Gene;gene_biotype=protein_coding;locus_tag=BDAG_RS00010;old_locus_tag=BDAG_00001
gi|84788938|gb|CH482380.1|	1586	T	C	T	-	-	0.0152284	-	-	-	N	ID=gene-BDAG_RS00010;Name=BDAG_RS00010;gbkey=Gene;gene_biotype=protein_coding;locus_tag=BDAG_RS00010;old_locus_tag=BDAG_00001
gi|84788938|gb|CH482380.1|	1601	C	T	C	-	-	0.010989	-	-	-	N	ID=gene-BDAG_RS00010;Name=BDAG_RS00010;gbkey=Gene;gene_biotype=protein_coding;locus_tag=BDAG_RS00010;old_locus_tag=BDAG_00001
gi|84788938|gb|CH482380.1|	2216	T	C	T	-	-	-	-	-	0.0144092	N	ID=gene-BDAG_RS00015;Name=BDAG_RS00015;gbkey=Gene;gene_biotype=protein_coding;locus_tag=BDAG_RS00015;old_locus_tag=BDAG_00002
gi|84788938|gb|CH482380.1|	2408	A	G	A	-	-	-	-	-	0.0108303	N	ID=gene-BDAG_RS00015;Name=BDAG_RS00015;gbkey=Gene;gene_biotype=protein_coding;locus_tag=BDAG_RS00015;old_locus_tag=BDAG_00002
gi|84788938|gb|CH482380.1|	2924	G	A	G	-	0.0114068	-	0.0174672	-	-	N	ID=gene-BDAG_RS00015;Name=BDAG_RS00015;gbkey=Gene;gene_biotype=protein_coding;locus_tag=BDAG_RS00015;old_locus_tag=BDAG_00002
gi|84788938|gb|CH482380.1|	3795	G	A	G	-	-	-	0.0126904	-	-	N	ID=gene-BDAG_RS00025;Name=paaI;gbkey=Gene;gene=paaI;gene_biotype=protein_coding;locus_tag=BDAG_RS00025;old_locus_tag=BDAG_00004
gi|84788938|gb|CH482380.1|	4038	C	T	C	-	-	0.0314961	-	-	-	N	ID=gene-BDAG_RS00025;Name=paaI;gbkey=Gene;gene=paaI;gene_biotype=protein_coding;locus_tag=BDAG_RS00025;old_locus_tag=BDAG_00004
gi|84788938|gb|CH482380.1|	4347	C	T	C	-	0.010101	-	-	-	-	N	ID=gene-BDAG_RS00030;Name=paaJ;gbkey=Gene;gene=paaJ;gene_biotype=protein_coding;locus_tag=BDAG_RS00030;old_locus_tag=BDAG_00005
gi|84788938|gb|CH482380.1|	4388	T	C	T	-	0.0127119	-	-	-	-	N	ID=gene-BDAG_RS00030;Name=paaJ;gbkey=Gene;gene=paaJ;gene_biotype=protein_coding;locus_tag=BDAG_RS00030;old_locus_tag=BDAG_00005
gi|84788938|gb|CH482380.1|	4447	T	C	T	-	-	-	0.0106762	-	-	N	ID=gene-BDAG_RS00030;Name=paaJ;gbkey=Gene;gene=paaJ;gene_biotype=protein_coding;locus_tag=BDAG_RS00030;old_locus_tag=BDAG_00005
gi|84788938|gb|CH482380.1|	4756	G	A	G	-	-	-	-	-	0.0221239	N	ID=gene-BDAG_RS00030;Name=paaJ;gbkey=Gene;gene=paaJ;gene_biotype=protein_coding;locus_tag=BDAG_RS00030;old_locus_tag=BDAG_00005
gi|84788938|gb|CH482380.1|	4937	C	T	C	-	-	0.0204545	-	-	-	N	ID=gene-BDAG_RS00035;Name=paaK;gbkey=Gene;gene=paaK;gene_biotype=protein_coding;locus_tag=BDAG_RS00035;old_locus_tag=BDAG_00006
gi|84788938|gb|CH482380.1|	4941	T	C	T	-	-	-	-	-	0.0117188	N	ID=gene-BDAG_RS00035;Name=paaK;gbkey=Gene;gene=paaK;gene_biotype=protein_coding;locus_tag=BDAG_RS00035;old_locus_tag=BDAG_00006
gi|84788938|gb|CH482380.1|	5489	C	T	C	-	-	-	-	-	0.0157895	N	ID=gene-BDAG_RS00035;Name=paaK;gbkey=Gene;gene=paaK;gene_biotype=protein_coding;locus_tag=BDAG_RS00035;old_locus_tag=BDAG_00006
gi|84788938|gb|CH482380.1|	5749	G	A	G	-	-	0.0138122	-	-	-	N	ID=gene-BDAG_RS00035;Name=paaK;gbkey=Gene;gene=paaK;gene_biotype=protein_coding;locus_tag=BDAG_RS00035;old_locus_tag=BDAG_00006
gi|84788938|gb|CH482380.1|	6686	C	T	C	-	-	-	-	0.0141509	-	N	ID=gene-BDAG_RS00040;Name=BDAG_RS00040;gbkey=Gene;gene_biotype=protein_coding;locus_tag=BDAG_RS00040;old_locus_tag=BDAG_00007
gi|84788938|gb|CH482380.1|	6712	G	A	G	-	-	-	0.0125523	-	-	N	ID=gene-BDAG_RS00040;Name=BDAG_RS00040;gbkey=Gene;gene_biotype=protein_coding;locus_tag=BDAG_RS00040;old_locus_tag=BDAG_00007
gi|84788938|gb|CH482380.1|	6914	C	T	C	-	-	-	-	-	0.0207254	N	ID=gene-BDAG_RS00040;Name=BDAG_RS00040;gbkey=Gene;gene_biotype=protein_coding;locus_tag=BDAG_RS00040;old_locus_tag=BDAG_00007
gi|84788938|gb|CH482380.1|	7211	C	T	C	-	0.0144928	-	-	-	-	N	ID=gene-BDAG_RS00040;Name=BDAG_RS00040;gbkey=Gene;gene_biotype=protein_coding;locus_tag=BDAG_RS00040;old_locus_tag=BDAG_00007
gi|84788938|gb|CH482380.1|	7783	A	G	A	-	0.0104439	-	-	-	-	N	ID=gene-BDAG_RS00045;Name=BDAG_RS00045;gbkey=Gene;gene_biotype=protein_coding;locus_tag=BDAG_RS00045;old_locus_tag=BDAG_00008
gi|84788938|gb|CH482380.1|	7791	T	C	T	-	-	0.0108992	0.0103093	-	-	N	ID=gene-BDAG_RS00045;Name=BDAG_RS00045;gbkey=Gene;gene_biotype=protein_coding;locus_tag=BDAG_RS00045;old_locus_tag=BDAG_00008
gi|84788938|gb|CH482380.1|	7963	C	T	C	-	-	0.0110063	-	-	-	N	ID=gene-BDAG_RS00045;Name=BDAG_RS00045;gbkey=Gene;gene_biotype=protein_coding;locus_tag=BDAG_RS00045;old_locus_tag=BDAG_00008
gi|84788938|gb|CH482380.1|	8948	G	A	G	-	-	-	0.0100334	-	-	N	N
gi|84788938|gb|CH482380.1|	9193	A	G	A	-	-	-	-	-	0.0212766	N	ID=gene-BDAG_RS00055;Name=BDAG_RS00055;gbkey=Gene;gene_biotype=protein_coding;locus_tag=BDAG_RS00055;old_locus_tag=BDAG_00010
gi|84788938|gb|CH482380.1|	9304	A	G	A	-	-	0.0128617	-	-	-	N	ID=gene-BDAG_RS00055;Name=BDAG_RS00055;gbkey=Gene;gene_biotype=protein_coding;locus_tag=BDAG_RS00055;old_locus_tag=BDAG_00010
gi|84788938|gb|CH482380.1|	9828	G	A	G	-	-	-	-	-	0.0115741	N	ID=gene-BDAG_RS00060;Name=hppD;gbkey=Gene;gene=hppD;gene_biotype=protein_coding;locus_tag=BDAG_RS00060;old_locus_tag=BDAG_00011
gi|84788938|gb|CH482380.1|	9868	G	A	G	-	-	-	-	-	0.0132743	N	ID=gene-BDAG_RS00060;Name=hppD;gbkey=Gene;gene=hppD;gene_biotype=protein_coding;locus_tag=BDAG_RS00060;old_locus_tag=BDAG_00011
gi|84788938|gb|CH482380.1|	9995	G	T	G	-	-	-	-	-	0.014652	N	ID=gene-BDAG_RS00060;Name=hppD;gbkey=Gene;gene=hppD;gene_biotype=protein_coding;locus_tag=BDAG_RS00060;old_locus_tag=BDAG_00011
gi|84788938|gb|CH482380.1|	10209	C	T	C	-	0.0102639	-	-	-	-	N	ID=gene-BDAG_RS00060;Name=hppD;gbkey=Gene;gene=hppD;gene_biotype=protein_coding;locus_tag=BDAG_RS00060;old_locus_tag=BDAG_00011
gi|84788938|gb|CH482380.1|	10395	T	C	T	-	-	0.0107692	-	-	-	N	ID=gene-BDAG_RS00060;Name=hppD;gbkey=Gene;gene=hppD;gene_biotype=protein_coding;locus_tag=BDAG_RS00060;old_locus_tag=BDAG_00011
gi|84788938|gb|CH482380.1|	10689	T	C	T	-	0.0112045	-	-	-	-	N	ID=gene-BDAG_RS00060;Name=hppD;gbkey=Gene;gene=hppD;gene_biotype=protein_coding;locus_tag=BDAG_RS00060;old_locus_tag=BDAG_00011
gi|84788938|gb|CH482380.1|	12093	T	C	T	-	-	-	-	-	0.0138122	N	ID=gene-BDAG_RS00070;Name=BDAG_RS00070;gbkey=Gene;gene_biotype=protein_coding;locus_tag=BDAG_RS00070;old_locus_tag=BDAG_00012
gi|84788938|gb|CH482380.1|	12149	C	T	C	0.0115607	-	-	-	-	-	N	ID=gene-BDAG_RS00070;Name=BDAG_RS00070;gbkey=Gene;gene_biotype=protein_coding;locus_tag=BDAG_RS00070;old_locus_tag=BDAG_00012
gi|84788938|gb|CH482380.1|	12270	C	T	C	-	-	-	-	-	0.0125392	N	ID=gene-BDAG_RS00070;Name=BDAG_RS00070;gbkey=Gene;gene_biotype=protein_coding;locus_tag=BDAG_RS00070;old_locus_tag=BDAG_00012
gi|84788938|gb|CH482380.1|	12398	C	T	C	-	0.0125523	-	-	-	-	N	ID=gene-BDAG_RS00070;Name=BDAG_RS00070;gbkey=Gene;gene_biotype=protein_coding;locus_tag=BDAG_RS00070;old_locus_tag=BDAG_00012
gi|84788938|gb|CH482380.1|	12560	C	T	C	-	-	-	-	-	0.0128205	N	ID=gene-BDAG_RS00070;Name=BDAG_RS00070;gbkey=Gene;gene_biotype=protein_coding;locus_tag=BDAG_RS00070;old_locus_tag=BDAG_00012
gi|84788938|gb|CH482380.1|	12839	T	C	T	-	-	-	-	0.0108992	-	N	ID=gene-BDAG_RS00070;Name=BDAG_RS00070;gbkey=Gene;gene_biotype=protein_coding;locus_tag=BDAG_RS00070;old_locus_tag=BDAG_00012
gi|84788938|gb|CH482380.1|	12998	C	T	C	-	-	-	-	-	0.0137457	N	ID=gene-BDAG_RS00070;Name=BDAG_RS00070;gbkey=Gene;gene_biotype=protein_coding;locus_tag=BDAG_RS00070;old_locus_tag=BDAG_00012
gi|84788938|gb|CH482380.1|	13112	A	G	A	-	-	-	0.0106383	-	-	N	ID=gene-BDAG_RS00070;Name=BDAG_RS00070;gbkey=Gene;gene_biotype=protein_coding;locus_tag=BDAG_RS00070;old_locus_tag=BDAG_00012
gi|84788938|gb|CH482380.1|	13262	G	A	G	-	-	-	-	-	0.0124224	N	ID=gene-BDAG_RS00070;Name=BDAG_RS00070;gbkey=Gene;gene_biotype=protein_coding;locus_tag=BDAG_RS00070;old_locus_tag=BDAG_00012
gi|84788938|gb|CH482380.1|	13311	A	G	A	-	0.0100503	-	-	-	-	N	ID=gene-BDAG_RS00070;Name=BDAG_RS00070;gbkey=Gene;gene_biotype=protein_coding;locus_tag=BDAG_RS00070;old_locus_tag=BDAG_00012
gi|84788938|gb|CH482380.1|	13712	G	A	G	0.0139373	-	-	-	-	-	N	ID=gene-BDAG_RS00070;Name=BDAG_RS00070;gbkey=Gene;gene_biotype=protein_coding;locus_tag=BDAG_RS00070;old_locus_tag=BDAG_00012
gi|84788938|gb|CH482380.1|	13756	G	A	G	-	0.0212121	-	-	-	-	N	ID=gene-BDAG_RS00070;Name=BDAG_RS00070;gbkey=Gene;gene_biotype=protein_coding;locus_tag=BDAG_RS00070;old_locus_tag=BDAG_00012
gi|84788938|gb|CH482380.1|	14048	C	T	C	0.0105263	-	-	-	-	-	N	ID=gene-BDAG_RS00070;Name=BDAG_RS00070;gbkey=Gene;gene_biotype=protein_coding;locus_tag=BDAG_RS00070;old_locus_tag=BDAG_00012
gi|84788938|gb|CH482380.1|	14054	C	T	C	-	-	-	0.0163934	-	-	N	ID=gene-BDAG_RS00070;Name=BDAG_RS00070;gbkey=Gene;gene_biotype=protein_coding;locus_tag=BDAG_RS00070;old_locus_tag=BDAG_00012
gi|84788938|gb|CH482380.1|	14151	A	G	A	0.0102041	-	-	-	-	-	N	ID=gene-BDAG_RS00070;Name=BDAG_RS00070;gbkey=Gene;gene_biotype=protein_coding;locus_tag=BDAG_RS00070;old_locus_tag=BDAG_00012
gi|84788938|gb|CH482380.1|	14923	G	A	G	-	-	0.0113208	-	-	-	N	ID=gene-BDAG_RS00070;Name=BDAG_RS00070;gbkey=Gene;gene_biotype=protein_coding;locus_tag=BDAG_RS00070;old_locus_tag=BDAG_00012
gi|84788938|gb|CH482380.1|	15062	G	A	G	0.012766	-	-	-	-	-	N	N
gi|84788938|gb|CH482380.1|	15096	C	T	C	-	-	0.0111111	-	-	-	N	N
gi|84788938|gb|CH482380.1|	15350	A	G	A	-	0.0155902	-	-	-	-	N	ID=gene-BDAG_RS00075;Name=BDAG_RS00075;gbkey=Gene;gene_biotype=pseudogene;locus_tag=BDAG_RS00075;old_locus_tag=BDAG_00013;pseudo=true
gi|84788938|gb|CH482380.1|	16589	G	A	G	-	-	-	0.0215054	-	-	N	ID=gene-BDAG_RS00075;Name=BDAG_RS00075;gbkey=Gene;gene_biotype=pseudogene;locus_tag=BDAG_RS00075;old_locus_tag=BDAG_00013;pseudo=true
gi|84788938|gb|CH482380.1|	16655	G	A	G	-	-	-	-	-	0.0162602	N	ID=gene-BDAG_RS00075;Name=BDAG_RS00075;gbkey=Gene;gene_biotype=pseudogene;locus_tag=BDAG_RS00075;old_locus_tag=BDAG_00013;pseudo=true
gi|84788938|gb|CH482380.1|	16963	T	C	T	-	-	-	-	-	0.0120482	N	ID=gene-BDAG_RS00075;Name=BDAG_RS00075;gbkey=Gene;gene_biotype=pseudogene;locus_tag=BDAG_RS00075;old_locus_tag=BDAG_00013;pseudo=true
gi|84788938|gb|CH482380.1|	17238	A	G	A	-	0.0103093	-	-	-	-	N	ID=gene-BDAG_RS00075;Name=BDAG_RS00075;gbkey=Gene;gene_biotype=pseudogene;locus_tag=BDAG_RS00075;old_locus_tag=BDAG_00013;pseudo=true
gi|84788938|gb|CH482380.1|	17321	C	T	C	-	-	-	0.0107817	-	-	N	ID=gene-BDAG_RS00075;Name=BDAG_RS00075;gbkey=Gene;gene_biotype=pseudogene;locus_tag=BDAG_RS00075;old_locus_tag=BDAG_00013;pseudo=true
gi|84788938|gb|CH482380.1|	17668	T	C	T	-	-	-	-	-	0.0102041	N	N
gi|84788938|gb|CH482380.1|	18079	T	C	T	-	0.0113065	-	-	-	-	N	ID=gene-BDAG_RS00080;Name=BDAG_RS00080;end_range=18515,.;gbkey=Gene;gene_biotype=pseudogene;locus_tag=BDAG_RS00080;old_locus_tag=BDAG_00014;partial=true;pseudo=true
gi|84788938|gb|CH482380.1|	20048	G	A	G	0.011976	-	-	-	-	-	N	ID=gene-BDAG_RS00090;Name=BDAG_RS00090;gbkey=Gene;gene_biotype=pseudogene;locus_tag=BDAG_RS00090;old_locus_tag=BDAG_00016;pseudo=true
gi|84788938|gb|CH482380.1|	20086	G	A	G	-	-	-	-	0.011811	-	N	ID=gene-BDAG_RS00090;Name=BDAG_RS00090;gbkey=Gene;gene_biotype=pseudogene;locus_tag=BDAG_RS00090;old_locus_tag=BDAG_00016;pseudo=true
gi|84788938|gb|CH482380.1|	20867	G	A	G	-	-	0.010929	-	-	-	N	ID=gene-BDAG_RS00095;Name=argC;gbkey=Gene;gene=argC;gene_biotype=protein_coding;locus_tag=BDAG_RS00095;old_locus_tag=BDAG_00017
gi|84788938|gb|CH482380.1|	21025	T	C	T	-	0.010274	-	-	-	-	N	ID=gene-BDAG_RS00095;Name=argC;gbkey=Gene;gene=argC;gene_biotype=protein_coding;locus_tag=BDAG_RS00095;old_locus_tag=BDAG_00017
gi|84788938|gb|CH482380.1|	21113	T	C	T	-	0.01	-	-	-	-	N	ID=gene-BDAG_RS00095;Name=argC;gbkey=Gene;gene=argC;gene_biotype=protein_coding;locus_tag=BDAG_RS00095;old_locus_tag=BDAG_00017
gi|84788938|gb|CH482380.1|	21256	A	G	A	0.0117994	-	-	-	-	-	N	ID=gene-BDAG_RS00095;Name=argC;gbkey=Gene;gene=argC;gene_biotype=protein_coding;locus_tag=BDAG_RS00095;old_locus_tag=BDAG_00017
gi|84788938|gb|CH482380.1|	22246	C	T	C	-	-	0.0117647	-	-	-	N	ID=gene-BDAG_RS00100;Name=BDAG_RS00100;end_range=23197,.;gbkey=Gene;gene_biotype=pseudogene;locus_tag=BDAG_RS00100;partial=true;pseudo=true
gi|84788938|gb|CH482380.1|	22646	G	A	G	-	-	-	-	-	0.0254237	N	ID=gene-BDAG_RS00100;Name=BDAG_RS00100;end_range=23197,.;gbkey=Gene;gene_biotype=pseudogene;locus_tag=BDAG_RS00100;partial=true;pseudo=true
gi|84788938|gb|CH482380.1|	23962	C	T	C	-	-	-	-	-	0.0130208	N	ID=gene-BDAG_RS00105;Name=BDAG_RS00105;gbkey=Gene;gene_biotype=protein_coding;locus_tag=BDAG_RS00105;old_locus_tag=BDAG_00018
gi|84788938|gb|CH482380.1|	24054	C	T	C	-	-	0.0118577	-	-	-	N	ID=gene-BDAG_RS00105;Name=BDAG_RS00105;gbkey=Gene;gene_biotype=protein_coding;locus_tag=BDAG_RS00105;old_locus_tag=BDAG_00018
gi|84788938|gb|CH482380.1|	24148	A	G	A	-	-	-	-	-	0.0155844	N	ID=gene-BDAG_RS00105;Name=BDAG_RS00105;gbkey=Gene;gene_biotype=protein_coding;locus_tag=BDAG_RS00105;old_locus_tag=BDAG_00018
gi|84788938|gb|CH482380.1|	24156	C	T	C	-	0.0141343	-	-	-	-	N	ID=gene-BDAG_RS00105;Name=BDAG_RS00105;gbkey=Gene;gene_biotype=protein_coding;locus_tag=BDAG_RS00105;old_locus_tag=BDAG_00018
gi|84788938|gb|CH482380.1|	24183	A	G	A	0.0193424	-	-	-	-	-	N	ID=gene-BDAG_RS00105;Name=BDAG_RS00105;gbkey=Gene;gene_biotype=protein_coding;locus_tag=BDAG_RS00105;old_locus_tag=BDAG_00018
gi|84788938|gb|CH482380.1|	24392	C	T	C	-	-	0.0121951	-	-	-	N	ID=gene-BDAG_RS00105;Name=BDAG_RS00105;gbkey=Gene;gene_biotype=protein_coding;locus_tag=BDAG_RS00105;old_locus_tag=BDAG_00018
gi|84788938|gb|CH482380.1|	24397	T	G	T	-	-	0.0126984	-	-	-	N	ID=gene-BDAG_RS00105;Name=BDAG_RS00105;gbkey=Gene;gene_biotype=protein_coding;locus_tag=BDAG_RS00105;old_locus_tag=BDAG_00018
gi|84788938|gb|CH482380.1|	24628	T	C	T	-	-	-	-	-	0.0114068	N	ID=gene-BDAG_RS00105;Name=BDAG_RS00105;gbkey=Gene;gene_biotype=protein_coding;locus_tag=BDAG_RS00105;old_locus_tag=BDAG_00018
gi|84788938|gb|CH482380.1|	24706	G	T	G	-	-	-	0.0149254	-	-	N	ID=gene-BDAG_RS00105;Name=BDAG_RS00105;gbkey=Gene;gene_biotype=protein_coding;locus_tag=BDAG_RS00105;old_locus_tag=BDAG_00018
gi|84788938|gb|CH482380.1|	24712	G	A	G	-	-	-	-	-	0.0189573	N	ID=gene-BDAG_RS00105;Name=BDAG_RS00105;gbkey=Gene;gene_biotype=protein_coding;locus_tag=BDAG_RS00105;old_locus_tag=BDAG_00018
gi|84788938|gb|CH482380.1|	24722	C	T	C	-	-	0.0120846	-	-	-	N	ID=gene-BDAG_RS00105;Name=BDAG_RS00105;gbkey=Gene;gene_biotype=protein_coding;locus_tag=BDAG_RS00105;old_locus_tag=BDAG_00018
gi|84788938|gb|CH482380.1|	24802	A	G	A	-	-	-	-	-	0.0120482	N	ID=gene-BDAG_RS00105;Name=BDAG_RS00105;gbkey=Gene;gene_biotype=protein_coding;locus_tag=BDAG_RS00105;old_locus_tag=BDAG_00018
gi|84788938|gb|CH482380.1|	24843	C	T	C	-	-	-	-	-	0.0100671	N	ID=gene-BDAG_RS00105;Name=BDAG_RS00105;gbkey=Gene;gene_biotype=protein_coding;locus_tag=BDAG_RS00105;old_locus_tag=BDAG_00018
gi|84788938|gb|CH482380.1|	25422	C	T	C	-	-	-	-	-	0.0142857	N	ID=gene-BDAG_RS00110;Name=BDAG_RS00110;gbkey=Gene;gene_biotype=protein_coding;locus_tag=BDAG_RS00110;old_locus_tag=BDAG_00019
gi|84788938|gb|CH482380.1|	25490	C	T	C	-	-	-	-	-	0.0112782	N	ID=gene-BDAG_RS00110;Name=BDAG_RS00110;gbkey=Gene;gene_biotype=protein_coding;locus_tag=BDAG_RS00110;old_locus_tag=BDAG_00019
gi|84788938|gb|CH482380.1|	25844	A	G	A	-	-	-	-	-	0.0144092	N	ID=gene-BDAG_RS00110;Name=BDAG_RS00110;gbkey=Gene;gene_biotype=protein_coding;locus_tag=BDAG_RS00110;old_locus_tag=BDAG_00019
gi|84788938|gb|CH482380.1|	25966	G	A	G	-	0.0133333	-	-	-	-	N	N
gi|84788938|gb|CH482380.1|	25967	C	T	C	-	0.0103448	-	-	-	-	N	N
gi|84788938|gb|CH482380.1|	26253	A	G	A	-	0.0182482	-	-	-	-	N	ID=gene-BDAG_RS00115;Name=BDAG_RS00115;gbkey=Gene;gene_biotype=protein_coding;locus_tag=BDAG_RS00115;old_locus_tag=BDAG_00020
gi|84788938|gb|CH482380.1|	26310	C	T	C	-	-	0.0146628	-	-	-	N	ID=gene-BDAG_RS00115;Name=BDAG_RS00115;gbkey=Gene;gene_biotype=protein_coding;locus_tag=BDAG_RS00115;old_locus_tag=BDAG_00020
gi|84788938|gb|CH482380.1|	26483	C	T	C	-	0.0137615	-	-	-	-	N	ID=gene-BDAG_RS00115;Name=BDAG_RS00115;gbkey=Gene;gene_biotype=protein_coding;locus_tag=BDAG_RS00115;old_locus_tag=BDAG_00020
gi|84788938|gb|CH482380.1|	27240	A	G	A	-	0.0114068	-	-	-	-	N	ID=gene-BDAG_RS00120;Name=BDAG_RS00120;gbkey=Gene;gene_biotype=protein_coding;locus_tag=BDAG_RS00120;old_locus_tag=BDAG_00021
gi|84788938|gb|CH482380.1|	28454	G	A	G	-	-	-	0.0233645	-	-	N	N
gi|84788938|gb|CH482380.1|	28594	T	C	T	-	-	-	-	-	0.010101	N	N
gi|84788938|gb|CH482380.1|	28981	C	T	C	-	-	-	0.0108696	-	-	N	ID=gene-BDAG_RS00125;Name=BDAG_RS00125;gbkey=Gene;gene_biotype=protein_coding;locus_tag=BDAG_RS00125;old_locus_tag=BDAG_00022
gi|84788938|gb|CH482380.1|	29003	T	C	T	-	0.0110193	-	-	-	-	N	ID=gene-BDAG_RS00125;Name=BDAG_RS00125;gbkey=Gene;gene_biotype=protein_coding;locus_tag=BDAG_RS00125;old_locus_tag=BDAG_00022
gi|84788938|gb|CH482380.1|	29403	T	C	T	-	0.0166667	-	-	-	-	N	ID=gene-BDAG_RS00130;Name=BDAG_RS00130;gbkey=Gene;gene_biotype=protein_coding;locus_tag=BDAG_RS00130;old_locus_tag=BDAG_00023
gi|84788938|gb|CH482380.1|	29477	C	T	C	0.0191083	-	-	-	-	-	N	ID=gene-BDAG_RS00130;Name=BDAG_RS00130;gbkey=Gene;gene_biotype=protein_coding;locus_tag=BDAG_RS00130;old_locus_tag=BDAG_00023
gi|84788938|gb|CH482380.1|	29789	C	T	C	0.0205479	-	-	-	-	-	N	ID=gene-BDAG_RS00130;Name=BDAG_RS00130;gbkey=Gene;gene_biotype=protein_coding;locus_tag=BDAG_RS00130;old_locus_tag=BDAG_00023
gi|84788938|gb|CH482380.1|	29880	G	A	G	0.010101	-	-	-	-	-	N	ID=gene-BDAG_RS00130;Name=BDAG_RS00130;gbkey=Gene;gene_biotype=protein_coding;locus_tag=BDAG_RS00130;old_locus_tag=BDAG_00023
gi|84788938|gb|CH482380.1|	30085	G	A	G	-	-	-	-	0.0157068	-	N	ID=gene-BDAG_RS00130;Name=BDAG_RS00130;gbkey=Gene;gene_biotype=protein_coding;locus_tag=BDAG_RS00130;old_locus_tag=BDAG_00023
gi|84788938|gb|CH482380.1|	30097	C	T	C	-	-	0.0120482	-	-	-	N	ID=gene-BDAG_RS00130;Name=BDAG_RS00130;gbkey=Gene;gene_biotype=protein_coding;locus_tag=BDAG_RS00130;old_locus_tag=BDAG_00023
gi|84788938|gb|CH482380.1|	30107	G	A	G	-	0.0117994	-	-	-	-	N	ID=gene-BDAG_RS00130;Name=BDAG_RS00130;gbkey=Gene;gene_biotype=protein_coding;locus_tag=BDAG_RS00130;old_locus_tag=BDAG_00023
gi|84788938|gb|CH482380.1|	30132	G	A	G	-	-	-	-	-	0.0111421	N	ID=gene-BDAG_RS00130;Name=BDAG_RS00130;gbkey=Gene;gene_biotype=protein_coding;locus_tag=BDAG_RS00130;old_locus_tag=BDAG_00023
gi|84788938|gb|CH482380.1|	30446	A	G	A	-	0.0102389	-	-	-	-	N	ID=gene-BDAG_RS00135;Name=BDAG_RS00135;gbkey=Gene;gene_biotype=protein_coding;locus_tag=BDAG_RS00135;old_locus_tag=BDAG_00024
gi|84788938|gb|CH482380.1|	31557	G	A	G	0.0103093	-	-	-	-	-	N	N
gi|84788938|gb|CH482380.1|	31660	A	G	A	-	0.0181818	-	-	-	0.0209205	N	N
gi|84788938|gb|CH482380.1|	32121	T	G	T	-	-	-	0.0509091	-	-	Y	ID=gene-BDAG_RS00145;Name=BDAG_RS00145;gbkey=Gene;gene_biotype=protein_coding;locus_tag=BDAG_RS00145;old_locus_tag=BDAG_00026
gi|84788938|gb|CH482380.1|	32674	C	T	C	0.0108696	-	-	-	-	-	N	ID=gene-BDAG_RS00145;Name=BDAG_RS00145;gbkey=Gene;gene_biotype=protein_coding;locus_tag=BDAG_RS00145;old_locus_tag=BDAG_00026
gi|84788938|gb|CH482380.1|	32709	C	T	C	-	0.0124481	-	-	-	-	N	ID=gene-BDAG_RS00145;Name=BDAG_RS00145;gbkey=Gene;gene_biotype=protein_coding;locus_tag=BDAG_RS00145;old_locus_tag=BDAG_00026
gi|84788938|gb|CH482380.1|	32798	A	G	A	0.0121951	-	-	-	-	-	N	ID=gene-BDAG_RS00145;Name=BDAG_RS00145;gbkey=Gene;gene_biotype=protein_coding;locus_tag=BDAG_RS00145;old_locus_tag=BDAG_00026
gi|84788938|gb|CH482380.1|	32997	T	C	T	-	-	0.010989	-	-	-	N	ID=gene-BDAG_RS00150;Name=BDAG_RS00150;gbkey=Gene;gene_biotype=protein_coding;locus_tag=BDAG_RS00150;old_locus_tag=BDAG_00027
gi|84788938|gb|CH482380.1|	33836	C	T	C	-	-	-	0.0134529	-	-	N	ID=gene-BDAG_RS00155;Name=BDAG_RS00155;gbkey=Gene;gene_biotype=protein_coding;locus_tag=BDAG_RS00155;old_locus_tag=BDAG_00028
gi|84788938|gb|CH482380.1|	33852	G	A	G	-	-	0.0102041	-	-	-	N	ID=gene-BDAG_RS00155;Name=BDAG_RS00155;gbkey=Gene;gene_biotype=protein_coding;locus_tag=BDAG_RS00155;old_locus_tag=BDAG_00028
gi|84788938|gb|CH482380.1|	34259	G	A	G	-	-	-	0.0119904	-	-	N	ID=gene-BDAG_RS00155;Name=BDAG_RS00155;gbkey=Gene;gene_biotype=protein_coding;locus_tag=BDAG_RS00155;old_locus_tag=BDAG_00028
gi|84788938|gb|CH482380.1|	34339	A	G	A	-	-	0.0125392	-	-	-	N	ID=gene-BDAG_RS00155;Name=BDAG_RS00155;gbkey=Gene;gene_biotype=protein_coding;locus_tag=BDAG_RS00155;old_locus_tag=BDAG_00028
gi|84788938|gb|CH482380.1|	34521	G	A	G	-	-	0.0103896	-	-	-	N	ID=gene-BDAG_RS00155;Name=BDAG_RS00155;gbkey=Gene;gene_biotype=protein_coding;locus_tag=BDAG_RS00155;old_locus_tag=BDAG_00028
gi|84788938|gb|CH482380.1|	34624	G	A	G	0.0167598	-	-	-	-	-	N	ID=gene-BDAG_RS00155;Name=BDAG_RS00155;gbkey=Gene;gene_biotype=protein_coding;locus_tag=BDAG_RS00155;old_locus_tag=BDAG_00028
gi|84788938|gb|CH482380.1|	35447	G	A	G	-	-	-	0.0148699	-	-	N	ID=gene-BDAG_RS00160;Name=BDAG_RS00160;gbkey=Gene;gene_biotype=protein_coding;locus_tag=BDAG_RS00160;old_locus_tag=BDAG_00029
gi|84788938|gb|CH482380.1|	35454	G	A	G	-	-	-	-	-	0.0117188	N	ID=gene-BDAG_RS00160;Name=BDAG_RS00160;gbkey=Gene;gene_biotype=protein_coding;locus_tag=BDAG_RS00160;old_locus_tag=BDAG_00029
gi|84788938|gb|CH482380.1|	35497	C	T	C	-	-	-	-	-	0.0142349	N	ID=gene-BDAG_RS00160;Name=BDAG_RS00160;gbkey=Gene;gene_biotype=protein_coding;locus_tag=BDAG_RS00160;old_locus_tag=BDAG_00029
gi|84788938|gb|CH482380.1|	36299	C	T	C	-	0.0135747	-	-	-	-	N	ID=gene-BDAG_RS00165;Name=BDAG_RS00165;gbkey=Gene;gene_biotype=protein_coding;locus_tag=BDAG_RS00165;old_locus_tag=BDAG_00030
gi|84788938|gb|CH482380.1|	36364	C	T	C	-	-	-	0.0125	-	-	N	ID=gene-BDAG_RS00165;Name=BDAG_RS00165;gbkey=Gene;gene_biotype=protein_coding;locus_tag=BDAG_RS00165;old_locus_tag=BDAG_00030
gi|84788938|gb|CH482380.1|	36372	C	T	C	-	0.0124481	-	-	-	-	N	ID=gene-BDAG_RS00165;Name=BDAG_RS00165;gbkey=Gene;gene_biotype=protein_coding;locus_tag=BDAG_RS00165;old_locus_tag=BDAG_00030
gi|84788938|gb|CH482380.1|	36489	G	A	G	-	0.011236	-	-	-	-	N	ID=gene-BDAG_RS00165;Name=BDAG_RS00165;gbkey=Gene;gene_biotype=protein_coding;locus_tag=BDAG_RS00165;old_locus_tag=BDAG_00030
gi|84788938|gb|CH482380.1|	36665	C	T	C	-	-	0.0118694	-	-	-	N	ID=gene-BDAG_RS00165;Name=BDAG_RS00165;gbkey=Gene;gene_biotype=protein_coding;locus_tag=BDAG_RS00165;old_locus_tag=BDAG_00030
gi|84788938|gb|CH482380.1|	36684	T	C	T	-	-	-	-	-	0.0108303	N	ID=gene-BDAG_RS00165;Name=BDAG_RS00165;gbkey=Gene;gene_biotype=protein_coding;locus_tag=BDAG_RS00165;old_locus_tag=BDAG_00030
gi|84788938|gb|CH482380.1|	36735	T	C	T	-	-	-	0.012931	-	-	N	ID=gene-BDAG_RS00165;Name=BDAG_RS00165;gbkey=Gene;gene_biotype=protein_coding;locus_tag=BDAG_RS00165;old_locus_tag=BDAG_00030
gi|84788938|gb|CH482380.1|	36834	G	A	G	-	-	0.019084	-	-	-	N	ID=gene-BDAG_RS00165;Name=BDAG_RS00165;gbkey=Gene;gene_biotype=protein_coding;locus_tag=BDAG_RS00165;old_locus_tag=BDAG_00030
gi|84788938|gb|CH482380.1|	37932	C	T	C	-	-	-	-	-	0.0232558	N	ID=gene-BDAG_RS00170;Name=BDAG_RS00170;gbkey=Gene;gene_biotype=protein_coding;locus_tag=BDAG_RS00170;old_locus_tag=BDAG_00031
gi|84788938|gb|CH482380.1|	37936	A	G	A	-	-	-	0.0123967	-	-	N	ID=gene-BDAG_RS00170;Name=BDAG_RS00170;gbkey=Gene;gene_biotype=protein_coding;locus_tag=BDAG_RS00170;old_locus_tag=BDAG_00031
gi|84788938|gb|CH482380.1|	38367	T	C	T	-	-	-	0.0159236	-	-	N	ID=gene-BDAG_RS00175;Name=BDAG_RS00175;gbkey=Gene;gene_biotype=protein_coding;locus_tag=BDAG_RS00175;old_locus_tag=BDAG_00032
gi|84788938|gb|CH482380.1|	38517	T	C	T	0.0113422	-	-	-	-	-	N	ID=gene-BDAG_RS00175;Name=BDAG_RS00175;gbkey=Gene;gene_biotype=protein_coding;locus_tag=BDAG_RS00175;old_locus_tag=BDAG_00032
gi|84788938|gb|CH482380.1|	38894	G	A	G	-	-	-	-	-	0.0122699	N	ID=gene-BDAG_RS00175;Name=BDAG_RS00175;gbkey=Gene;gene_biotype=protein_coding;locus_tag=BDAG_RS00175;old_locus_tag=BDAG_00032
gi|84788938|gb|CH482380.1|	38988	T	C	T	-	-	-	-	-	0.016129	N	ID=gene-BDAG_RS00175;Name=BDAG_RS00175;gbkey=Gene;gene_biotype=protein_coding;locus_tag=BDAG_RS00175;old_locus_tag=BDAG_00032
gi|84788938|gb|CH482380.1|	39230	A	G	A	-	-	-	-	-	0.0131148	N	ID=gene-BDAG_RS00175;Name=BDAG_RS00175;gbkey=Gene;gene_biotype=protein_coding;locus_tag=BDAG_RS00175;old_locus_tag=BDAG_00032
gi|84788938|gb|CH482380.1|	39423	C	T	C	-	0.0109091	-	-	-	-	N	ID=gene-BDAG_RS00175;Name=BDAG_RS00175;gbkey=Gene;gene_biotype=protein_coding;locus_tag=BDAG_RS00175;old_locus_tag=BDAG_00032
gi|84788938|gb|CH482380.1|	39863	T	C	T	-	-	-	0.0123077	-	-	N	ID=gene-BDAG_RS00180;Name=BDAG_RS00180;gbkey=Gene;gene_biotype=protein_coding;locus_tag=BDAG_RS00180;old_locus_tag=BDAG_00033
gi|84788938|gb|CH482380.1|	39898	G	A	G	-	-	0.0109489	-	-	-	N	ID=gene-BDAG_RS00180;Name=BDAG_RS00180;gbkey=Gene;gene_biotype=protein_coding;locus_tag=BDAG_RS00180;old_locus_tag=BDAG_00033
gi|84788938|gb|CH482380.1|	39957	G	A	G	0.0121581	-	-	-	-	-	N	ID=gene-BDAG_RS00180;Name=BDAG_RS00180;gbkey=Gene;gene_biotype=protein_coding;locus_tag=BDAG_RS00180;old_locus_tag=BDAG_00033
gi|84788938|gb|CH482380.1|	40124	T	C	T	-	-	0.0157895	-	-	-	N	ID=gene-BDAG_RS00180;Name=BDAG_RS00180;gbkey=Gene;gene_biotype=protein_coding;locus_tag=BDAG_RS00180;old_locus_tag=BDAG_00033
gi|84788938|gb|CH482380.1|	40348	C	G	C	-	-	0.0118577	-	-	-	N	ID=gene-BDAG_RS00180;Name=BDAG_RS00180;gbkey=Gene;gene_biotype=protein_coding;locus_tag=BDAG_RS00180;old_locus_tag=BDAG_00033
gi|84788938|gb|CH482380.1|	40743	C	T	C	-	-	0.0122951	-	-	-	N	ID=gene-BDAG_RS00180;Name=BDAG_RS00180;gbkey=Gene;gene_biotype=protein_coding;locus_tag=BDAG_RS00180;old_locus_tag=BDAG_00033
gi|84788938|gb|CH482380.1|	40766	G	A	G	0.0134228	-	-	-	-	-	N	ID=gene-BDAG_RS00180;Name=BDAG_RS00180;gbkey=Gene;gene_biotype=protein_coding;locus_tag=BDAG_RS00180;old_locus_tag=BDAG_00033
gi|84788938|gb|CH482380.1|	41319	T	C	T	-	0.0121951	0.0117647	-	-	-	N	ID=gene-BDAG_RS00185;Name=BDAG_RS00185;gbkey=Gene;gene_biotype=protein_coding;locus_tag=BDAG_RS00185;old_locus_tag=BDAG_00034
gi|84788938|gb|CH482380.1|	41453	T	C	T	-	-	0.0147601	-	-	-	N	ID=gene-BDAG_RS00185;Name=BDAG_RS00185;gbkey=Gene;gene_biotype=protein_coding;locus_tag=BDAG_RS00185;old_locus_tag=BDAG_00034
gi|84788938|gb|CH482380.1|	41456	A	G	A	-	-	-	-	-	0.0144928	N	ID=gene-BDAG_RS00185;Name=BDAG_RS00185;gbkey=Gene;gene_biotype=protein_coding;locus_tag=BDAG_RS00185;old_locus_tag=BDAG_00034
gi|84788938|gb|CH482380.1|	42054	G	A	G	-	0.0130435	-	-	-	-	N	ID=gene-BDAG_RS00185;Name=BDAG_RS00185;gbkey=Gene;gene_biotype=protein_coding;locus_tag=BDAG_RS00185;old_locus_tag=BDAG_00034
gi|84788938|gb|CH482380.1|	42091	G	A	G	-	-	0.0239044	-	-	-	N	ID=gene-BDAG_RS00185;Name=BDAG_RS00185;gbkey=Gene;gene_biotype=protein_coding;locus_tag=BDAG_RS00185;old_locus_tag=BDAG_00034
gi|84788938|gb|CH482380.1|	42116	A	G	A	-	0.0148148	-	0.0124224	-	-	N	ID=gene-BDAG_RS00185;Name=BDAG_RS00185;gbkey=Gene;gene_biotype=protein_coding;locus_tag=BDAG_RS00185;old_locus_tag=BDAG_00034
gi|84788938|gb|CH482380.1|	42407	C	T	C	0.0104712	-	-	-	-	-	N	ID=gene-BDAG_RS00190;Name=BDAG_RS00190;gbkey=Gene;gene_biotype=protein_coding;locus_tag=BDAG_RS00190;old_locus_tag=BDAG_00035
gi|84788938|gb|CH482380.1|	42551	C	T	C	-	0.0111111	-	-	-	-	N	ID=gene-BDAG_RS00190;Name=BDAG_RS00190;gbkey=Gene;gene_biotype=protein_coding;locus_tag=BDAG_RS00190;old_locus_tag=BDAG_00035
gi|84788938|gb|CH482380.1|	42736	T	C	T	-	0.0119048	-	-	-	-	N	ID=gene-BDAG_RS00190;Name=BDAG_RS00190;gbkey=Gene;gene_biotype=protein_coding;locus_tag=BDAG_RS00190;old_locus_tag=BDAG_00035
gi|84788938|gb|CH482380.1|	42971	G	A	G	-	-	-	-	-	0.0105634	N	ID=gene-BDAG_RS00190;Name=BDAG_RS00190;gbkey=Gene;gene_biotype=protein_coding;locus_tag=BDAG_RS00190;old_locus_tag=BDAG_00035
gi|84788938|gb|CH482380.1|	43028	T	C	T	-	-	-	0.0122699	-	-	N	N
gi|84788938|gb|CH482380.1|	43384	C	T	C	-	-	0.0108696	-	-	-	N	ID=gene-BDAG_RS00200;Name=BDAG_RS00200;gbkey=Gene;gene_biotype=protein_coding;locus_tag=BDAG_RS00200;old_locus_tag=BDAG_00036
gi|84788938|gb|CH482380.1|	43436	G	A	G	-	-	0.0115607	-	-	-	N	ID=gene-BDAG_RS00200;Name=BDAG_RS00200;gbkey=Gene;gene_biotype=protein_coding;locus_tag=BDAG_RS00200;old_locus_tag=BDAG_00036
gi|84788938|gb|CH482380.1|	43447	T	C	T	-	-	-	0.0115385	-	-	N	ID=gene-BDAG_RS00200;Name=BDAG_RS00200;gbkey=Gene;gene_biotype=protein_coding;locus_tag=BDAG_RS00200;old_locus_tag=BDAG_00036
gi|84788938|gb|CH482380.1|	43778	G	A	G	-	-	-	-	-	0.010989	N	ID=gene-BDAG_RS00205;Name=BDAG_RS00205;gbkey=Gene;gene_biotype=protein_coding;locus_tag=BDAG_RS00205;old_locus_tag=BDAG_00037
gi|84788938|gb|CH482380.1|	43906	A	G	A	-	0.0106061	-	-	0.0107527	-	N	ID=gene-BDAG_RS00205;Name=BDAG_RS00205;gbkey=Gene;gene_biotype=protein_coding;locus_tag=BDAG_RS00205;old_locus_tag=BDAG_00037
gi|84788938|gb|CH482380.1|	44295	C	T	C	-	-	0.0108992	-	-	-	N	ID=gene-BDAG_RS00205;Name=BDAG_RS00205;gbkey=Gene;gene_biotype=protein_coding;locus_tag=BDAG_RS00205;old_locus_tag=BDAG_00037
gi|84788938|gb|CH482380.1|	44445	A	G	A	-	-	-	-	-	0.0149626	N	ID=gene-BDAG_RS00210;Name=BDAG_RS00210;end_range=44824,.;gbkey=Gene;gene_biotype=pseudogene;locus_tag=BDAG_RS00210;old_locus_tag=BDAG_00038;partial=true;pseudo=true
gi|84788938|gb|CH482380.1|	45617	C	T	C	-	-	0.0169014	-	-	-	N	ID=gene-BDAG_RS00220;Name=rsmI;gbkey=Gene;gene=rsmI;gene_biotype=protein_coding;locus_tag=BDAG_RS00220;old_locus_tag=BDAG_00039
gi|84788938|gb|CH482380.1|	45813	G	A	G	-	-	-	-	-	0.0157895	N	ID=gene-BDAG_RS00220;Name=rsmI;gbkey=Gene;gene=rsmI;gene_biotype=protein_coding;locus_tag=BDAG_RS00220;old_locus_tag=BDAG_00039
gi|84788938|gb|CH482380.1|	46182	C	T	C	0.0101695	-	-	-	-	-	N	ID=gene-BDAG_RS00220;Name=rsmI;gbkey=Gene;gene=rsmI;gene_biotype=protein_coding;locus_tag=BDAG_RS00220;old_locus_tag=BDAG_00039
gi|84788938|gb|CH482380.1|	46238	T	C	T	-	-	0.012012	-	-	-	N	ID=gene-BDAG_RS00220;Name=rsmI;gbkey=Gene;gene=rsmI;gene_biotype=protein_coding;locus_tag=BDAG_RS00220;old_locus_tag=BDAG_00039
gi|84788938|gb|CH482380.1|	46373	G	A	G	-	-	0.0108696	-	-	-	N	ID=gene-BDAG_RS00220;Name=rsmI;gbkey=Gene;gene=rsmI;gene_biotype=protein_coding;locus_tag=BDAG_RS00220;old_locus_tag=BDAG_00039
gi|84788938|gb|CH482380.1|	46506	C	T	C	-	-	0.0117371	-	-	-	N	N
gi|84788938|gb|CH482380.1|	46658	C	T	C	-	-	-	0.0108696	-	-	N	ID=gene-BDAG_RS00225;Name=BDAG_RS00225;gbkey=Gene;gene_biotype=protein_coding;locus_tag=BDAG_RS00225;old_locus_tag=BDAG_00040
gi|84788938|gb|CH482380.1|	46934	T	C	T	-	-	-	0.0194647	-	-	N	ID=gene-BDAG_RS00225;Name=BDAG_RS00225;gbkey=Gene;gene_biotype=protein_coding;locus_tag=BDAG_RS00225;old_locus_tag=BDAG_00040
gi|84788938|gb|CH482380.1|	47273	G	A	G	-	-	-	0.0105263	-	-	N	N
gi|84788938|gb|CH482380.1|	47785	G	A	G	-	-	0.011976	-	-	-	N	ID=gene-BDAG_RS29595;Name=BDAG_RS29595;gbkey=Gene;gene_biotype=protein_coding;locus_tag=BDAG_RS29595
gi|84788938|gb|CH482380.1|	48319	G	A	G	-	-	-	0.0102564	-	-	N	ID=gene-BDAG_RS00230;Name=BDAG_RS00230;gbkey=Gene;gene_biotype=protein_coding;locus_tag=BDAG_RS00230;old_locus_tag=BDAG_00041
gi|84788938|gb|CH482380.1|	48349	A	G	A	-	-	-	-	-	0.0131926	N	ID=gene-BDAG_RS00230;Name=BDAG_RS00230;gbkey=Gene;gene_biotype=protein_coding;locus_tag=BDAG_RS00230;old_locus_tag=BDAG_00041
gi|84788938|gb|CH482380.1|	48890	G	A	G	-	-	-	-	-	0.0105263	N	ID=gene-BDAG_RS00235;Name=BDAG_RS00235;gbkey=Gene;gene_biotype=protein_coding;locus_tag=BDAG_RS00235;old_locus_tag=BDAG_00042
gi|84788938|gb|CH482380.1|	49054	C	T	C	-	-	-	0.0114068	-	-	N	ID=gene-BDAG_RS00235;Name=BDAG_RS00235;gbkey=Gene;gene_biotype=protein_coding;locus_tag=BDAG_RS00235;old_locus_tag=BDAG_00042
gi|84788938|gb|CH482380.1|	49430	C	T	C	-	0.0122324	-	-	-	-	N	ID=gene-BDAG_RS00240;Name=BDAG_RS00240;gbkey=Gene;gene_biotype=protein_coding;locus_tag=BDAG_RS00240;old_locus_tag=BDAG_00043
gi|84788938|gb|CH482380.1|	49717	G	A	G	0.0168539	-	-	-	-	-	N	ID=gene-BDAG_RS00245;Name=BDAG_RS00245;gbkey=Gene;gene_biotype=protein_coding;locus_tag=BDAG_RS00245;old_locus_tag=BDAG_00044
gi|84788938|gb|CH482380.1|	50148	G	A	G	0.0152284	-	-	-	-	-	N	ID=gene-BDAG_RS00245;Name=BDAG_RS00245;gbkey=Gene;gene_biotype=protein_coding;locus_tag=BDAG_RS00245;old_locus_tag=BDAG_00044
gi|84788938|gb|CH482380.1|	51241	G	A	G	-	0.0152207	-	-	-	-	N	ID=gene-BDAG_RS00250;Name=BDAG_RS00250;gbkey=Gene;gene_biotype=protein_coding;locus_tag=BDAG_RS00250;old_locus_tag=BDAG_00045
gi|84788938|gb|CH482380.1|	51622	A	G	A	-	-	-	-	-	0.0184805	N	N
gi|84788938|gb|CH482380.1|	52077	C	T	C	0.0107143	-	-	-	-	-	N	ID=gene-BDAG_RS00255;Name=BDAG_RS00255;gbkey=Gene;gene_biotype=protein_coding;locus_tag=BDAG_RS00255;old_locus_tag=BDAG_00046
gi|84788938|gb|CH482380.1|	52385	G	A	G	-	-	-	0.012987	-	-	N	ID=gene-BDAG_RS00255;Name=BDAG_RS00255;gbkey=Gene;gene_biotype=protein_coding;locus_tag=BDAG_RS00255;old_locus_tag=BDAG_00046
gi|84788938|gb|CH482380.1|	52752	G	A	G	-	-	0.0109589	-	-	-	N	ID=gene-BDAG_RS00260;Name=BDAG_RS00260;gbkey=Gene;gene_biotype=protein_coding;locus_tag=BDAG_RS00260;old_locus_tag=BDAG_00047
gi|84788938|gb|CH482380.1|	52908	G	A	G	-	0.0324074	-	-	-	-	N	ID=gene-BDAG_RS00260;Name=BDAG_RS00260;gbkey=Gene;gene_biotype=protein_coding;locus_tag=BDAG_RS00260;old_locus_tag=BDAG_00047
gi|84788938|gb|CH482380.1|	53037	C	T	C	-	-	0.0111111	-	-	-	N	ID=gene-BDAG_RS00260;Name=BDAG_RS00260;gbkey=Gene;gene_biotype=protein_coding;locus_tag=BDAG_RS00260;old_locus_tag=BDAG_00047
gi|84788938|gb|CH482380.1|	53340	A	G	A	-	-	-	0.0143541	-	-	N	ID=gene-BDAG_RS00260;Name=BDAG_RS00260;gbkey=Gene;gene_biotype=protein_coding;locus_tag=BDAG_RS00260;old_locus_tag=BDAG_00047
gi|84788938|gb|CH482380.1|	54287	C	G	C	-	-	0.011396	-	-	-	N	ID=gene-BDAG_RS00265;Name=BDAG_RS00265;gbkey=Gene;gene_biotype=protein_coding;locus_tag=BDAG_RS00265;old_locus_tag=BDAG_00048
gi|84788938|gb|CH482380.1|	54326	T	C	T	-	-	-	0.0125523	-	-	N	ID=gene-BDAG_RS00265;Name=BDAG_RS00265;gbkey=Gene;gene_biotype=protein_coding;locus_tag=BDAG_RS00265;old_locus_tag=BDAG_00048
gi|84788938|gb|CH482380.1|	54634	A	G	A	-	0.0136986	-	-	-	-	N	ID=gene-BDAG_RS00265;Name=BDAG_RS00265;gbkey=Gene;gene_biotype=protein_coding;locus_tag=BDAG_RS00265;old_locus_tag=BDAG_00048
gi|84788938|gb|CH482380.1|	54716	C	T	C	-	-	-	0.0179641	-	-	N	ID=gene-BDAG_RS00265;Name=BDAG_RS00265;gbkey=Gene;gene_biotype=protein_coding;locus_tag=BDAG_RS00265;old_locus_tag=BDAG_00048
gi|84788938|gb|CH482380.1|	54945	G	A	G	-	-	-	0.011215	-	-	N	ID=gene-BDAG_RS00265;Name=BDAG_RS00265;gbkey=Gene;gene_biotype=protein_coding;locus_tag=BDAG_RS00265;old_locus_tag=BDAG_00048
gi|84788938|gb|CH482380.1|	57301	G	A	G	-	-	-	0.01	-	-	N	ID=gene-BDAG_RS00280;Name=BDAG_RS00280;gbkey=Gene;gene_biotype=protein_coding;locus_tag=BDAG_RS00280;old_locus_tag=BDAG_00050
gi|84788938|gb|CH482380.1|	57790	T	C	T	-	-	-	-	-	0.0153061	N	ID=gene-BDAG_RS00280;Name=BDAG_RS00280;gbkey=Gene;gene_biotype=protein_coding;locus_tag=BDAG_RS00280;old_locus_tag=BDAG_00050
gi|84788938|gb|CH482380.1|	57919	T	C	T	-	-	0.0122549	-	-	-	N	N
gi|84788938|gb|CH482380.1|	58311	G	A	G	-	-	0.0155039	-	-	-	N	ID=gene-BDAG_RS00285;Name=BDAG_RS00285;gbkey=Gene;gene_biotype=protein_coding;locus_tag=BDAG_RS00285;old_locus_tag=BDAG_00051
gi|84788938|gb|CH482380.1|	58476	T	C	T	0.0384615	-	-	-	-	-	N	ID=gene-BDAG_RS00285;Name=BDAG_RS00285;gbkey=Gene;gene_biotype=protein_coding;locus_tag=BDAG_RS00285;old_locus_tag=BDAG_00051
gi|84788938|gb|CH482380.1|	59763	G	A	G	-	-	-	0.0130841	-	-	N	ID=gene-BDAG_RS00290;Name=metF;gbkey=Gene;gene=metF;gene_biotype=protein_coding;locus_tag=BDAG_RS00290;old_locus_tag=BDAG_00052
gi|84788938|gb|CH482380.1|	59771	C	T	C	-	-	0.0113452	-	-	-	N	ID=gene-BDAG_RS00290;Name=metF;gbkey=Gene;gene=metF;gene_biotype=protein_coding;locus_tag=BDAG_RS00290;old_locus_tag=BDAG_00052
gi|84788938|gb|CH482380.1|	60181	G	A	G	-	0.0112676	-	-	-	-	N	ID=gene-BDAG_RS00290;Name=metF;gbkey=Gene;gene=metF;gene_biotype=protein_coding;locus_tag=BDAG_RS00290;old_locus_tag=BDAG_00052
gi|84788938|gb|CH482380.1|	60423	A	G	A	-	-	-	0.010274	-	-	N	ID=gene-BDAG_RS00295;Name=BDAG_RS00295;gbkey=Gene;gene_biotype=protein_coding;locus_tag=BDAG_RS00295;old_locus_tag=BDAG_00053
gi|84788938|gb|CH482380.1|	60428	A	G	A	-	-	0.0109356	-	-	-	N	ID=gene-BDAG_RS00295;Name=BDAG_RS00295;gbkey=Gene;gene_biotype=protein_coding;locus_tag=BDAG_RS00295;old_locus_tag=BDAG_00053
gi|84788938|gb|CH482380.1|	60482	C	T	C	-	-	0.011889	0.0131579	-	-	N	ID=gene-BDAG_RS00295;Name=BDAG_RS00295;gbkey=Gene;gene_biotype=protein_coding;locus_tag=BDAG_RS00295;old_locus_tag=BDAG_00053
gi|84788938|gb|CH482380.1|	61002	G	A	G	-	-	0.0130293	-	-	-	N	ID=gene-BDAG_RS00300;Name=BDAG_RS00300;gbkey=Gene;gene_biotype=protein_coding;locus_tag=BDAG_RS00300;old_locus_tag=BDAG_00054
gi|84788938|gb|CH482380.1|	61090	T	C	T	0.0111288	-	-	-	-	-	N	ID=gene-BDAG_RS00300;Name=BDAG_RS00300;gbkey=Gene;gene_biotype=protein_coding;locus_tag=BDAG_RS00300;old_locus_tag=BDAG_00054
gi|84788938|gb|CH482380.1|	62136	C	T	C	-	0.0104895	-	0.0187354	-	-	N	ID=gene-BDAG_RS00300;Name=BDAG_RS00300;gbkey=Gene;gene_biotype=protein_coding;locus_tag=BDAG_RS00300;old_locus_tag=BDAG_00054
gi|84788938|gb|CH482380.1|	62275	A	G	A	-	-	-	-	0.0126984	-	N	ID=gene-BDAG_RS00300;Name=BDAG_RS00300;gbkey=Gene;gene_biotype=protein_coding;locus_tag=BDAG_RS00300;old_locus_tag=BDAG_00054
gi|84788938|gb|CH482380.1|	62616	G	A	G	-	-	0.0101351	-	-	-	N	ID=gene-BDAG_RS00305;Name=BDAG_RS00305;gbkey=Gene;gene_biotype=protein_coding;locus_tag=BDAG_RS00305;old_locus_tag=BDAG_00055
gi|84788938|gb|CH482380.1|	62971	A	G	A	0.0159236	-	-	-	-	-	N	ID=gene-BDAG_RS00305;Name=BDAG_RS00305;gbkey=Gene;gene_biotype=protein_coding;locus_tag=BDAG_RS00305;old_locus_tag=BDAG_00055
gi|84788938|gb|CH482380.1|	63299	T	C	T	-	-	0.0136364	-	-	-	N	ID=gene-BDAG_RS00310;Name=BDAG_RS00310;gbkey=Gene;gene_biotype=protein_coding;locus_tag=BDAG_RS00310
gi|84788938|gb|CH482380.1|	64419	C	T	C	-	0.0107066	-	-	-	0.0134228	N	ID=gene-BDAG_RS00315;Name=flhF;end_range=64858,.;gbkey=Gene;gene=flhF;gene_biotype=pseudogene;locus_tag=BDAG_RS00315;old_locus_tag=BDAG_00056;partial=true;pseudo=true
gi|84788938|gb|CH482380.1|	64523	C	T	C	-	-	0.018617	-	-	-	N	ID=gene-BDAG_RS00315;Name=flhF;end_range=64858,.;gbkey=Gene;gene=flhF;gene_biotype=pseudogene;locus_tag=BDAG_RS00315;old_locus_tag=BDAG_00056;partial=true;pseudo=true
gi|84788938|gb|CH482380.1|	66022	T	C	T	-	0.0110193	-	-	-	-	N	ID=gene-BDAG_RS00325;Name=flhA;gbkey=Gene;gene=flhA;gene_biotype=protein_coding;locus_tag=BDAG_RS00325;old_locus_tag=BDAG_00057
gi|84788938|gb|CH482380.1|	66308	T	C	T	-	-	-	-	-	0.0140845	N	ID=gene-BDAG_RS00325;Name=flhA;gbkey=Gene;gene=flhA;gene_biotype=protein_coding;locus_tag=BDAG_RS00325;old_locus_tag=BDAG_00057
gi|84788938|gb|CH482380.1|	66340	T	C	T	-	-	-	-	-	0.0100671	N	ID=gene-BDAG_RS00325;Name=flhA;gbkey=Gene;gene=flhA;gene_biotype=protein_coding;locus_tag=BDAG_RS00325;old_locus_tag=BDAG_00057
gi|84788938|gb|CH482380.1|	66464	C	T	C	-	-	-	-	0.0867052	-	Y	ID=gene-BDAG_RS00325;Name=flhA;gbkey=Gene;gene=flhA;gene_biotype=protein_coding;locus_tag=BDAG_RS00325;old_locus_tag=BDAG_00057
gi|84788938|gb|CH482380.1|	66910	T	C	T	-	-	-	-	-	0.015	N	ID=gene-BDAG_RS00325;Name=flhA;gbkey=Gene;gene=flhA;gene_biotype=protein_coding;locus_tag=BDAG_RS00325;old_locus_tag=BDAG_00057
gi|84788938|gb|CH482380.1|	67010	G	A	G	0.011236	-	-	-	-	-	N	ID=gene-BDAG_RS00325;Name=flhA;gbkey=Gene;gene=flhA;gene_biotype=protein_coding;locus_tag=BDAG_RS00325;old_locus_tag=BDAG_00057
gi|84788938|gb|CH482380.1|	67819	A	G	A	-	-	-	0.0111421	-	-	N	ID=gene-BDAG_RS00325;Name=flhA;gbkey=Gene;gene=flhA;gene_biotype=protein_coding;locus_tag=BDAG_RS00325;old_locus_tag=BDAG_00057
gi|84788938|gb|CH482380.1|	68305	T	C	T	-	-	0.0149813	-	-	-	N	ID=gene-BDAG_RS00330;Name=flhB;gbkey=Gene;gene=flhB;gene_biotype=protein_coding;locus_tag=BDAG_RS00330;old_locus_tag=BDAG_00058
gi|84788938|gb|CH482380.1|	68675	C	T	C	-	-	0.0131579	-	-	-	N	ID=gene-BDAG_RS00330;Name=flhB;gbkey=Gene;gene=flhB;gene_biotype=protein_coding;locus_tag=BDAG_RS00330;old_locus_tag=BDAG_00058
gi|84788938|gb|CH482380.1|	68682	T	C	T	-	0.0101695	-	-	-	-	N	ID=gene-BDAG_RS00330;Name=flhB;gbkey=Gene;gene=flhB;gene_biotype=protein_coding;locus_tag=BDAG_RS00330;old_locus_tag=BDAG_00058
gi|84788938|gb|CH482380.1|	68860	C	T	C	-	-	-	-	-	0.0152672	N	ID=gene-BDAG_RS00330;Name=flhB;gbkey=Gene;gene=flhB;gene_biotype=protein_coding;locus_tag=BDAG_RS00330;old_locus_tag=BDAG_00058
gi|84788938|gb|CH482380.1|	68967	T	C	T	-	0.0213904	-	-	-	-	N	ID=gene-BDAG_RS00330;Name=flhB;gbkey=Gene;gene=flhB;gene_biotype=protein_coding;locus_tag=BDAG_RS00330;old_locus_tag=BDAG_00058
gi|84788938|gb|CH482380.1|	69163	G	A	G	-	-	0.0145985	-	-	-	N	ID=gene-BDAG_RS00330;Name=flhB;gbkey=Gene;gene=flhB;gene_biotype=protein_coding;locus_tag=BDAG_RS00330;old_locus_tag=BDAG_00058
gi|84788938|gb|CH482380.1|	69218	G	A	G	-	-	0.0113379	-	-	-	N	N
gi|84788938|gb|CH482380.1|	69309	G	A	G	-	-	0.0103627	-	-	-	N	N
gi|84788938|gb|CH482380.1|	69416	G	A	G	-	-	0.0122164	-	-	-	N	N
gi|84788938|gb|CH482380.1|	69928	T	C	T	-	-	0.0107784	-	-	-	N	ID=gene-BDAG_RS00335;Name=BDAG_RS00335;gbkey=Gene;gene_biotype=protein_coding;locus_tag=BDAG_RS00335
gi|84788938|gb|CH482380.1|	70027	C	T	C	-	-	0.0103986	-	-	-	N	ID=gene-BDAG_RS00335;Name=BDAG_RS00335;gbkey=Gene;gene_biotype=protein_coding;locus_tag=BDAG_RS00335
gi|84788938|gb|CH482380.1|	71910	G	T	G	-	0.035545	0.0841346	-	-	-	Y	ID=gene-BDAG_RS00345;Name=BDAG_RS00345;gbkey=Gene;gene_biotype=protein_coding;locus_tag=BDAG_RS00345;old_locus_tag=BDAG_00060
gi|84788938|gb|CH482380.1|	71921	C	T	C	-	-	0.0111576	-	-	-	N	ID=gene-BDAG_RS00345;Name=BDAG_RS00345;gbkey=Gene;gene_biotype=protein_coding;locus_tag=BDAG_RS00345;old_locus_tag=BDAG_00060
gi|84788938|gb|CH482380.1|	72454	G	A	G	-	-	-	-	-	0.0115385	N	ID=gene-BDAG_RS00345;Name=BDAG_RS00345;gbkey=Gene;gene_biotype=protein_coding;locus_tag=BDAG_RS00345;old_locus_tag=BDAG_00060
gi|84788938|gb|CH482380.1|	72744	G	A	G	-	-	-	-	0.0753968	-	N	ID=gene-BDAG_RS00345;Name=BDAG_RS00345;gbkey=Gene;gene_biotype=protein_coding;locus_tag=BDAG_RS00345;old_locus_tag=BDAG_00060
gi|84788938|gb|CH482380.1|	72949	G	A	G	0.0106383	-	-	-	-	-	N	ID=gene-BDAG_RS00345;Name=BDAG_RS00345;gbkey=Gene;gene_biotype=protein_coding;locus_tag=BDAG_RS00345;old_locus_tag=BDAG_00060
gi|84788938|gb|CH482380.1|	73006	T	C	T	-	-	-	0.0100503	-	-	N	ID=gene-BDAG_RS00345;Name=BDAG_RS00345;gbkey=Gene;gene_biotype=protein_coding;locus_tag=BDAG_RS00345;old_locus_tag=BDAG_00060
gi|84788938|gb|CH482380.1|	73233	C	T	C	-	-	-	0.0149254	-	-	N	ID=gene-BDAG_RS00350;Name=BDAG_RS00350;gbkey=Gene;gene_biotype=protein_coding;locus_tag=BDAG_RS00350;old_locus_tag=BDAG_00061
gi|84788938|gb|CH482380.1|	73235	G	A	G	-	-	-	0.0857143	-	-	Y	ID=gene-BDAG_RS00350;Name=BDAG_RS00350;gbkey=Gene;gene_biotype=protein_coding;locus_tag=BDAG_RS00350;old_locus_tag=BDAG_00061
gi|84788938|gb|CH482380.1|	73400	C	A	C	-	-	-	0.0536913	-	-	Y	ID=gene-BDAG_RS00350;Name=BDAG_RS00350;gbkey=Gene;gene_biotype=protein_coding;locus_tag=BDAG_RS00350;old_locus_tag=BDAG_00061
gi|84788938|gb|CH482380.1|	74272	G	A	G	-	-	0.0111732	-	-	-	N	ID=gene-BDAG_RS00355;Name=cheZ;gbkey=Gene;gene=cheZ;gene_biotype=protein_coding;locus_tag=BDAG_RS00355;old_locus_tag=BDAG_00062
gi|84788938|gb|CH482380.1|	74518	G	A	G	-	0.0166271	-	-	-	-	N	ID=gene-BDAG_RS00355;Name=cheZ;gbkey=Gene;gene=cheZ;gene_biotype=protein_coding;locus_tag=BDAG_RS00355;old_locus_tag=BDAG_00062
gi|84788938|gb|CH482380.1|	74719	A	G	A	-	-	-	0.0104822	-	-	N	ID=gene-BDAG_RS00360;Name=cheY;gbkey=Gene;gene=cheY;gene_biotype=protein_coding;locus_tag=BDAG_RS00360;old_locus_tag=BDAG_00063
gi|84788938|gb|CH482380.1|	74744	C	T	C	-	-	-	0.0131234	-	-	N	ID=gene-BDAG_RS00360;Name=cheY;gbkey=Gene;gene=cheY;gene_biotype=protein_coding;locus_tag=BDAG_RS00360;old_locus_tag=BDAG_00063
gi|84788938|gb|CH482380.1|	75182	T	C	T	-	-	-	-	-	0.0216216	N	ID=gene-BDAG_RS00365;Name=BDAG_RS00365;end_range=75604,.;gbkey=Gene;gene_biotype=pseudogene;locus_tag=BDAG_RS00365;partial=true;pseudo=true
gi|84788938|gb|CH482380.1|	75453	A	G	A	-	0.0112782	-	-	-	-	N	ID=gene-BDAG_RS00365;Name=BDAG_RS00365;end_range=75604,.;gbkey=Gene;gene_biotype=pseudogene;locus_tag=BDAG_RS00365;partial=true;pseudo=true
gi|84788938|gb|CH482380.1|	77108	T	C	T	-	0.0123457	-	-	-	-	N	ID=gene-BDAG_RS00375;Name=cheD;gbkey=Gene;gene=cheD;gene_biotype=pseudogene;locus_tag=BDAG_RS00375;pseudo=true
gi|84788938|gb|CH482380.1|	77925	C	T	C	-	-	0.0152505	-	-	-	N	ID=gene-BDAG_RS00380;Name=BDAG_RS00380;gbkey=Gene;gene_biotype=protein_coding;locus_tag=BDAG_RS00380;old_locus_tag=BDAG_00066
gi|84788938|gb|CH482380.1|	77957	C	T	C	0.0138462	-	-	-	-	-	N	ID=gene-BDAG_RS00380;Name=BDAG_RS00380;gbkey=Gene;gene_biotype=protein_coding;locus_tag=BDAG_RS00380;old_locus_tag=BDAG_00066
gi|84788938|gb|CH482380.1|	78070	T	C	T	-	-	-	0.010327	-	-	N	ID=gene-BDAG_RS00380;Name=BDAG_RS00380;gbkey=Gene;gene_biotype=protein_coding;locus_tag=BDAG_RS00380;old_locus_tag=BDAG_00066
gi|84788938|gb|CH482380.1|	78156	G	A	G	-	0.0111359	-	-	-	-	N	ID=gene-BDAG_RS00380;Name=BDAG_RS00380;gbkey=Gene;gene_biotype=protein_coding;locus_tag=BDAG_RS00380;old_locus_tag=BDAG_00066
gi|84788938|gb|CH482380.1|	79427	C	T	C	-	0.0104712	-	-	-	-	N	ID=gene-BDAG_RS00390;Name=BDAG_RS00390;gbkey=Gene;gene_biotype=pseudogene;locus_tag=BDAG_RS00390;old_locus_tag=BDAG_00067;partial=true;pseudo=true;start_range=.,78971
gi|84788938|gb|CH482380.1|	79438	C	T	C	-	-	0.0145773	-	-	-	N	ID=gene-BDAG_RS00390;Name=BDAG_RS00390;gbkey=Gene;gene_biotype=pseudogene;locus_tag=BDAG_RS00390;old_locus_tag=BDAG_00067;partial=true;pseudo=true;start_range=.,78971
gi|84788938|gb|CH482380.1|	79554	T	C	T	-	-	-	0.0122951	-	-	N	ID=gene-BDAG_RS00390;Name=BDAG_RS00390;gbkey=Gene;gene_biotype=pseudogene;locus_tag=BDAG_RS00390;old_locus_tag=BDAG_00067;partial=true;pseudo=true;start_range=.,78971
gi|84788938|gb|CH482380.1|	79693	G	A	G	-	-	-	0.0119048	-	-	N	ID=gene-BDAG_RS00390;Name=BDAG_RS00390;gbkey=Gene;gene_biotype=pseudogene;locus_tag=BDAG_RS00390;old_locus_tag=BDAG_00067;partial=true;pseudo=true;start_range=.,78971
gi|84788938|gb|CH482380.1|	80458	A	G	A	-	-	0.0101911	-	-	-	N	ID=gene-BDAG_RS00390;Name=BDAG_RS00390;gbkey=Gene;gene_biotype=pseudogene;locus_tag=BDAG_RS00390;old_locus_tag=BDAG_00067;partial=true;pseudo=true;start_range=.,78971
gi|84788938|gb|CH482380.1|	80480	T	C	T	-	-	0.0103761	-	-	-	N	N
gi|84788938|gb|CH482380.1|	81040	C	T	C	-	0.011611	-	-	-	-	N	N
gi|84788938|gb|CH482380.1|	81311	T	C	T	-	0.0138889	-	-	-	-	N	ID=gene-BDAG_RS00400;Name=BDAG_RS00400;end_range=82067,.;gbkey=Gene;gene_biotype=protein_coding;locus_tag=BDAG_RS00400;partial=true
gi|84788938|gb|CH482380.1|	81334	A	G	A	-	0.0103306	-	-	-	-	N	ID=gene-BDAG_RS00400;Name=BDAG_RS00400;end_range=82067,.;gbkey=Gene;gene_biotype=protein_coding;locus_tag=BDAG_RS00400;partial=true
gi|84788938|gb|CH482380.1|	81476	T	C	T	-	-	-	0.0134771	-	-	N	ID=gene-BDAG_RS00400;Name=BDAG_RS00400;end_range=82067,.;gbkey=Gene;gene_biotype=protein_coding;locus_tag=BDAG_RS00400;partial=true
gi|84788938|gb|CH482380.1|	81792	C	A	C	-	0.0125392	-	-	-	-	N	ID=gene-BDAG_RS00400;Name=BDAG_RS00400;end_range=82067,.;gbkey=Gene;gene_biotype=protein_coding;locus_tag=BDAG_RS00400;partial=true
gi|84788938|gb|CH482380.1|	81889	C	T	C	-	-	0.0152439	-	-	-	N	ID=gene-BDAG_RS00400;Name=BDAG_RS00400;end_range=82067,.;gbkey=Gene;gene_biotype=protein_coding;locus_tag=BDAG_RS00400;partial=true
gi|84788938|gb|CH482380.1|	83041	A	G	A	-	-	0.0107759	-	-	-	N	ID=gene-BDAG_RS00405;Name=BDAG_RS00405;gbkey=Gene;gene_biotype=protein_coding;locus_tag=BDAG_RS00405
gi|84788938|gb|CH482380.1|	83156	T	C	T	-	-	-	-	-	0.0112782	N	ID=gene-BDAG_RS00405;Name=BDAG_RS00405;gbkey=Gene;gene_biotype=protein_coding;locus_tag=BDAG_RS00405
gi|84788938|gb|CH482380.1|	84100	G	A	G	-	0.0117302	-	-	-	-	N	ID=gene-BDAG_RS00415;Name=motB;gbkey=Gene;gene=motB;gene_biotype=protein_coding;locus_tag=BDAG_RS00415;old_locus_tag=BDAG_00071
gi|84788938|gb|CH482380.1|	84690	C	T	C	-	0.0106101	-	-	-	-	N	ID=gene-BDAG_RS00415;Name=motB;gbkey=Gene;gene=motB;gene_biotype=protein_coding;locus_tag=BDAG_RS00415;old_locus_tag=BDAG_00071
gi|84788938|gb|CH482380.1|	85000	C	T	C	-	-	0.0112613	-	-	-	N	ID=gene-BDAG_RS00420;Name=motA;gbkey=Gene;gene=motA;gene_biotype=protein_coding;locus_tag=BDAG_RS00420;old_locus_tag=BDAG_00072
gi|84788938|gb|CH482380.1|	85006	A	G	A	-	-	-	-	-	0.0124481	N	ID=gene-BDAG_RS00420;Name=motA;gbkey=Gene;gene=motA;gene_biotype=protein_coding;locus_tag=BDAG_RS00420;old_locus_tag=BDAG_00072
gi|84788938|gb|CH482380.1|	85046	C	T	C	-	0.0107914	-	-	-	-	N	ID=gene-BDAG_RS00420;Name=motA;gbkey=Gene;gene=motA;gene_biotype=protein_coding;locus_tag=BDAG_RS00420;old_locus_tag=BDAG_00072
gi|84788938|gb|CH482380.1|	85486	C	T	C	-	-	-	-	-	0.0116618	N	ID=gene-BDAG_RS00420;Name=motA;gbkey=Gene;gene=motA;gene_biotype=protein_coding;locus_tag=BDAG_RS00420;old_locus_tag=BDAG_00072
gi|84788938|gb|CH482380.1|	86305	A	G	A	-	-	-	-	-	0.0108992	N	ID=gene-BDAG_RS00425;Name=flhC;gbkey=Gene;gene=flhC;gene_biotype=protein_coding;locus_tag=BDAG_RS00425;old_locus_tag=BDAG_00073
gi|84788938|gb|CH482380.1|	86456	G	A	G	-	-	-	0.0110803	-	-	N	N
gi|84788938|gb|CH482380.1|	87127	A	G	A	-	-	-	-	-	0.0163599	N	N
gi|84788938|gb|CH482380.1|	87203	A	G	A	-	-	-	-	-	0.012069	N	N
gi|84788938|gb|CH482380.1|	87347	A	G	A	-	-	-	-	-	0.0128755	N	N
gi|84788938|gb|CH482380.1|	87561	A	G	A	-	-	0.011396	-	-	-	N	ID=gene-BDAG_RS00440;Name=BDAG_RS00440;gbkey=Gene;gene_biotype=pseudogene;locus_tag=BDAG_RS00440;old_locus_tag=BDAG_00075;pseudo=true
gi|84788938|gb|CH482380.1|	87564	T	C	T	-	-	0.0115607	-	-	-	N	ID=gene-BDAG_RS00440;Name=BDAG_RS00440;gbkey=Gene;gene_biotype=pseudogene;locus_tag=BDAG_RS00440;old_locus_tag=BDAG_00075;pseudo=true
gi|84788938|gb|CH482380.1|	87635	C	T	C	-	-	0.0174672	-	-	-	N	ID=gene-BDAG_RS00440;Name=BDAG_RS00440;gbkey=Gene;gene_biotype=pseudogene;locus_tag=BDAG_RS00440;old_locus_tag=BDAG_00075;pseudo=true
gi|84788938|gb|CH482380.1|	87818	A	G	A	-	-	0.0187617	-	-	-	N	ID=gene-BDAG_RS00440;Name=BDAG_RS00440;gbkey=Gene;gene_biotype=pseudogene;locus_tag=BDAG_RS00440;old_locus_tag=BDAG_00075;pseudo=true
gi|84788938|gb|CH482380.1|	88080	C	T	C	-	-	-	0.0103093	-	-	N	ID=gene-BDAG_RS00440;Name=BDAG_RS00440;gbkey=Gene;gene_biotype=pseudogene;locus_tag=BDAG_RS00440;old_locus_tag=BDAG_00075;pseudo=true
gi|84788938|gb|CH482380.1|	88276	A	G	A	-	-	-	-	0.0190476	-	N	ID=gene-BDAG_RS00440;Name=BDAG_RS00440;gbkey=Gene;gene_biotype=pseudogene;locus_tag=BDAG_RS00440;old_locus_tag=BDAG_00075;pseudo=true
gi|84788938|gb|CH482380.1|	88818	C	T	C	-	-	0.0126761	-	-	-	N	ID=gene-BDAG_RS00445;Name=BDAG_RS00445;gbkey=Gene;gene_biotype=protein_coding;locus_tag=BDAG_RS00445;old_locus_tag=BDAG_00076
gi|84788938|gb|CH482380.1|	89755	G	A	G	-	-	0.0101351	-	-	-	N	ID=gene-BDAG_RS00450;Name=BDAG_RS00450;gbkey=Gene;gene_biotype=protein_coding;locus_tag=BDAG_RS00450;old_locus_tag=BDAG_00077
gi|84788938|gb|CH482380.1|	90243	C	T	C	-	-	-	-	-	0.324111	Y	ID=gene-BDAG_RS00455;Name=BDAG_RS00455;gbkey=Gene;gene_biotype=protein_coding;locus_tag=BDAG_RS00455;old_locus_tag=BDAG_00078
gi|84788938|gb|CH482380.1|	90652	G	A	G	0.0117302	-	-	-	-	-	N	ID=gene-BDAG_RS00455;Name=BDAG_RS00455;gbkey=Gene;gene_biotype=protein_coding;locus_tag=BDAG_RS00455;old_locus_tag=BDAG_00078
gi|84788938|gb|CH482380.1|	90723	C	T	C	-	0.010582	-	-	-	-	N	ID=gene-BDAG_RS00455;Name=BDAG_RS00455;gbkey=Gene;gene_biotype=protein_coding;locus_tag=BDAG_RS00455;old_locus_tag=BDAG_00078
gi|84788938|gb|CH482380.1|	91905	G	A	G	-	-	-	-	-	0.0130435	N	ID=gene-BDAG_RS00465;Name=BDAG_RS00465;gbkey=Gene;gene_biotype=pseudogene;locus_tag=BDAG_RS00465;partial=true;pseudo=true;start_range=.,91414
gi|84788938|gb|CH482380.1|	92029	G	A	G	-	-	0.0131827	-	-	-	N	N
gi|84788938|gb|CH482380.1|	92132	A	G	A	-	-	-	0.0116279	-	-	N	ID=gene-BDAG_RS00470;Name=BDAG_RS00470;gbkey=Gene;gene_biotype=protein_coding;locus_tag=BDAG_RS00470;old_locus_tag=BDAG_00080
gi|84788938|gb|CH482380.1|	92522	C	T	C	0.0106572	-	-	-	-	-	N	ID=gene-BDAG_RS00470;Name=BDAG_RS00470;gbkey=Gene;gene_biotype=protein_coding;locus_tag=BDAG_RS00470;old_locus_tag=BDAG_00080
gi|84788938|gb|CH482380.1|	93059	G	A	G	-	-	-	-	-	0.0285714	N	ID=gene-BDAG_RS00475;Name=BDAG_RS00475;gbkey=Gene;gene_biotype=protein_coding;locus_tag=BDAG_RS00475;old_locus_tag=BDAG_00081
gi|84788938|gb|CH482380.1|	93135	G	A	G	-	-	-	0.0150754	-	-	N	ID=gene-BDAG_RS00475;Name=BDAG_RS00475;gbkey=Gene;gene_biotype=protein_coding;locus_tag=BDAG_RS00475;old_locus_tag=BDAG_00081
gi|84788938|gb|CH482380.1|	93302	A	C	A	-	-	-	-	-	0.0229226	N	ID=gene-BDAG_RS00475;Name=BDAG_RS00475;gbkey=Gene;gene_biotype=protein_coding;locus_tag=BDAG_RS00475;old_locus_tag=BDAG_00081
gi|84788938|gb|CH482380.1|	93329	C	T	C	-	-	-	-	-	0.0119403	N	ID=gene-BDAG_RS00475;Name=BDAG_RS00475;gbkey=Gene;gene_biotype=protein_coding;locus_tag=BDAG_RS00475;old_locus_tag=BDAG_00081
gi|84788938|gb|CH482380.1|	94019	G	A	G	-	-	-	0.0152672	-	-	N	N
gi|84788938|gb|CH482380.1|	94299	C	T	C	-	-	0.0110294	-	-	-	N	ID=gene-BDAG_RS00485;Name=BDAG_RS00485;gbkey=Gene;gene_biotype=protein_coding;locus_tag=BDAG_RS00485;old_locus_tag=BDAG_00082
gi|84788938|gb|CH482380.1|	94456	G	A	G	-	-	0.0123077	-	-	-	N	ID=gene-BDAG_RS00485;Name=BDAG_RS00485;gbkey=Gene;gene_biotype=protein_coding;locus_tag=BDAG_RS00485;old_locus_tag=BDAG_00082
gi|84788938|gb|CH482380.1|	95536	G	A	G	-	-	-	-	-	0.0109091	N	ID=gene-BDAG_RS00485;Name=BDAG_RS00485;gbkey=Gene;gene_biotype=protein_coding;locus_tag=BDAG_RS00485;old_locus_tag=BDAG_00082
gi|84788938|gb|CH482380.1|	95966	T	C	T	-	-	-	0.0106383	-	-	N	ID=gene-BDAG_RS00485;Name=BDAG_RS00485;gbkey=Gene;gene_biotype=protein_coding;locus_tag=BDAG_RS00485;old_locus_tag=BDAG_00082
gi|84788938|gb|CH482380.1|	96045	C	T	C	-	-	-	0.011583	-	-	N	ID=gene-BDAG_RS00485;Name=BDAG_RS00485;gbkey=Gene;gene_biotype=protein_coding;locus_tag=BDAG_RS00485;old_locus_tag=BDAG_00082
gi|84788938|gb|CH482380.1|	96863	G	A	G	-	-	-	-	-	0.0115473	N	N
gi|84788938|gb|CH482380.1|	96923	C	T	C	-	-	0.0119332	-	-	-	N	N
gi|84788938|gb|CH482380.1|	96976	A	G	A	-	-	-	0.0116618	-	-	N	N
gi|84788938|gb|CH482380.1|	97704	C	T	C	-	-	0.0117253	-	-	-	N	ID=gene-BDAG_RS00495;Name=BDAG_RS00495;gbkey=Gene;gene_biotype=protein_coding;locus_tag=BDAG_RS00495;old_locus_tag=BDAG_00084
gi|84788938|gb|CH482380.1|	97743	G	A	G	-	-	0.0138614	-	-	-	N	ID=gene-BDAG_RS00495;Name=BDAG_RS00495;gbkey=Gene;gene_biotype=protein_coding;locus_tag=BDAG_RS00495;old_locus_tag=BDAG_00084
gi|84788938|gb|CH482380.1|	97867	A	G	A	0.0113636	-	0.012024	-	-	-	N	ID=gene-BDAG_RS00495;Name=BDAG_RS00495;gbkey=Gene;gene_biotype=protein_coding;locus_tag=BDAG_RS00495;old_locus_tag=BDAG_00084
gi|84788938|gb|CH482380.1|	98112	C	T	C	-	0.0131579	-	-	-	-	N	N
gi|84788938|gb|CH482380.1|	98406	G	A	G	-	-	-	0.0103448	-	-	N	ID=gene-BDAG_RS00500;Name=BDAG_RS00500;gbkey=Gene;gene_biotype=protein_coding;locus_tag=BDAG_RS00500;old_locus_tag=BDAG_00085
gi|84788938|gb|CH482380.1|	98443	A	G	A	-	-	0.0153846	-	-	-	N	ID=gene-BDAG_RS00500;Name=BDAG_RS00500;gbkey=Gene;gene_biotype=protein_coding;locus_tag=BDAG_RS00500;old_locus_tag=BDAG_00085
gi|84788938|gb|CH482380.1|	98451	C	T	C	-	-	0.013624	-	-	-	N	ID=gene-BDAG_RS00500;Name=BDAG_RS00500;gbkey=Gene;gene_biotype=protein_coding;locus_tag=BDAG_RS00500;old_locus_tag=BDAG_00085
gi|84788938|gb|CH482380.1|	98618	G	A	G	-	-	0.0134771	-	-	-	N	ID=gene-BDAG_RS00500;Name=BDAG_RS00500;gbkey=Gene;gene_biotype=protein_coding;locus_tag=BDAG_RS00500;old_locus_tag=BDAG_00085
gi|84788938|gb|CH482380.1|	98626	C	T	C	-	-	-	0.0147059	-	-	N	ID=gene-BDAG_RS00500;Name=BDAG_RS00500;gbkey=Gene;gene_biotype=protein_coding;locus_tag=BDAG_RS00500;old_locus_tag=BDAG_00085
gi|84788938|gb|CH482380.1|	98951	A	G	A	-	-	-	0.0128205	-	-	N	ID=gene-BDAG_RS00500;Name=BDAG_RS00500;gbkey=Gene;gene_biotype=protein_coding;locus_tag=BDAG_RS00500;old_locus_tag=BDAG_00085
gi|84788938|gb|CH482380.1|	99043	G	A	G	0.0131291	-	-	-	-	-	N	ID=gene-BDAG_RS00500;Name=BDAG_RS00500;gbkey=Gene;gene_biotype=protein_coding;locus_tag=BDAG_RS00500;old_locus_tag=BDAG_00085
gi|84788938|gb|CH482380.1|	99142	A	G	A	-	-	-	-	-	0.0115385	N	ID=gene-BDAG_RS00500;Name=BDAG_RS00500;gbkey=Gene;gene_biotype=protein_coding;locus_tag=BDAG_RS00500;old_locus_tag=BDAG_00085
gi|84788938|gb|CH482380.1|	99239	G	A	G	-	-	-	-	-	0.0106383	N	ID=gene-BDAG_RS00500;Name=BDAG_RS00500;gbkey=Gene;gene_biotype=protein_coding;locus_tag=BDAG_RS00500;old_locus_tag=BDAG_00085
gi|84788938|gb|CH482380.1|	99252	C	T	C	-	-	0.0153509	-	-	-	N	ID=gene-BDAG_RS00500;Name=BDAG_RS00500;gbkey=Gene;gene_biotype=protein_coding;locus_tag=BDAG_RS00500;old_locus_tag=BDAG_00085
gi|84788938|gb|CH482380.1|	99359	G	A	G	0.010568	-	-	-	0.0112782	-	N	ID=gene-BDAG_RS00500;Name=BDAG_RS00500;gbkey=Gene;gene_biotype=protein_coding;locus_tag=BDAG_RS00500;old_locus_tag=BDAG_00085
gi|84788938|gb|CH482380.1|	99895	C	T	C	-	-	-	0.0113208	-	0.0232558	N	ID=gene-BDAG_RS00505;Name=BDAG_RS00505;gbkey=Gene;gene_biotype=protein_coding;locus_tag=BDAG_RS00505;old_locus_tag=BDAG_00086
gi|84788938|gb|CH482380.1|	100091	T	C	T	-	0.0206767	-	-	-	-	N	N
gi|84788938|gb|CH482380.1|	100156	T	C	T	0.0152672	-	-	-	-	-	N	N
gi|84788938|gb|CH482380.1|	100193	G	A	G	0.0327869	-	-	-	-	-	N	ID=gene-BDAG_RS00510;Name=BDAG_RS00510;gbkey=Gene;gene_biotype=pseudogene;locus_tag=BDAG_RS00510;partial=true;pseudo=true;start_range=.,100193
gi|84788938|gb|CH482380.1|	100401	A	G	A	-	0.0331492	-	-	-	-	N	N
gi|84788938|gb|CH482380.1|	100857	T	C	T	-	-	0.0141509	-	-	-	N	ID=gene-BDAG_RS00515;Name=BDAG_RS00515;gbkey=Gene;gene_biotype=protein_coding;locus_tag=BDAG_RS00515;old_locus_tag=BDAG_00087
gi|84788938|gb|CH482380.1|	101041	A	G	A	-	-	-	-	0.02	-	N	ID=gene-BDAG_RS00515;Name=BDAG_RS00515;gbkey=Gene;gene_biotype=protein_coding;locus_tag=BDAG_RS00515;old_locus_tag=BDAG_00087
gi|84788938|gb|CH482380.1|	101193	T	C	T	-	-	0.0106383	-	-	-	N	ID=gene-BDAG_RS00515;Name=BDAG_RS00515;gbkey=Gene;gene_biotype=protein_coding;locus_tag=BDAG_RS00515;old_locus_tag=BDAG_00087
gi|84788938|gb|CH482380.1|	101224	C	T	C	0.0189573	-	-	-	-	-	N	ID=gene-BDAG_RS00515;Name=BDAG_RS00515;gbkey=Gene;gene_biotype=protein_coding;locus_tag=BDAG_RS00515;old_locus_tag=BDAG_00087
gi|84788938|gb|CH482380.1|	101825	G	A	G	-	-	-	0.0139535	-	-	N	ID=gene-BDAG_RS00515;Name=BDAG_RS00515;gbkey=Gene;gene_biotype=protein_coding;locus_tag=BDAG_RS00515;old_locus_tag=BDAG_00087
gi|84788938|gb|CH482380.1|	102054	C	T	C	-	-	-	0.0194805	-	-	N	ID=gene-BDAG_RS00515;Name=BDAG_RS00515;gbkey=Gene;gene_biotype=protein_coding;locus_tag=BDAG_RS00515;old_locus_tag=BDAG_00087
gi|84788938|gb|CH482380.1|	102124	T	C	T	0.0106667	-	-	-	-	-	N	ID=gene-BDAG_RS00515;Name=BDAG_RS00515;gbkey=Gene;gene_biotype=protein_coding;locus_tag=BDAG_RS00515;old_locus_tag=BDAG_00087
gi|84788938|gb|CH482380.1|	102226	T	C	T	-	-	0.0105634	-	-	-	N	ID=gene-BDAG_RS00515;Name=BDAG_RS00515;gbkey=Gene;gene_biotype=protein_coding;locus_tag=BDAG_RS00515;old_locus_tag=BDAG_00087
gi|84788938|gb|CH482380.1|	102320	G	A	G	-	0.0190476	-	-	-	-	N	ID=gene-BDAG_RS00515;Name=BDAG_RS00515;gbkey=Gene;gene_biotype=protein_coding;locus_tag=BDAG_RS00515;old_locus_tag=BDAG_00087
gi|84788938|gb|CH482380.1|	102337	C	T	C	-	0.0138889	-	-	-	-	N	ID=gene-BDAG_RS00515;Name=BDAG_RS00515;gbkey=Gene;gene_biotype=protein_coding;locus_tag=BDAG_RS00515;old_locus_tag=BDAG_00087
gi|84788938|gb|CH482380.1|	102415	G	A	G	-	-	-	0.0151515	-	-	N	ID=gene-BDAG_RS00515;Name=BDAG_RS00515;gbkey=Gene;gene_biotype=protein_coding;locus_tag=BDAG_RS00515;old_locus_tag=BDAG_00087
gi|84788938|gb|CH482380.1|	102570	G	A	G	-	0.019084	-	-	-	-	N	ID=gene-BDAG_RS00515;Name=BDAG_RS00515;gbkey=Gene;gene_biotype=protein_coding;locus_tag=BDAG_RS00515;old_locus_tag=BDAG_00087
gi|84788938|gb|CH482380.1|	102606	G	A	G	0.0294118	-	-	-	-	-	N	ID=gene-BDAG_RS00515;Name=BDAG_RS00515;gbkey=Gene;gene_biotype=protein_coding;locus_tag=BDAG_RS00515;old_locus_tag=BDAG_00087
gi|84788938|gb|CH482380.1|	102704	C	T	C	-	-	0.0114504	-	-	-	N	ID=gene-BDAG_RS00520;Name=BDAG_RS00520;gbkey=Gene;gene_biotype=protein_coding;locus_tag=BDAG_RS00520;old_locus_tag=BDAG_00088
gi|84788938|gb|CH482380.1|	102754	C	T	C	-	-	-	0.0172414	-	-	N	ID=gene-BDAG_RS00520;Name=BDAG_RS00520;gbkey=Gene;gene_biotype=protein_coding;locus_tag=BDAG_RS00520;old_locus_tag=BDAG_00088
gi|84788938|gb|CH482380.1|	102796	G	A	G	0.0204082	-	-	-	-	-	N	ID=gene-BDAG_RS00520;Name=BDAG_RS00520;gbkey=Gene;gene_biotype=protein_coding;locus_tag=BDAG_RS00520;old_locus_tag=BDAG_00088
gi|84788938|gb|CH482380.1|	102897	T	C	T	-	-	0.021164	-	-	-	N	ID=gene-BDAG_RS00520;Name=BDAG_RS00520;gbkey=Gene;gene_biotype=protein_coding;locus_tag=BDAG_RS00520;old_locus_tag=BDAG_00088
gi|84788938|gb|CH482380.1|	103136	C	T	C	-	-	-	0.0125	-	-	N	ID=gene-BDAG_RS00520;Name=BDAG_RS00520;gbkey=Gene;gene_biotype=protein_coding;locus_tag=BDAG_RS00520;old_locus_tag=BDAG_00088
gi|84788938|gb|CH482380.1|	103251	T	C	T	-	-	0.02	-	-	-	N	ID=gene-BDAG_RS00520;Name=BDAG_RS00520;gbkey=Gene;gene_biotype=protein_coding;locus_tag=BDAG_RS00520;old_locus_tag=BDAG_00088
gi|84788938|gb|CH482380.1|	103460	G	A	G	-	-	-	0.0135747	-	-	N	ID=gene-BDAG_RS00520;Name=BDAG_RS00520;gbkey=Gene;gene_biotype=protein_coding;locus_tag=BDAG_RS00520;old_locus_tag=BDAG_00088
gi|84788938|gb|CH482380.1|	103482	C	T	C	-	-	0.0133333	-	-	-	N	ID=gene-BDAG_RS00520;Name=BDAG_RS00520;gbkey=Gene;gene_biotype=protein_coding;locus_tag=BDAG_RS00520;old_locus_tag=BDAG_00088
gi|84788938|gb|CH482380.1|	103488	G	A	G	-	0.0107914	-	-	-	-	N	ID=gene-BDAG_RS00520;Name=BDAG_RS00520;gbkey=Gene;gene_biotype=protein_coding;locus_tag=BDAG_RS00520;old_locus_tag=BDAG_00088
gi|84788938|gb|CH482380.1|	103856	A	G	A	-	-	-	-	-	0.0145631	N	ID=gene-BDAG_RS00520;Name=BDAG_RS00520;gbkey=Gene;gene_biotype=protein_coding;locus_tag=BDAG_RS00520;old_locus_tag=BDAG_00088
gi|84788938|gb|CH482380.1|	103989	G	A	G	-	-	0.0112782	-	-	-	N	ID=gene-BDAG_RS00520;Name=BDAG_RS00520;gbkey=Gene;gene_biotype=protein_coding;locus_tag=BDAG_RS00520;old_locus_tag=BDAG_00088
gi|84788938|gb|CH482380.1|	104138	T	C	T	-	-	-	-	-	0.0132743	N	ID=gene-BDAG_RS00520;Name=BDAG_RS00520;gbkey=Gene;gene_biotype=protein_coding;locus_tag=BDAG_RS00520;old_locus_tag=BDAG_00088
gi|84788938|gb|CH482380.1|	104193	A	G	A	-	-	-	-	-	0.0103093	N	ID=gene-BDAG_RS00520;Name=BDAG_RS00520;gbkey=Gene;gene_biotype=protein_coding;locus_tag=BDAG_RS00520;old_locus_tag=BDAG_00088
gi|84788938|gb|CH482380.1|	104963	A	G	A	-	-	-	0.0118577	-	-	N	ID=gene-BDAG_RS00520;Name=BDAG_RS00520;gbkey=Gene;gene_biotype=protein_coding;locus_tag=BDAG_RS00520;old_locus_tag=BDAG_00088
gi|84788938|gb|CH482380.1|	106423	A	G	A	0.0324675	-	-	-	-	-	N	ID=gene-BDAG_RS00525;Name=BDAG_RS00525;gbkey=Gene;gene_biotype=protein_coding;locus_tag=BDAG_RS00525;old_locus_tag=BDAG_00089
gi|84788938|gb|CH482380.1|	107650	G	A	G	-	-	-	0.0123839	-	-	N	N
gi|84788938|gb|CH482380.1|	108370	G	A	G	-	-	-	0.0106383	-	-	N	ID=gene-BDAG_RS00530;Name=BDAG_RS00530;gbkey=Gene;gene_biotype=protein_coding;locus_tag=BDAG_RS00530
gi|84788938|gb|CH482380.1|	108709	T	C	T	-	-	-	-	-	0.0130293	N	ID=gene-BDAG_RS00530;Name=BDAG_RS00530;gbkey=Gene;gene_biotype=protein_coding;locus_tag=BDAG_RS00530
gi|84788938|gb|CH482380.1|	109285	C	T	C	-	-	0.0109649	-	-	-	N	ID=gene-BDAG_RS00535;Name=BDAG_RS00535;gbkey=Gene;gene_biotype=protein_coding;locus_tag=BDAG_RS00535
gi|84788938|gb|CH482380.1|	109343	G	A	G	-	-	0.0146699	-	-	-	N	ID=gene-BDAG_RS00535;Name=BDAG_RS00535;gbkey=Gene;gene_biotype=protein_coding;locus_tag=BDAG_RS00535
gi|84788938|gb|CH482380.1|	109546	G	A	G	-	-	-	-	-	0.0107239	N	ID=gene-BDAG_RS00535;Name=BDAG_RS00535;gbkey=Gene;gene_biotype=protein_coding;locus_tag=BDAG_RS00535
gi|84788938|gb|CH482380.1|	109690	A	T	A	0.0149573	-	-	-	-	-	N	ID=gene-BDAG_RS00535;Name=BDAG_RS00535;gbkey=Gene;gene_biotype=protein_coding;locus_tag=BDAG_RS00535
gi|84788938|gb|CH482380.1|	109894	C	T	C	0.0208333	-	-	-	-	-	N	ID=gene-BDAG_RS00540;Name=BDAG_RS00540;gbkey=Gene;gene_biotype=protein_coding;locus_tag=BDAG_RS00540;old_locus_tag=BDAG_00091
gi|84788938|gb|CH482380.1|	110334	C	T	C	-	0.0140187	-	-	-	-	N	ID=gene-BDAG_RS00540;Name=BDAG_RS00540;gbkey=Gene;gene_biotype=protein_coding;locus_tag=BDAG_RS00540;old_locus_tag=BDAG_00091
gi|84788938|gb|CH482380.1|	111119	T	C	T	0.0108499	-	-	-	-	-	N	ID=gene-BDAG_RS00540;Name=BDAG_RS00540;gbkey=Gene;gene_biotype=protein_coding;locus_tag=BDAG_RS00540;old_locus_tag=BDAG_00091
gi|84788938|gb|CH482380.1|	111223	C	T	C	-	-	0.0110701	-	-	-	N	ID=gene-BDAG_RS00540;Name=BDAG_RS00540;gbkey=Gene;gene_biotype=protein_coding;locus_tag=BDAG_RS00540;old_locus_tag=BDAG_00091
gi|84788938|gb|CH482380.1|	111350	T	C	T	-	-	-	0.010989	-	-	N	ID=gene-BDAG_RS00540;Name=BDAG_RS00540;gbkey=Gene;gene_biotype=protein_coding;locus_tag=BDAG_RS00540;old_locus_tag=BDAG_00091
gi|84788938|gb|CH482380.1|	111842	A	G	A	-	0.0145985	-	-	-	-	N	N
gi|84788938|gb|CH482380.1|	111944	C	T	C	-	-	-	-	-	0.0103359	N	N
gi|84788938|gb|CH482380.1|	112052	A	G	A	-	-	-	-	-	0.0121951	N	ID=gene-BDAG_RS00545;Name=BDAG_RS00545;gbkey=Gene;gene_biotype=protein_coding;locus_tag=BDAG_RS00545
gi|84788938|gb|CH482380.1|	112211	A	G	A	-	-	-	-	-	0.0143541	N	ID=gene-BDAG_RS00545;Name=BDAG_RS00545;gbkey=Gene;gene_biotype=protein_coding;locus_tag=BDAG_RS00545
gi|84788938|gb|CH482380.1|	112284	C	T	C	-	-	0.0121359	-	-	-	N	ID=gene-BDAG_RS00545;Name=BDAG_RS00545;gbkey=Gene;gene_biotype=protein_coding;locus_tag=BDAG_RS00545
gi|84788938|gb|CH482380.1|	112727	C	T	C	-	-	0.012766	-	-	-	N	ID=gene-BDAG_RS00545;Name=BDAG_RS00545;gbkey=Gene;gene_biotype=protein_coding;locus_tag=BDAG_RS00545
gi|84788938|gb|CH482380.1|	112788	C	T	C	-	-	0.0118343	-	-	-	N	ID=gene-BDAG_RS00545;Name=BDAG_RS00545;gbkey=Gene;gene_biotype=protein_coding;locus_tag=BDAG_RS00545
gi|84788938|gb|CH482380.1|	113096	C	T	C	-	-	-	-	0.013089	-	N	ID=gene-BDAG_RS00550;Name=BDAG_RS00550;gbkey=Gene;gene_biotype=protein_coding;locus_tag=BDAG_RS00550
gi|84788938|gb|CH482380.1|	113117	G	A	G	-	-	-	-	-	0.0102389	N	ID=gene-BDAG_RS00550;Name=BDAG_RS00550;gbkey=Gene;gene_biotype=protein_coding;locus_tag=BDAG_RS00550
gi|84788938|gb|CH482380.1|	113222	C	T	C	-	0.0109409	-	-	-	-	N	ID=gene-BDAG_RS00550;Name=BDAG_RS00550;gbkey=Gene;gene_biotype=protein_coding;locus_tag=BDAG_RS00550
gi|84788938|gb|CH482380.1|	113348	T	C	T	0.0129534	-	-	-	-	-	N	ID=gene-BDAG_RS00550;Name=BDAG_RS00550;gbkey=Gene;gene_biotype=protein_coding;locus_tag=BDAG_RS00550
gi|84788938|gb|CH482380.1|	113527	G	A	G	-	-	-	-	-	0.0145631	N	ID=gene-BDAG_RS00550;Name=BDAG_RS00550;gbkey=Gene;gene_biotype=protein_coding;locus_tag=BDAG_RS00550
gi|84788938|gb|CH482380.1|	113546	G	A	G	-	-	0.0102828	-	-	-	N	ID=gene-BDAG_RS00550;Name=BDAG_RS00550;gbkey=Gene;gene_biotype=protein_coding;locus_tag=BDAG_RS00550
gi|84788938|gb|CH482380.1|	113782	A	G	A	-	0.0131291	-	-	-	-	N	ID=gene-BDAG_RS00550;Name=BDAG_RS00550;gbkey=Gene;gene_biotype=protein_coding;locus_tag=BDAG_RS00550
gi|84788938|gb|CH482380.1|	114053	C	T	C	-	0.0119332	-	-	-	-	N	ID=gene-BDAG_RS00550;Name=BDAG_RS00550;gbkey=Gene;gene_biotype=protein_coding;locus_tag=BDAG_RS00550
gi|84788938|gb|CH482380.1|	114144	C	T	C	-	-	-	-	-	0.0169492	N	ID=gene-BDAG_RS00550;Name=BDAG_RS00550;gbkey=Gene;gene_biotype=protein_coding;locus_tag=BDAG_RS00550
gi|84788938|gb|CH482380.1|	114321	C	T	C	-	0.0110294	-	-	-	-	N	ID=gene-BDAG_RS00555;Name=BDAG_RS00555;gbkey=Gene;gene_biotype=protein_coding;locus_tag=BDAG_RS00555
gi|84788938|gb|CH482380.1|	114631	G	A	G	-	-	-	-	-	0.0106007	N	ID=gene-BDAG_RS00555;Name=BDAG_RS00555;gbkey=Gene;gene_biotype=protein_coding;locus_tag=BDAG_RS00555
gi|84788938|gb|CH482380.1|	114723	A	G	A	-	-	-	-	-	0.0138889	N	ID=gene-BDAG_RS00555;Name=BDAG_RS00555;gbkey=Gene;gene_biotype=protein_coding;locus_tag=BDAG_RS00555
gi|84788938|gb|CH482380.1|	114871	T	C	T	-	-	0.0120846	-	-	-	N	ID=gene-BDAG_RS00555;Name=BDAG_RS00555;gbkey=Gene;gene_biotype=protein_coding;locus_tag=BDAG_RS00555
gi|84788938|gb|CH482380.1|	115040	T	C	T	0.0110619	-	-	-	-	-	N	ID=gene-BDAG_RS00560;Name=BDAG_RS00560;gbkey=Gene;gene_biotype=protein_coding;locus_tag=BDAG_RS00560;old_locus_tag=BDAG_00093
gi|84788938|gb|CH482380.1|	115235	C	T	C	-	-	0.010989	-	-	-	N	ID=gene-BDAG_RS00560;Name=BDAG_RS00560;gbkey=Gene;gene_biotype=protein_coding;locus_tag=BDAG_RS00560;old_locus_tag=BDAG_00093
gi|84788938|gb|CH482380.1|	115373	C	T	C	-	0.0109589	-	-	-	-	N	ID=gene-BDAG_RS00560;Name=BDAG_RS00560;gbkey=Gene;gene_biotype=protein_coding;locus_tag=BDAG_RS00560;old_locus_tag=BDAG_00093
gi|84788938|gb|CH482380.1|	115479	A	G	A	-	-	-	0.0121654	-	-	N	ID=gene-BDAG_RS00560;Name=BDAG_RS00560;gbkey=Gene;gene_biotype=protein_coding;locus_tag=BDAG_RS00560;old_locus_tag=BDAG_00093
gi|84788938|gb|CH482380.1|	115548	A	G	A	-	-	-	-	0.0201465	-	N	ID=gene-BDAG_RS00560;Name=BDAG_RS00560;gbkey=Gene;gene_biotype=protein_coding;locus_tag=BDAG_RS00560;old_locus_tag=BDAG_00093
gi|84788938|gb|CH482380.1|	116475	G	G	A	-	-	-	-	-	0.190083	Y	ID=gene-BDAG_RS00565;Name=rffA;gbkey=Gene;gene=rffA;gene_biotype=protein_coding;locus_tag=BDAG_RS00565;old_locus_tag=BDAG_00094
gi|84788938|gb|CH482380.1|	116539	T	C	T	-	-	-	0.0122324	-	-	N	ID=gene-BDAG_RS00565;Name=rffA;gbkey=Gene;gene=rffA;gene_biotype=protein_coding;locus_tag=BDAG_RS00565;old_locus_tag=BDAG_00094
gi|84788938|gb|CH482380.1|	116806	C	T	C	-	-	-	0.0208333	-	-	N	N
gi|84788938|gb|CH482380.1|	116941	A	G	A	-	0.015873	-	-	-	-	N	ID=gene-BDAG_RS00570;Name=BDAG_RS00570;gbkey=Gene;gene_biotype=protein_coding;locus_tag=BDAG_RS00570;old_locus_tag=BDAG_00095
gi|84788938|gb|CH482380.1|	117139	T	C	T	-	-	-	-	0.0130293	-	N	ID=gene-BDAG_RS00570;Name=BDAG_RS00570;gbkey=Gene;gene_biotype=protein_coding;locus_tag=BDAG_RS00570;old_locus_tag=BDAG_00095
gi|84788938|gb|CH482380.1|	117190	C	T	C	-	-	0.0144578	-	-	-	N	ID=gene-BDAG_RS00570;Name=BDAG_RS00570;gbkey=Gene;gene_biotype=protein_coding;locus_tag=BDAG_RS00570;old_locus_tag=BDAG_00095
gi|84788938|gb|CH482380.1|	117458	G	A	G	-	-	-	-	-	0.0119048	N	ID=gene-BDAG_RS00570;Name=BDAG_RS00570;gbkey=Gene;gene_biotype=protein_coding;locus_tag=BDAG_RS00570;old_locus_tag=BDAG_00095
gi|84788938|gb|CH482380.1|	117709	C	T	C	0.018018	-	-	-	-	-	N	ID=gene-BDAG_RS00570;Name=BDAG_RS00570;gbkey=Gene;gene_biotype=protein_coding;locus_tag=BDAG_RS00570;old_locus_tag=BDAG_00095
gi|84788938|gb|CH482380.1|	117791	G	A	G	-	0.0165746	-	-	-	-	N	ID=gene-BDAG_RS00570;Name=BDAG_RS00570;gbkey=Gene;gene_biotype=protein_coding;locus_tag=BDAG_RS00570;old_locus_tag=BDAG_00095
gi|84788938|gb|CH482380.1|	118304	G	A	G	0.0136986	-	-	-	-	-	N	ID=gene-BDAG_RS00570;Name=BDAG_RS00570;gbkey=Gene;gene_biotype=protein_coding;locus_tag=BDAG_RS00570;old_locus_tag=BDAG_00095
gi|84788938|gb|CH482380.1|	118459	C	T	C	-	-	-	-	-	0.0147783	N	ID=gene-BDAG_RS00570;Name=BDAG_RS00570;gbkey=Gene;gene_biotype=protein_coding;locus_tag=BDAG_RS00570;old_locus_tag=BDAG_00095
gi|84788938|gb|CH482380.1|	118510	A	G	A	-	0.0125523	-	-	-	-	N	ID=gene-BDAG_RS00570;Name=BDAG_RS00570;gbkey=Gene;gene_biotype=protein_coding;locus_tag=BDAG_RS00570;old_locus_tag=BDAG_00095
gi|84788938|gb|CH482380.1|	118657	G	A	G	-	-	-	0.0109589	-	-	N	ID=gene-BDAG_RS00570;Name=BDAG_RS00570;gbkey=Gene;gene_biotype=protein_coding;locus_tag=BDAG_RS00570;old_locus_tag=BDAG_00095
gi|84788938|gb|CH482380.1|	118709	A	G	A	0.0108108	-	-	-	-	-	N	ID=gene-BDAG_RS00570;Name=BDAG_RS00570;gbkey=Gene;gene_biotype=protein_coding;locus_tag=BDAG_RS00570;old_locus_tag=BDAG_00095
gi|84788938|gb|CH482380.1|	118725	T	C	T	-	-	0.012766	-	-	-	N	ID=gene-BDAG_RS00570;Name=BDAG_RS00570;gbkey=Gene;gene_biotype=protein_coding;locus_tag=BDAG_RS00570;old_locus_tag=BDAG_00095
gi|84788938|gb|CH482380.1|	118738	G	A	G	-	-	0.0195531	-	-	-	N	ID=gene-BDAG_RS00570;Name=BDAG_RS00570;gbkey=Gene;gene_biotype=protein_coding;locus_tag=BDAG_RS00570;old_locus_tag=BDAG_00095
gi|84788938|gb|CH482380.1|	118814	C	T	C	-	-	-	-	-	0.0147059	N	ID=gene-BDAG_RS00570;Name=BDAG_RS00570;gbkey=Gene;gene_biotype=protein_coding;locus_tag=BDAG_RS00570;old_locus_tag=BDAG_00095
gi|84788938|gb|CH482380.1|	119649	T	C	T	-	-	-	-	-	0.0102041	N	N
gi|84788938|gb|CH482380.1|	119681	G	A	G	-	-	-	-	-	0.0120846	N	N
gi|84788938|gb|CH482380.1|	120412	A	G	A	-	-	0.0115512	-	-	-	N	ID=gene-BDAG_RS00575;Name=BDAG_RS00575;gbkey=Gene;gene_biotype=protein_coding;locus_tag=BDAG_RS00575;old_locus_tag=BDAG_00096
gi|84788938|gb|CH482380.1|	120597	C	T	C	0.0111732	-	-	-	-	-	N	ID=gene-BDAG_RS00575;Name=BDAG_RS00575;gbkey=Gene;gene_biotype=protein_coding;locus_tag=BDAG_RS00575;old_locus_tag=BDAG_00096
gi|84788938|gb|CH482380.1|	120984	G	A	G	0.0141593	-	-	-	-	-	N	ID=gene-BDAG_RS00575;Name=BDAG_RS00575;gbkey=Gene;gene_biotype=protein_coding;locus_tag=BDAG_RS00575;old_locus_tag=BDAG_00096
gi|84788938|gb|CH482380.1|	121376	A	G	A	0.0144605	-	-	-	-	-	N	N
gi|84788938|gb|CH482380.1|	121491	T	C	T	-	0.0115512	-	-	-	-	N	N
gi|84788938|gb|CH482380.1|	121834	C	T	C	-	0.0100251	-	-	-	-	N	ID=gene-BDAG_RS00580;Name=tssI;gbkey=Gene;gene=tssI;gene_biotype=protein_coding;locus_tag=BDAG_RS00580;old_locus_tag=BDAG_00097
gi|84788938|gb|CH482380.1|	122016	T	C	T	-	0.0120482	-	-	-	-	N	ID=gene-BDAG_RS00580;Name=tssI;gbkey=Gene;gene=tssI;gene_biotype=protein_coding;locus_tag=BDAG_RS00580;old_locus_tag=BDAG_00097
gi|84788938|gb|CH482380.1|	122349	G	A	G	-	-	-	0.0120846	-	-	N	ID=gene-BDAG_RS00580;Name=tssI;gbkey=Gene;gene=tssI;gene_biotype=protein_coding;locus_tag=BDAG_RS00580;old_locus_tag=BDAG_00097
gi|84788938|gb|CH482380.1|	122714	A	G	A	-	-	0.0107914	-	-	-	N	ID=gene-BDAG_RS00580;Name=tssI;gbkey=Gene;gene=tssI;gene_biotype=protein_coding;locus_tag=BDAG_RS00580;old_locus_tag=BDAG_00097
gi|84788938|gb|CH482380.1|	122838	G	A	G	-	-	0.0214477	-	-	-	N	ID=gene-BDAG_RS00580;Name=tssI;gbkey=Gene;gene=tssI;gene_biotype=protein_coding;locus_tag=BDAG_RS00580;old_locus_tag=BDAG_00097
gi|84788938|gb|CH482380.1|	122850	T	C	T	-	-	0.010101	-	-	-	N	ID=gene-BDAG_RS00580;Name=tssI;gbkey=Gene;gene=tssI;gene_biotype=protein_coding;locus_tag=BDAG_RS00580;old_locus_tag=BDAG_00097
gi|84788938|gb|CH482380.1|	122856	T	C	T	-	-	0.0102302	-	-	-	N	ID=gene-BDAG_RS00580;Name=tssI;gbkey=Gene;gene=tssI;gene_biotype=protein_coding;locus_tag=BDAG_RS00580;old_locus_tag=BDAG_00097
gi|84788938|gb|CH482380.1|	122928	C	T	C	-	-	-	-	-	0.011655	N	ID=gene-BDAG_RS00580;Name=tssI;gbkey=Gene;gene=tssI;gene_biotype=protein_coding;locus_tag=BDAG_RS00580;old_locus_tag=BDAG_00097
gi|84788938|gb|CH482380.1|	123105	A	G	A	-	-	-	-	-	0.0105263	N	ID=gene-BDAG_RS00580;Name=tssI;gbkey=Gene;gene=tssI;gene_biotype=protein_coding;locus_tag=BDAG_RS00580;old_locus_tag=BDAG_00097
gi|84788938|gb|CH482380.1|	123600	A	G	A	-	-	-	0.0178571	-	-	N	ID=gene-BDAG_RS00580;Name=tssI;gbkey=Gene;gene=tssI;gene_biotype=protein_coding;locus_tag=BDAG_RS00580;old_locus_tag=BDAG_00097
gi|84788938|gb|CH482380.1|	123728	A	G	A	-	-	-	0.0149813	-	-	N	ID=gene-BDAG_RS00580;Name=tssI;gbkey=Gene;gene=tssI;gene_biotype=protein_coding;locus_tag=BDAG_RS00580;old_locus_tag=BDAG_00097
gi|84788938|gb|CH482380.1|	124132	G	A	G	-	-	-	0.0143443	-	-	N	ID=gene-BDAG_RS00580;Name=tssI;gbkey=Gene;gene=tssI;gene_biotype=protein_coding;locus_tag=BDAG_RS00580;old_locus_tag=BDAG_00097
gi|84788938|gb|CH482380.1|	124193	A	G	A	-	-	0.0109649	-	-	-	N	N
gi|84788938|gb|CH482380.1|	124694	C	T	C	-	-	-	-	-	0.0116732	N	ID=gene-BDAG_RS00585;Name=BDAG_RS00585;gbkey=Gene;gene_biotype=protein_coding;locus_tag=BDAG_RS00585;old_locus_tag=BDAG_00098
gi|84788938|gb|CH482380.1|	126668	C	T	C	-	0.01125	-	-	-	-	N	ID=gene-BDAG_RS00585;Name=BDAG_RS00585;gbkey=Gene;gene_biotype=protein_coding;locus_tag=BDAG_RS00585;old_locus_tag=BDAG_00098
gi|84788938|gb|CH482380.1|	127050	A	G	A	-	-	-	-	-	0.0104822	N	ID=gene-BDAG_RS00585;Name=BDAG_RS00585;gbkey=Gene;gene_biotype=protein_coding;locus_tag=BDAG_RS00585;old_locus_tag=BDAG_00098
gi|84788938|gb|CH482380.1|	127714	A	G	A	-	0.0113895	-	-	-	-	N	ID=gene-BDAG_RS00590;Name=BDAG_RS00590;gbkey=Gene;gene_biotype=protein_coding;locus_tag=BDAG_RS00590;old_locus_tag=BDAG_00099
gi|84788938|gb|CH482380.1|	127837	T	C	T	-	0.0103761	-	-	-	-	N	N
gi|84788938|gb|CH482380.1|	128601	A	G	A	-	-	-	-	-	0.0144928	N	ID=gene-BDAG_RS00600;Name=BDAG_RS00600;gbkey=Gene;gene_biotype=protein_coding;locus_tag=BDAG_RS00600;old_locus_tag=BDAG_00100
gi|84788938|gb|CH482380.1|	128811	A	G	A	-	-	-	-	-	0.0126126	N	ID=gene-BDAG_RS00605;Name=BDAG_RS00605;gbkey=Gene;gene_biotype=tRNA;locus_tag=BDAG_RS00605;old_locus_tag=BDAG_06001
gi|84788938|gb|CH482380.1|	129271	C	T	C	-	-	0.0100503	-	-	-	N	ID=gene-BDAG_RS00610;Name=BDAG_RS00610;gbkey=Gene;gene_biotype=protein_coding;locus_tag=BDAG_RS00610;old_locus_tag=BDAG_00101
gi|84788938|gb|CH482380.1|	130119	A	G	A	-	-	-	-	0.0128205	-	N	ID=gene-BDAG_RS00615;Name=BDAG_RS00615;gbkey=Gene;gene_biotype=protein_coding;locus_tag=BDAG_RS00615;old_locus_tag=BDAG_00102
gi|84788938|gb|CH482380.1|	130196	C	T	C	0.0116279	-	-	-	-	-	N	ID=gene-BDAG_RS00615;Name=BDAG_RS00615;gbkey=Gene;gene_biotype=protein_coding;locus_tag=BDAG_RS00615;old_locus_tag=BDAG_00102
gi|84788938|gb|CH482380.1|	131404	T	C	T	-	0.0184758	-	-	-	-	N	ID=gene-BDAG_RS00615;Name=BDAG_RS00615;gbkey=Gene;gene_biotype=protein_coding;locus_tag=BDAG_RS00615;old_locus_tag=BDAG_00102
gi|84788938|gb|CH482380.1|	131405	C	G	C	0.010929	-	-	-	-	-	N	ID=gene-BDAG_RS00615;Name=BDAG_RS00615;gbkey=Gene;gene_biotype=protein_coding;locus_tag=BDAG_RS00615;old_locus_tag=BDAG_00102
gi|84788938|gb|CH482380.1|	131412	T	C	T	-	-	0.0105634	-	-	0.0220994	N	ID=gene-BDAG_RS00615;Name=BDAG_RS00615;gbkey=Gene;gene_biotype=protein_coding;locus_tag=BDAG_RS00615;old_locus_tag=BDAG_00102
gi|84788938|gb|CH482380.1|	131457	A	G	A	-	0.0104439	-	-	-	-	N	ID=gene-BDAG_RS00615;Name=BDAG_RS00615;gbkey=Gene;gene_biotype=protein_coding;locus_tag=BDAG_RS00615;old_locus_tag=BDAG_00102
gi|84788938|gb|CH482380.1|	131487	G	A	G	-	-	0.0112903	-	-	-	N	ID=gene-BDAG_RS00615;Name=BDAG_RS00615;gbkey=Gene;gene_biotype=protein_coding;locus_tag=BDAG_RS00615;old_locus_tag=BDAG_00102
gi|84788938|gb|CH482380.1|	131558	C	T	C	-	-	-	-	-	0.0737705	Y	ID=gene-BDAG_RS00615;Name=BDAG_RS00615;gbkey=Gene;gene_biotype=protein_coding;locus_tag=BDAG_RS00615;old_locus_tag=BDAG_00102
gi|84788938|gb|CH482380.1|	131660	C	T	C	0.0134615	-	-	-	-	-	N	ID=gene-BDAG_RS00615;Name=BDAG_RS00615;gbkey=Gene;gene_biotype=protein_coding;locus_tag=BDAG_RS00615;old_locus_tag=BDAG_00102
gi|84788938|gb|CH482380.1|	132266	C	T	C	-	-	-	0.0109489	-	-	N	N
gi|84788938|gb|CH482380.1|	132311	G	A	G	-	-	0.0171674	-	-	-	N	N
gi|84788938|gb|CH482380.1|	132505	C	T	C	-	-	0.0103806	-	-	-	N	N
gi|84788938|gb|CH482380.1|	132882	G	A	G	-	-	0.0134409	-	-	-	N	ID=gene-BDAG_RS00620;Name=BDAG_RS00620;gbkey=Gene;gene_biotype=protein_coding;locus_tag=BDAG_RS00620;old_locus_tag=BDAG_00103
gi|84788938|gb|CH482380.1|	133139	C	T	C	-	-	-	-	-	0.012766	N	ID=gene-BDAG_RS00620;Name=BDAG_RS00620;gbkey=Gene;gene_biotype=protein_coding;locus_tag=BDAG_RS00620;old_locus_tag=BDAG_00103
gi|84788938|gb|CH482380.1|	133297	A	C	A	-	-	-	0.0120968	-	-	N	ID=gene-BDAG_RS00620;Name=BDAG_RS00620;gbkey=Gene;gene_biotype=protein_coding;locus_tag=BDAG_RS00620;old_locus_tag=BDAG_00103
gi|84788938|gb|CH482380.1|	133300	T	C	T	-	-	0.0111524	-	-	-	N	ID=gene-BDAG_RS00620;Name=BDAG_RS00620;gbkey=Gene;gene_biotype=protein_coding;locus_tag=BDAG_RS00620;old_locus_tag=BDAG_00103
gi|84788938|gb|CH482380.1|	133365	G	A	G	-	-	0.0120482	-	-	-	N	ID=gene-BDAG_RS00620;Name=BDAG_RS00620;gbkey=Gene;gene_biotype=protein_coding;locus_tag=BDAG_RS00620;old_locus_tag=BDAG_00103
gi|84788938|gb|CH482380.1|	133445	G	A	G	-	-	-	0.0147059	-	-	N	ID=gene-BDAG_RS00620;Name=BDAG_RS00620;gbkey=Gene;gene_biotype=protein_coding;locus_tag=BDAG_RS00620;old_locus_tag=BDAG_00103
gi|84788938|gb|CH482380.1|	133489	T	C	T	-	-	-	-	0.0128205	-	N	ID=gene-BDAG_RS00620;Name=BDAG_RS00620;gbkey=Gene;gene_biotype=protein_coding;locus_tag=BDAG_RS00620;old_locus_tag=BDAG_00103
gi|84788938|gb|CH482380.1|	133497	A	G	A	-	-	-	-	-	0.0138889	N	ID=gene-BDAG_RS00620;Name=BDAG_RS00620;gbkey=Gene;gene_biotype=protein_coding;locus_tag=BDAG_RS00620;old_locus_tag=BDAG_00103
gi|84788938|gb|CH482380.1|	133705	A	G	A	-	-	0.0103359	-	-	-	N	ID=gene-BDAG_RS00620;Name=BDAG_RS00620;gbkey=Gene;gene_biotype=protein_coding;locus_tag=BDAG_RS00620;old_locus_tag=BDAG_00103
gi|84788938|gb|CH482380.1|	133817	G	A	G	-	0.0144509	-	-	-	-	N	ID=gene-BDAG_RS00620;Name=BDAG_RS00620;gbkey=Gene;gene_biotype=protein_coding;locus_tag=BDAG_RS00620;old_locus_tag=BDAG_00103
gi|84788938|gb|CH482380.1|	134062	G	A	G	-	-	-	-	-	0.016	N	ID=gene-BDAG_RS00625;Name=BDAG_RS00625;gbkey=Gene;gene_biotype=protein_coding;locus_tag=BDAG_RS00625;old_locus_tag=BDAG_00104
gi|84788938|gb|CH482380.1|	134070	C	T	C	-	0.0224359	-	-	-	-	N	ID=gene-BDAG_RS00625;Name=BDAG_RS00625;gbkey=Gene;gene_biotype=protein_coding;locus_tag=BDAG_RS00625;old_locus_tag=BDAG_00104
gi|84788938|gb|CH482380.1|	134290	A	G	A	-	-	-	0.0131579	-	-	N	ID=gene-BDAG_RS00625;Name=BDAG_RS00625;gbkey=Gene;gene_biotype=protein_coding;locus_tag=BDAG_RS00625;old_locus_tag=BDAG_00104
gi|84788938|gb|CH482380.1|	134844	A	G	A	-	-	-	0.0180033	-	-	N	ID=gene-BDAG_RS00630;Name=gcvT;gbkey=Gene;gene=gcvT;gene_biotype=protein_coding;locus_tag=BDAG_RS00630;old_locus_tag=BDAG_00105
gi|84788938|gb|CH482380.1|	134852	C	T	C	-	-	-	0.0108499	-	-	N	ID=gene-BDAG_RS00630;Name=gcvT;gbkey=Gene;gene=gcvT;gene_biotype=protein_coding;locus_tag=BDAG_RS00630;old_locus_tag=BDAG_00105
gi|84788938|gb|CH482380.1|	134952	C	T	C	-	-	0.0111732	-	-	-	N	ID=gene-BDAG_RS00630;Name=gcvT;gbkey=Gene;gene=gcvT;gene_biotype=protein_coding;locus_tag=BDAG_RS00630;old_locus_tag=BDAG_00105
gi|84788938|gb|CH482380.1|	135207	G	A	G	-	-	0.0117925	-	-	-	N	ID=gene-BDAG_RS00630;Name=gcvT;gbkey=Gene;gene=gcvT;gene_biotype=protein_coding;locus_tag=BDAG_RS00630;old_locus_tag=BDAG_00105
gi|84788938|gb|CH482380.1|	135934	G	A	G	0.0105448	-	-	-	-	-	N	ID=gene-BDAG_RS00630;Name=gcvT;gbkey=Gene;gene=gcvT;gene_biotype=protein_coding;locus_tag=BDAG_RS00630;old_locus_tag=BDAG_00105
gi|84788938|gb|CH482380.1|	136377	T	C	T	-	-	0.0167015	-	-	-	N	ID=gene-BDAG_RS00635;Name=gcvH;gbkey=Gene;gene=gcvH;gene_biotype=protein_coding;locus_tag=BDAG_RS00635;old_locus_tag=BDAG_00106
gi|84788938|gb|CH482380.1|	136458	C	T	C	-	0.021978	-	-	-	-	N	N
gi|84788938|gb|CH482380.1|	136879	G	A	G	-	-	0.0110497	-	-	-	N	ID=gene-BDAG_RS00640;Name=gcvP;gbkey=Gene;gene=gcvP;gene_biotype=protein_coding;locus_tag=BDAG_RS00640;old_locus_tag=BDAG_00107
gi|84788938|gb|CH482380.1|	137487	C	G	C	0.0133333	-	-	-	-	-	N	ID=gene-BDAG_RS00640;Name=gcvP;gbkey=Gene;gene=gcvP;gene_biotype=protein_coding;locus_tag=BDAG_RS00640;old_locus_tag=BDAG_00107
gi|84788938|gb|CH482380.1|	137548	C	T	C	-	-	-	0.0120482	-	-	N	ID=gene-BDAG_RS00640;Name=gcvP;gbkey=Gene;gene=gcvP;gene_biotype=protein_coding;locus_tag=BDAG_RS00640;old_locus_tag=BDAG_00107
gi|84788938|gb|CH482380.1|	138269	G	A	G	-	0.0107527	-	-	-	-	N	ID=gene-BDAG_RS00640;Name=gcvP;gbkey=Gene;gene=gcvP;gene_biotype=protein_coding;locus_tag=BDAG_RS00640;old_locus_tag=BDAG_00107
gi|84788938|gb|CH482380.1|	138277	G	A	G	-	-	0.011236	-	-	-	N	ID=gene-BDAG_RS00640;Name=gcvP;gbkey=Gene;gene=gcvP;gene_biotype=protein_coding;locus_tag=BDAG_RS00640;old_locus_tag=BDAG_00107
gi|84788938|gb|CH482380.1|	138290	G	A	G	-	0.0152439	-	-	-	-	N	ID=gene-BDAG_RS00640;Name=gcvP;gbkey=Gene;gene=gcvP;gene_biotype=protein_coding;locus_tag=BDAG_RS00640;old_locus_tag=BDAG_00107
gi|84788938|gb|CH482380.1|	138327	G	A	G	-	-	-	-	-	0.0159363	N	ID=gene-BDAG_RS00640;Name=gcvP;gbkey=Gene;gene=gcvP;gene_biotype=protein_coding;locus_tag=BDAG_RS00640;old_locus_tag=BDAG_00107
gi|84788938|gb|CH482380.1|	138351	T	C	T	-	0.0101781	-	-	-	-	N	ID=gene-BDAG_RS00640;Name=gcvP;gbkey=Gene;gene=gcvP;gene_biotype=protein_coding;locus_tag=BDAG_RS00640;old_locus_tag=BDAG_00107
gi|84788938|gb|CH482380.1|	138411	T	C	T	-	-	0.013587	-	-	-	N	ID=gene-BDAG_RS00640;Name=gcvP;gbkey=Gene;gene=gcvP;gene_biotype=protein_coding;locus_tag=BDAG_RS00640;old_locus_tag=BDAG_00107
gi|84788938|gb|CH482380.1|	138518	T	C	T	-	0.0100251	-	-	-	0.0259259	N	ID=gene-BDAG_RS00640;Name=gcvP;gbkey=Gene;gene=gcvP;gene_biotype=protein_coding;locus_tag=BDAG_RS00640;old_locus_tag=BDAG_00107
gi|84788938|gb|CH482380.1|	138564	T	C	T	-	-	-	0.013369	-	-	N	ID=gene-BDAG_RS00640;Name=gcvP;gbkey=Gene;gene=gcvP;gene_biotype=protein_coding;locus_tag=BDAG_RS00640;old_locus_tag=BDAG_00107
gi|84788938|gb|CH482380.1|	138949	G	A	G	-	-	0.0138675	-	-	-	N	ID=gene-BDAG_RS00640;Name=gcvP;gbkey=Gene;gene=gcvP;gene_biotype=protein_coding;locus_tag=BDAG_RS00640;old_locus_tag=BDAG_00107
gi|84788938|gb|CH482380.1|	139008	A	G	A	-	0.0115894	0.0106572	-	-	0.0104987	N	ID=gene-BDAG_RS00640;Name=gcvP;gbkey=Gene;gene=gcvP;gene_biotype=protein_coding;locus_tag=BDAG_RS00640;old_locus_tag=BDAG_00107
gi|84788938|gb|CH482380.1|	139145	T	C	T	-	-	-	-	-	0.0274914	N	ID=gene-BDAG_RS00640;Name=gcvP;gbkey=Gene;gene=gcvP;gene_biotype=protein_coding;locus_tag=BDAG_RS00640;old_locus_tag=BDAG_00107
gi|84788938|gb|CH482380.1|	139346	A	G	A	-	-	0.0259259	-	-	-	N	ID=gene-BDAG_RS00640;Name=gcvP;gbkey=Gene;gene=gcvP;gene_biotype=protein_coding;locus_tag=BDAG_RS00640;old_locus_tag=BDAG_00107
gi|84788938|gb|CH482380.1|	139483	G	A	G	-	-	-	0.0133929	-	-	N	N
gi|84788938|gb|CH482380.1|	139490	G	A	G	-	-	-	-	-	0.0213904	N	N
gi|84788938|gb|CH482380.1|	139502	G	C	G	0.297059	-	-	-	-	-	Y	N
gi|84788938|gb|CH482380.1|	139552	G	A	G	-	-	-	0.0120192	-	-	N	N
gi|84788938|gb|CH482380.1|	139924	T	C	T	0.0102564	-	-	-	-	-	N	ID=gene-BDAG_RS00645;Name=BDAG_RS00645;gbkey=Gene;gene_biotype=protein_coding;locus_tag=BDAG_RS00645;old_locus_tag=BDAG_00108
gi|84788938|gb|CH482380.1|	139928	G	A	G	-	-	0.0120846	-	-	-	N	ID=gene-BDAG_RS00645;Name=BDAG_RS00645;gbkey=Gene;gene_biotype=protein_coding;locus_tag=BDAG_RS00645;old_locus_tag=BDAG_00108
gi|84788938|gb|CH482380.1|	140374	T	C	T	-	-	-	-	-	0.0113208	N	ID=gene-BDAG_RS00645;Name=BDAG_RS00645;gbkey=Gene;gene_biotype=protein_coding;locus_tag=BDAG_RS00645;old_locus_tag=BDAG_00108
gi|84788938|gb|CH482380.1|	140381	T	C	T	-	-	-	-	-	0.0433071	N	ID=gene-BDAG_RS00645;Name=BDAG_RS00645;gbkey=Gene;gene_biotype=protein_coding;locus_tag=BDAG_RS00645;old_locus_tag=BDAG_00108
gi|84788938|gb|CH482380.1|	140383	T	C	T	-	-	0.0106762	-	-	-	N	ID=gene-BDAG_RS00645;Name=BDAG_RS00645;gbkey=Gene;gene_biotype=protein_coding;locus_tag=BDAG_RS00645;old_locus_tag=BDAG_00108
gi|84788938|gb|CH482380.1|	140940	G	A	G	0.0141343	-	-	-	-	-	N	ID=gene-BDAG_RS00650;Name=BDAG_RS00650;gbkey=Gene;gene_biotype=protein_coding;locus_tag=BDAG_RS00650;old_locus_tag=BDAG_00109
gi|84788938|gb|CH482380.1|	141009	A	G	A	0.0110701	-	-	-	-	-	N	ID=gene-BDAG_RS00650;Name=BDAG_RS00650;gbkey=Gene;gene_biotype=protein_coding;locus_tag=BDAG_RS00650;old_locus_tag=BDAG_00109
gi|84788938|gb|CH482380.1|	141180	G	A	G	-	-	0.0170213	-	-	-	N	ID=gene-BDAG_RS00650;Name=BDAG_RS00650;gbkey=Gene;gene_biotype=protein_coding;locus_tag=BDAG_RS00650;old_locus_tag=BDAG_00109
gi|84788938|gb|CH482380.1|	141231	A	G	A	-	-	0.0110294	-	-	-	N	ID=gene-BDAG_RS00650;Name=BDAG_RS00650;gbkey=Gene;gene_biotype=protein_coding;locus_tag=BDAG_RS00650;old_locus_tag=BDAG_00109
gi|84788938|gb|CH482380.1|	141339	G	A	G	-	-	-	0.0113314	-	-	N	ID=gene-BDAG_RS00650;Name=BDAG_RS00650;gbkey=Gene;gene_biotype=protein_coding;locus_tag=BDAG_RS00650;old_locus_tag=BDAG_00109
gi|84788938|gb|CH482380.1|	141412	G	A	G	-	-	0.0105634	-	-	-	N	ID=gene-BDAG_RS00650;Name=BDAG_RS00650;gbkey=Gene;gene_biotype=protein_coding;locus_tag=BDAG_RS00650;old_locus_tag=BDAG_00109
gi|84788938|gb|CH482380.1|	141483	T	C	T	-	0.0118765	-	-	-	-	N	ID=gene-BDAG_RS00650;Name=BDAG_RS00650;gbkey=Gene;gene_biotype=protein_coding;locus_tag=BDAG_RS00650;old_locus_tag=BDAG_00109
gi|84788938|gb|CH482380.1|	141502	G	T	G	-	-	0.0148305	-	-	-	N	ID=gene-BDAG_RS00650;Name=BDAG_RS00650;gbkey=Gene;gene_biotype=protein_coding;locus_tag=BDAG_RS00650;old_locus_tag=BDAG_00109
gi|84788938|gb|CH482380.1|	141902	C	T	C	-	-	0.0146628	-	-	-	N	ID=gene-BDAG_RS00650;Name=BDAG_RS00650;gbkey=Gene;gene_biotype=protein_coding;locus_tag=BDAG_RS00650;old_locus_tag=BDAG_00109
gi|84788938|gb|CH482380.1|	141964	C	T	C	-	-	0.0100251	-	-	-	N	ID=gene-BDAG_RS00650;Name=BDAG_RS00650;gbkey=Gene;gene_biotype=protein_coding;locus_tag=BDAG_RS00650;old_locus_tag=BDAG_00109
gi|84788938|gb|CH482380.1|	142050	T	G	T	0.0109489	-	-	-	-	-	N	ID=gene-BDAG_RS00650;Name=BDAG_RS00650;gbkey=Gene;gene_biotype=protein_coding;locus_tag=BDAG_RS00650;old_locus_tag=BDAG_00109
gi|84788938|gb|CH482380.1|	142621	A	G	A	-	-	-	-	-	0.0106383	N	ID=gene-BDAG_RS00655;Name=BDAG_RS00655;gbkey=Gene;gene_biotype=protein_coding;locus_tag=BDAG_RS00655;old_locus_tag=BDAG_00110
gi|84788938|gb|CH482380.1|	142696	C	T	C	-	-	-	-	-	0.0111111	N	ID=gene-BDAG_RS00655;Name=BDAG_RS00655;gbkey=Gene;gene_biotype=protein_coding;locus_tag=BDAG_RS00655;old_locus_tag=BDAG_00110
gi|84788938|gb|CH482380.1|	143287	T	C	T	-	-	-	-	-	0.0105708	N	ID=gene-BDAG_RS00660;Name=BDAG_RS00660;gbkey=Gene;gene_biotype=protein_coding;locus_tag=BDAG_RS00660
gi|84788938|gb|CH482380.1|	143377	A	G	A	-	-	-	-	-	0.0159574	N	ID=gene-BDAG_RS00660;Name=BDAG_RS00660;gbkey=Gene;gene_biotype=protein_coding;locus_tag=BDAG_RS00660
gi|84788938|gb|CH482380.1|	143653	G	A	G	-	-	-	0.0153257	-	-	N	ID=gene-BDAG_RS00665;Name=BDAG_RS00665;gbkey=Gene;gene_biotype=protein_coding;locus_tag=BDAG_RS00665;old_locus_tag=BDAG_00111
gi|84788938|gb|CH482380.1|	143996	A	G	A	-	0.0112613	-	-	-	-	N	N
gi|84788938|gb|CH482380.1|	144365	C	T	C	-	-	0.0136364	-	-	-	N	ID=gene-BDAG_RS00670;Name=BDAG_RS00670;gbkey=Gene;gene_biotype=pseudogene;locus_tag=BDAG_RS00670;pseudo=true
gi|84788938|gb|CH482380.1|	145097	C	T	C	-	-	-	0.0111857	-	-	N	ID=gene-BDAG_RS00670;Name=BDAG_RS00670;gbkey=Gene;gene_biotype=pseudogene;locus_tag=BDAG_RS00670;pseudo=true
gi|84788938|gb|CH482380.1|	145346	G	A	G	-	-	0.0140187	-	-	-	N	ID=gene-BDAG_RS00670;Name=BDAG_RS00670;gbkey=Gene;gene_biotype=pseudogene;locus_tag=BDAG_RS00670;pseudo=true
gi|84788938|gb|CH482380.1|	145602	G	A	G	-	-	-	-	-	0.0158311	N	ID=gene-BDAG_RS00670;Name=BDAG_RS00670;gbkey=Gene;gene_biotype=pseudogene;locus_tag=BDAG_RS00670;pseudo=true
gi|84788938|gb|CH482380.1|	146790	A	G	A	-	-	0.0147783	-	-	-	N	ID=gene-BDAG_RS00675;Name=BDAG_RS00675;gbkey=Gene;gene_biotype=pseudogene;locus_tag=BDAG_RS00675;old_locus_tag=BDAG_00112;pseudo=true
gi|84788938|gb|CH482380.1|	146954	G	A	G	0.0179856	-	0.0205128	-	-	-	N	ID=gene-BDAG_RS00675;Name=BDAG_RS00675;gbkey=Gene;gene_biotype=pseudogene;locus_tag=BDAG_RS00675;old_locus_tag=BDAG_00112;pseudo=true
gi|84788938|gb|CH482380.1|	149196	G	A	G	-	0.0108696	-	-	-	-	N	ID=gene-BDAG_RS00685;Name=BDAG_RS00685;gbkey=Gene;gene_biotype=pseudogene;locus_tag=BDAG_RS00685;old_locus_tag=BDAG_00114;pseudo=true
gi|84788938|gb|CH482380.1|	149484	T	C	T	-	-	-	0.0105042	-	-	N	ID=gene-BDAG_RS00685;Name=BDAG_RS00685;gbkey=Gene;gene_biotype=pseudogene;locus_tag=BDAG_RS00685;old_locus_tag=BDAG_00114;pseudo=true
gi|84788938|gb|CH482380.1|	149877	G	A	G	-	-	0.0190476	-	-	-	N	ID=gene-BDAG_RS00685;Name=BDAG_RS00685;gbkey=Gene;gene_biotype=pseudogene;locus_tag=BDAG_RS00685;old_locus_tag=BDAG_00114;pseudo=true
gi|84788938|gb|CH482380.1|	150260	C	T	C	-	-	-	-	-	0.0101351	N	ID=gene-BDAG_RS00685;Name=BDAG_RS00685;gbkey=Gene;gene_biotype=pseudogene;locus_tag=BDAG_RS00685;old_locus_tag=BDAG_00114;pseudo=true
gi|84788938|gb|CH482380.1|	150485	C	T	C	-	-	-	-	-	0.0144928	N	ID=gene-BDAG_RS00685;Name=BDAG_RS00685;gbkey=Gene;gene_biotype=pseudogene;locus_tag=BDAG_RS00685;old_locus_tag=BDAG_00114;pseudo=true
gi|84788938|gb|CH482380.1|	150963	G	A	G	-	-	-	-	-	0.02	N	N
gi|84788938|gb|CH482380.1|	150971	C	T	C	0.013913	-	-	-	-	0.019685	N	N
gi|84788938|gb|CH482380.1|	150973	G	A	G	-	0.0133333	-	-	-	-	N	N
gi|84788938|gb|CH482380.1|	153167	G	A	G	-	-	0.0110701	-	-	-	N	ID=gene-BDAG_RS00695;Name=BDAG_RS00695;gbkey=Gene;gene_biotype=pseudogene;locus_tag=BDAG_RS00695;partial=true;pseudo=true;start_range=.,152366
gi|84788938|gb|CH482380.1|	153507	C	T	C	-	-	-	-	0.0125	-	N	ID=gene-BDAG_RS00700;Name=BDAG_RS00700;gbkey=Gene;gene_biotype=protein_coding;locus_tag=BDAG_RS00700;old_locus_tag=BDAG_00117
gi|84788938|gb|CH482380.1|	153557	A	G	A	-	-	-	-	-	0.0141509	N	ID=gene-BDAG_RS00700;Name=BDAG_RS00700;gbkey=Gene;gene_biotype=protein_coding;locus_tag=BDAG_RS00700;old_locus_tag=BDAG_00117
gi|84788938|gb|CH482380.1|	153792	T	C	T	-	-	-	-	-	0.0101695	N	ID=gene-BDAG_RS00700;Name=BDAG_RS00700;gbkey=Gene;gene_biotype=protein_coding;locus_tag=BDAG_RS00700;old_locus_tag=BDAG_00117
gi|84788938|gb|CH482380.1|	154065	A	G	A	-	-	-	0.0140056	-	-	N	ID=gene-BDAG_RS00700;Name=BDAG_RS00700;gbkey=Gene;gene_biotype=protein_coding;locus_tag=BDAG_RS00700;old_locus_tag=BDAG_00117
gi|84788938|gb|CH482380.1|	154349	C	T	C	-	-	-	0.0121457	-	-	N	ID=gene-BDAG_RS00705;Name=eutC;gbkey=Gene;gene=eutC;gene_biotype=protein_coding;locus_tag=BDAG_RS00705;old_locus_tag=BDAG_00118
gi|84788938|gb|CH482380.1|	154394	T	C	T	-	-	-	-	-	0.0340136	N	ID=gene-BDAG_RS00705;Name=eutC;gbkey=Gene;gene=eutC;gene_biotype=protein_coding;locus_tag=BDAG_RS00705;old_locus_tag=BDAG_00118
gi|84788938|gb|CH482380.1|	155662	C	T	C	-	-	0.0161663	-	-	-	N	ID=gene-BDAG_RS00710;Name=eutB;gbkey=Gene;gene=eutB;gene_biotype=protein_coding;locus_tag=BDAG_RS00710;old_locus_tag=BDAG_00119
gi|84788938|gb|CH482380.1|	156229	G	A	G	-	0.0180995	-	-	-	-	N	ID=gene-BDAG_RS00710;Name=eutB;gbkey=Gene;gene=eutB;gene_biotype=protein_coding;locus_tag=BDAG_RS00710;old_locus_tag=BDAG_00119
gi|84788938|gb|CH482380.1|	156237	T	C	T	-	-	0.0142857	-	-	-	N	ID=gene-BDAG_RS00710;Name=eutB;gbkey=Gene;gene=eutB;gene_biotype=protein_coding;locus_tag=BDAG_RS00710;old_locus_tag=BDAG_00119
gi|84788938|gb|CH482380.1|	156877	A	G	A	-	-	0.0132325	-	-	0.0163934	N	ID=gene-BDAG_RS00715;Name=eat;gbkey=Gene;gene=eat;gene_biotype=protein_coding;locus_tag=BDAG_RS00715;old_locus_tag=BDAG_00120
gi|84788938|gb|CH482380.1|	157040	G	A	G	-	-	-	-	0.0106762	-	N	ID=gene-BDAG_RS00715;Name=eat;gbkey=Gene;gene=eat;gene_biotype=protein_coding;locus_tag=BDAG_RS00715;old_locus_tag=BDAG_00120
gi|84788938|gb|CH482380.1|	157153	A	G	A	-	-	0.0114723	-	-	-	N	ID=gene-BDAG_RS00715;Name=eat;gbkey=Gene;gene=eat;gene_biotype=protein_coding;locus_tag=BDAG_RS00715;old_locus_tag=BDAG_00120
gi|84788938|gb|CH482380.1|	157441	C	T	C	-	-	-	0.0115741	-	-	N	ID=gene-BDAG_RS00715;Name=eat;gbkey=Gene;gene=eat;gene_biotype=protein_coding;locus_tag=BDAG_RS00715;old_locus_tag=BDAG_00120
gi|84788938|gb|CH482380.1|	157733	C	T	C	0.0106383	-	-	-	-	-	N	ID=gene-BDAG_RS00715;Name=eat;gbkey=Gene;gene=eat;gene_biotype=protein_coding;locus_tag=BDAG_RS00715;old_locus_tag=BDAG_00120
gi|84788938|gb|CH482380.1|	157799	G	A	G	-	-	-	-	-	0.0149254	N	ID=gene-BDAG_RS00715;Name=eat;gbkey=Gene;gene=eat;gene_biotype=protein_coding;locus_tag=BDAG_RS00715;old_locus_tag=BDAG_00120
gi|84788938|gb|CH482380.1|	157855	G	A	G	-	-	-	-	-	0.0131148	N	ID=gene-BDAG_RS00715;Name=eat;gbkey=Gene;gene=eat;gene_biotype=protein_coding;locus_tag=BDAG_RS00715;old_locus_tag=BDAG_00120
gi|84788938|gb|CH482380.1|	158051	A	G	A	-	0.0100806	-	-	-	-	N	ID=gene-BDAG_RS00715;Name=eat;gbkey=Gene;gene=eat;gene_biotype=protein_coding;locus_tag=BDAG_RS00715;old_locus_tag=BDAG_00120
gi|84788938|gb|CH482380.1|	158326	G	A	G	-	-	-	-	-	0.010142	N	N
gi|84788938|gb|CH482380.1|	158525	T	C	T	-	-	-	0.0116279	-	-	N	ID=gene-BDAG_RS00720;Name=BDAG_RS00720;gbkey=Gene;gene_biotype=protein_coding;locus_tag=BDAG_RS00720;old_locus_tag=BDAG_00121
gi|84788938|gb|CH482380.1|	158889	G	A	G	-	0.0111421	-	-	-	-	N	ID=gene-BDAG_RS00720;Name=BDAG_RS00720;gbkey=Gene;gene_biotype=protein_coding;locus_tag=BDAG_RS00720;old_locus_tag=BDAG_00121
gi|84788938|gb|CH482380.1|	158956	C	T	C	-	-	-	-	-	0.0133333	N	ID=gene-BDAG_RS00720;Name=BDAG_RS00720;gbkey=Gene;gene_biotype=protein_coding;locus_tag=BDAG_RS00720;old_locus_tag=BDAG_00121
gi|84788938|gb|CH482380.1|	159073	C	T	C	-	-	-	-	-	0.010989	N	ID=gene-BDAG_RS00720;Name=BDAG_RS00720;gbkey=Gene;gene_biotype=protein_coding;locus_tag=BDAG_RS00720;old_locus_tag=BDAG_00121
gi|84788938|gb|CH482380.1|	159738	C	T	C	-	0.0142045	-	-	-	-	N	ID=gene-BDAG_RS00730;Name=BDAG_RS00730;end_range=161836,.;gbkey=Gene;gene_biotype=pseudogene;locus_tag=BDAG_RS00730;old_locus_tag=BDAG_00122;partial=true;pseudo=true
gi|84788938|gb|CH482380.1|	159762	C	T	C	-	-	0.0102249	-	-	-	N	ID=gene-BDAG_RS00730;Name=BDAG_RS00730;end_range=161836,.;gbkey=Gene;gene_biotype=pseudogene;locus_tag=BDAG_RS00730;old_locus_tag=BDAG_00122;partial=true;pseudo=true
gi|84788938|gb|CH482380.1|	159766	T	C	T	-	-	0.0147874	-	-	-	N	ID=gene-BDAG_RS00730;Name=BDAG_RS00730;end_range=161836,.;gbkey=Gene;gene_biotype=pseudogene;locus_tag=BDAG_RS00730;old_locus_tag=BDAG_00122;partial=true;pseudo=true
gi|84788938|gb|CH482380.1|	160106	G	A	G	0.0151515	-	-	-	-	-	N	ID=gene-BDAG_RS00730;Name=BDAG_RS00730;end_range=161836,.;gbkey=Gene;gene_biotype=pseudogene;locus_tag=BDAG_RS00730;old_locus_tag=BDAG_00122;partial=true;pseudo=true
gi|84788938|gb|CH482380.1|	160129	C	T	C	-	-	-	-	-	0.0164835	N	ID=gene-BDAG_RS00730;Name=BDAG_RS00730;end_range=161836,.;gbkey=Gene;gene_biotype=pseudogene;locus_tag=BDAG_RS00730;old_locus_tag=BDAG_00122;partial=true;pseudo=true
gi|84788938|gb|CH482380.1|	160792	T	C	T	0.0106762	-	-	-	-	-	N	ID=gene-BDAG_RS00730;Name=BDAG_RS00730;end_range=161836,.;gbkey=Gene;gene_biotype=pseudogene;locus_tag=BDAG_RS00730;old_locus_tag=BDAG_00122;partial=true;pseudo=true
gi|84788938|gb|CH482380.1|	161024	C	T	C	-	-	-	0.015873	-	-	N	ID=gene-BDAG_RS00730;Name=BDAG_RS00730;end_range=161836,.;gbkey=Gene;gene_biotype=pseudogene;locus_tag=BDAG_RS00730;old_locus_tag=BDAG_00122;partial=true;pseudo=true
gi|84788938|gb|CH482380.1|	161154	A	G	A	-	-	-	0.0154639	-	-	N	ID=gene-BDAG_RS00730;Name=BDAG_RS00730;end_range=161836,.;gbkey=Gene;gene_biotype=pseudogene;locus_tag=BDAG_RS00730;old_locus_tag=BDAG_00122;partial=true;pseudo=true
gi|84788938|gb|CH482380.1|	161263	A	G	A	0.0111857	-	0.0152284	-	-	-	N	ID=gene-BDAG_RS00730;Name=BDAG_RS00730;end_range=161836,.;gbkey=Gene;gene_biotype=pseudogene;locus_tag=BDAG_RS00730;old_locus_tag=BDAG_00122;partial=true;pseudo=true
gi|84788938|gb|CH482380.1|	161286	A	G	A	-	-	0.0159817	-	-	-	N	ID=gene-BDAG_RS00730;Name=BDAG_RS00730;end_range=161836,.;gbkey=Gene;gene_biotype=pseudogene;locus_tag=BDAG_RS00730;old_locus_tag=BDAG_00122;partial=true;pseudo=true
gi|84788938|gb|CH482380.1|	161602	G	A	G	0.0118577	-	-	-	-	-	N	ID=gene-BDAG_RS00730;Name=BDAG_RS00730;end_range=161836,.;gbkey=Gene;gene_biotype=pseudogene;locus_tag=BDAG_RS00730;old_locus_tag=BDAG_00122;partial=true;pseudo=true
gi|84788938|gb|CH482380.1|	161810	C	T	C	0.0131004	-	-	-	-	-	N	ID=gene-BDAG_RS00730;Name=BDAG_RS00730;end_range=161836,.;gbkey=Gene;gene_biotype=pseudogene;locus_tag=BDAG_RS00730;old_locus_tag=BDAG_00122;partial=true;pseudo=true
gi|84788938|gb|CH482380.1|	162788	A	G	A	-	-	-	-	-	0.0101351	N	ID=gene-BDAG_RS00740;Name=cadR;gbkey=Gene;gene=cadR;gene_biotype=protein_coding;locus_tag=BDAG_RS00740;old_locus_tag=BDAG_00123
gi|84788938|gb|CH482380.1|	163220	G	A	G	-	-	-	-	-	0.01	N	ID=gene-BDAG_RS00745;Name=BDAG_RS00745;gbkey=Gene;gene_biotype=protein_coding;locus_tag=BDAG_RS00745;old_locus_tag=BDAG_00124
gi|84788938|gb|CH482380.1|	163768	T	C	T	-	-	-	-	-	0.0123077	N	ID=gene-BDAG_RS00750;Name=BDAG_RS00750;gbkey=Gene;gene_biotype=protein_coding;locus_tag=BDAG_RS00750;old_locus_tag=BDAG_00125
gi|84788938|gb|CH482380.1|	163918	C	T	C	-	0.0104822	-	-	-	-	N	ID=gene-BDAG_RS00750;Name=BDAG_RS00750;gbkey=Gene;gene_biotype=protein_coding;locus_tag=BDAG_RS00750;old_locus_tag=BDAG_00125
gi|84788938|gb|CH482380.1|	164072	T	C	T	-	-	0.0121212	-	-	-	N	ID=gene-BDAG_RS00750;Name=BDAG_RS00750;gbkey=Gene;gene_biotype=protein_coding;locus_tag=BDAG_RS00750;old_locus_tag=BDAG_00125
gi|84788938|gb|CH482380.1|	164075	C	T	C	-	-	-	0.013245	-	-	N	ID=gene-BDAG_RS00750;Name=BDAG_RS00750;gbkey=Gene;gene_biotype=protein_coding;locus_tag=BDAG_RS00750;old_locus_tag=BDAG_00125
gi|84788938|gb|CH482380.1|	164143	C	T	C	-	-	0.0112782	-	-	-	N	ID=gene-BDAG_RS00750;Name=BDAG_RS00750;gbkey=Gene;gene_biotype=protein_coding;locus_tag=BDAG_RS00750;old_locus_tag=BDAG_00125
gi|84788938|gb|CH482380.1|	164462	T	C	T	-	-	-	0.011194	-	-	N	ID=gene-BDAG_RS00750;Name=BDAG_RS00750;gbkey=Gene;gene_biotype=protein_coding;locus_tag=BDAG_RS00750;old_locus_tag=BDAG_00125
gi|84788938|gb|CH482380.1|	165262	A	G	A	0.0195531	-	-	-	-	-	N	ID=gene-BDAG_RS00755;Name=BDAG_RS00755;gbkey=Gene;gene_biotype=protein_coding;locus_tag=BDAG_RS00755;old_locus_tag=BDAG_00126
gi|84788938|gb|CH482380.1|	165682	T	C	T	-	-	0.0122324	-	-	-	N	ID=gene-BDAG_RS00755;Name=BDAG_RS00755;gbkey=Gene;gene_biotype=protein_coding;locus_tag=BDAG_RS00755;old_locus_tag=BDAG_00126
gi|84788938|gb|CH482380.1|	166167	G	A	G	-	0.0144665	-	-	-	-	N	ID=gene-BDAG_RS00760;Name=BDAG_RS00760;gbkey=Gene;gene_biotype=protein_coding;locus_tag=BDAG_RS00760;old_locus_tag=BDAG_00127
gi|84788938|gb|CH482380.1|	166428	G	A	G	-	-	-	0.0178117	-	-	N	ID=gene-BDAG_RS00760;Name=BDAG_RS00760;gbkey=Gene;gene_biotype=protein_coding;locus_tag=BDAG_RS00760;old_locus_tag=BDAG_00127
gi|84788938|gb|CH482380.1|	166649	C	T	C	-	-	-	-	-	0.010101	N	ID=gene-BDAG_RS00760;Name=BDAG_RS00760;gbkey=Gene;gene_biotype=protein_coding;locus_tag=BDAG_RS00760;old_locus_tag=BDAG_00127
gi|84788938|gb|CH482380.1|	166827	C	T	C	-	-	-	-	-	0.0102389	N	ID=gene-BDAG_RS00760;Name=BDAG_RS00760;gbkey=Gene;gene_biotype=protein_coding;locus_tag=BDAG_RS00760;old_locus_tag=BDAG_00127
gi|84788938|gb|CH482380.1|	167140	C	T	C	-	-	-	0.0102564	-	-	N	ID=gene-BDAG_RS00760;Name=BDAG_RS00760;gbkey=Gene;gene_biotype=protein_coding;locus_tag=BDAG_RS00760;old_locus_tag=BDAG_00127
gi|84788938|gb|CH482380.1|	167372	C	T	C	-	-	-	-	0.0121654	-	N	N
gi|84788938|gb|CH482380.1|	167883	G	A	G	-	-	0.0181818	-	-	-	N	ID=gene-BDAG_RS00770;Name=BDAG_RS00770;gbkey=Gene;gene_biotype=protein_coding;locus_tag=BDAG_RS00770;old_locus_tag=BDAG_00128
gi|84788938|gb|CH482380.1|	167924	A	G	A	0.010661	-	-	-	-	-	N	ID=gene-BDAG_RS00770;Name=BDAG_RS00770;gbkey=Gene;gene_biotype=protein_coding;locus_tag=BDAG_RS00770;old_locus_tag=BDAG_00128
gi|84788938|gb|CH482380.1|	168023	C	T	C	-	-	-	-	0.144033	-	Y	ID=gene-BDAG_RS00770;Name=BDAG_RS00770;gbkey=Gene;gene_biotype=protein_coding;locus_tag=BDAG_RS00770;old_locus_tag=BDAG_00128
gi|84788938|gb|CH482380.1|	168160	G	A	G	-	-	-	0.010274	-	-	N	ID=gene-BDAG_RS00770;Name=BDAG_RS00770;gbkey=Gene;gene_biotype=protein_coding;locus_tag=BDAG_RS00770;old_locus_tag=BDAG_00128
gi|84788938|gb|CH482380.1|	168437	G	A	G	-	-	-	-	-	0.015	N	ID=gene-BDAG_RS00775;Name=BDAG_RS00775;gbkey=Gene;gene_biotype=protein_coding;locus_tag=BDAG_RS00775;old_locus_tag=BDAG_00129
gi|84788938|gb|CH482380.1|	168543	G	A	G	-	-	-	0.0151057	-	-	N	ID=gene-BDAG_RS00775;Name=BDAG_RS00775;gbkey=Gene;gene_biotype=protein_coding;locus_tag=BDAG_RS00775;old_locus_tag=BDAG_00129
gi|84788938|gb|CH482380.1|	168584	T	C	T	-	-	-	0.0121457	-	-	N	ID=gene-BDAG_RS00775;Name=BDAG_RS00775;gbkey=Gene;gene_biotype=protein_coding;locus_tag=BDAG_RS00775;old_locus_tag=BDAG_00129
gi|84788938|gb|CH482380.1|	168816	G	A	G	-	-	-	0.0151515	-	0.0106762	N	ID=gene-BDAG_RS00775;Name=BDAG_RS00775;gbkey=Gene;gene_biotype=protein_coding;locus_tag=BDAG_RS00775;old_locus_tag=BDAG_00129
gi|84788938|gb|CH482380.1|	169217	C	T	C	-	0.0114943	-	-	-	-	N	ID=gene-BDAG_RS00775;Name=BDAG_RS00775;gbkey=Gene;gene_biotype=protein_coding;locus_tag=BDAG_RS00775;old_locus_tag=BDAG_00129
gi|84788938|gb|CH482380.1|	169444	G	A	G	-	-	0.0104895	-	-	-	N	ID=gene-BDAG_RS00775;Name=BDAG_RS00775;gbkey=Gene;gene_biotype=protein_coding;locus_tag=BDAG_RS00775;old_locus_tag=BDAG_00129
gi|84788938|gb|CH482380.1|	170053	T	C	T	-	-	-	0.0173053	-	-	N	ID=gene-BDAG_RS00780;Name=BDAG_RS00780;gbkey=Gene;gene_biotype=protein_coding;locus_tag=BDAG_RS00780
gi|84788938|gb|CH482380.1|	171476	G	A	G	-	-	-	-	-	0.0142857	N	N
gi|84788938|gb|CH482380.1|	171503	T	C	T	0.0110375	-	-	-	-	-	N	ID=gene-BDAG_RS00795;Name=BDAG_RS00795;gbkey=Gene;gene_biotype=pseudogene;locus_tag=BDAG_RS00795;pseudo=true
gi|84788938|gb|CH482380.1|	171680	A	G	A	-	0.0140406	-	-	-	-	N	ID=gene-BDAG_RS00795;Name=BDAG_RS00795;gbkey=Gene;gene_biotype=pseudogene;locus_tag=BDAG_RS00795;pseudo=true
gi|84788938|gb|CH482380.1|	172034	A	G	A	-	-	-	0.0109356	-	-	N	ID=gene-BDAG_RS00795;Name=BDAG_RS00795;gbkey=Gene;gene_biotype=pseudogene;locus_tag=BDAG_RS00795;pseudo=true
gi|84788938|gb|CH482380.1|	172342	A	G	A	-	-	-	-	-	0.0115702	N	N
gi|84788938|gb|CH482380.1|	172476	G	A	G	-	-	-	-	-	0.0656566	Y	N
gi|84788938|gb|CH482380.1|	172482	T	C	T	0.0104895	-	-	-	-	-	N	N
gi|84788938|gb|CH482380.1|	172547	T	C	T	-	-	0.0106242	-	-	-	N	ID=gene-BDAG_RS00805;Name=BDAG_RS00805;gbkey=Gene;gene_biotype=protein_coding;locus_tag=BDAG_RS00805;old_locus_tag=BDAG_00130
gi|84788938|gb|CH482380.1|	173650	G	A	G	-	-	-	0.010582	-	-	N	N
gi|84788938|gb|CH482380.1|	173876	G	A	G	-	0.0109489	-	-	-	-	N	ID=gene-BDAG_RS29605;Name=putA;end_range=174441,.;gbkey=Gene;gene=putA;gene_biotype=pseudogene;locus_tag=BDAG_RS29605;partial=true;pseudo=true
gi|84788938|gb|CH482380.1|	174617	G	A	G	-	-	0.0137741	-	-	-	N	ID=gene-BDAG_RS00815;Name=putA;gbkey=Gene;gene=putA;gene_biotype=protein_coding;locus_tag=BDAG_RS00815;old_locus_tag=BDAG_00132;partial=true;start_range=.,174542
gi|84788938|gb|CH482380.1|	174637	G	A	G	-	-	-	0.0145631	-	-	N	ID=gene-BDAG_RS00815;Name=putA;gbkey=Gene;gene=putA;gene_biotype=protein_coding;locus_tag=BDAG_RS00815;old_locus_tag=BDAG_00132;partial=true;start_range=.,174542
gi|84788938|gb|CH482380.1|	174790	A	G	A	-	-	0.0106007	-	-	-	N	ID=gene-BDAG_RS00815;Name=putA;gbkey=Gene;gene=putA;gene_biotype=protein_coding;locus_tag=BDAG_RS00815;old_locus_tag=BDAG_00132;partial=true;start_range=.,174542
gi|84788938|gb|CH482380.1|	174929	T	C	T	-	0.0125392	-	-	-	-	N	ID=gene-BDAG_RS00815;Name=putA;gbkey=Gene;gene=putA;gene_biotype=protein_coding;locus_tag=BDAG_RS00815;old_locus_tag=BDAG_00132;partial=true;start_range=.,174542
gi|84788938|gb|CH482380.1|	175030	T	C	T	-	-	-	-	0.0107914	-	N	ID=gene-BDAG_RS00815;Name=putA;gbkey=Gene;gene=putA;gene_biotype=protein_coding;locus_tag=BDAG_RS00815;old_locus_tag=BDAG_00132;partial=true;start_range=.,174542
gi|84788938|gb|CH482380.1|	175151	A	G	A	-	-	0.0121951	-	-	-	N	ID=gene-BDAG_RS00815;Name=putA;gbkey=Gene;gene=putA;gene_biotype=protein_coding;locus_tag=BDAG_RS00815;old_locus_tag=BDAG_00132;partial=true;start_range=.,174542
gi|84788938|gb|CH482380.1|	176218	G	A	G	-	-	-	0.01	-	-	N	ID=gene-BDAG_RS00815;Name=putA;gbkey=Gene;gene=putA;gene_biotype=protein_coding;locus_tag=BDAG_RS00815;old_locus_tag=BDAG_00132;partial=true;start_range=.,174542
gi|84788938|gb|CH482380.1|	176354	T	C	T	-	-	-	0.0149254	-	-	N	ID=gene-BDAG_RS00815;Name=putA;gbkey=Gene;gene=putA;gene_biotype=protein_coding;locus_tag=BDAG_RS00815;old_locus_tag=BDAG_00132;partial=true;start_range=.,174542
gi|84788938|gb|CH482380.1|	176518	C	T	C	0.0112676	-	-	-	-	-	N	ID=gene-BDAG_RS00815;Name=putA;gbkey=Gene;gene=putA;gene_biotype=protein_coding;locus_tag=BDAG_RS00815;old_locus_tag=BDAG_00132;partial=true;start_range=.,174542
gi|84788938|gb|CH482380.1|	176757	G	A	G	-	-	-	-	-	0.0132159	N	ID=gene-BDAG_RS00815;Name=putA;gbkey=Gene;gene=putA;gene_biotype=protein_coding;locus_tag=BDAG_RS00815;old_locus_tag=BDAG_00132;partial=true;start_range=.,174542
gi|84788938|gb|CH482380.1|	176825	A	G	A	-	-	-	-	-	0.0104895	N	ID=gene-BDAG_RS00815;Name=putA;gbkey=Gene;gene=putA;gene_biotype=protein_coding;locus_tag=BDAG_RS00815;old_locus_tag=BDAG_00132;partial=true;start_range=.,174542
gi|84788938|gb|CH482380.1|	177048	C	T	C	-	0.0111111	-	-	-	-	N	ID=gene-BDAG_RS00815;Name=putA;gbkey=Gene;gene=putA;gene_biotype=protein_coding;locus_tag=BDAG_RS00815;old_locus_tag=BDAG_00132;partial=true;start_range=.,174542
gi|84788938|gb|CH482380.1|	177229	A	G	A	-	-	-	-	-	0.0124481	N	ID=gene-BDAG_RS00815;Name=putA;gbkey=Gene;gene=putA;gene_biotype=protein_coding;locus_tag=BDAG_RS00815;old_locus_tag=BDAG_00132;partial=true;start_range=.,174542
gi|84788938|gb|CH482380.1|	177373	A	G	A	-	-	0.012766	-	-	-	N	ID=gene-BDAG_RS00815;Name=putA;gbkey=Gene;gene=putA;gene_biotype=protein_coding;locus_tag=BDAG_RS00815;old_locus_tag=BDAG_00132;partial=true;start_range=.,174542
gi|84788938|gb|CH482380.1|	177388	A	G	A	0.0138504	-	-	-	-	0.016129	N	ID=gene-BDAG_RS00815;Name=putA;gbkey=Gene;gene=putA;gene_biotype=protein_coding;locus_tag=BDAG_RS00815;old_locus_tag=BDAG_00132;partial=true;start_range=.,174542
gi|84788938|gb|CH482380.1|	177420	A	G	A	-	-	-	-	-	0.015873	N	ID=gene-BDAG_RS00815;Name=putA;gbkey=Gene;gene=putA;gene_biotype=protein_coding;locus_tag=BDAG_RS00815;old_locus_tag=BDAG_00132;partial=true;start_range=.,174542
gi|84788938|gb|CH482380.1|	177777	A	G	A	-	-	0.0108844	-	-	-	N	N
gi|84788938|gb|CH482380.1|	178113	T	C	T	-	-	-	0.0113636	-	-	N	ID=gene-BDAG_RS00820;Name=BDAG_RS00820;gbkey=Gene;gene_biotype=protein_coding;locus_tag=BDAG_RS00820;old_locus_tag=BDAG_00133
gi|84788938|gb|CH482380.1|	178119	C	T	C	-	-	-	0.0121457	-	-	N	ID=gene-BDAG_RS00820;Name=BDAG_RS00820;gbkey=Gene;gene_biotype=protein_coding;locus_tag=BDAG_RS00820;old_locus_tag=BDAG_00133
gi|84788938|gb|CH482380.1|	178179	T	C	T	-	0.0133779	-	-	-	-	N	ID=gene-BDAG_RS00820;Name=BDAG_RS00820;gbkey=Gene;gene_biotype=protein_coding;locus_tag=BDAG_RS00820;old_locus_tag=BDAG_00133
gi|84788938|gb|CH482380.1|	178297	C	T	C	-	0.0191083	-	-	-	-	N	ID=gene-BDAG_RS00820;Name=BDAG_RS00820;gbkey=Gene;gene_biotype=protein_coding;locus_tag=BDAG_RS00820;old_locus_tag=BDAG_00133
gi|84788938|gb|CH482380.1|	179140	G	A	G	-	-	0.0136364	-	-	-	N	ID=gene-BDAG_RS00820;Name=BDAG_RS00820;gbkey=Gene;gene_biotype=protein_coding;locus_tag=BDAG_RS00820;old_locus_tag=BDAG_00133
gi|84788938|gb|CH482380.1|	179170	G	A	G	-	-	0.0118577	-	-	-	N	ID=gene-BDAG_RS00820;Name=BDAG_RS00820;gbkey=Gene;gene_biotype=protein_coding;locus_tag=BDAG_RS00820;old_locus_tag=BDAG_00133
gi|84788938|gb|CH482380.1|	179665	G	A	G	-	-	-	0.0125392	-	-	N	ID=gene-BDAG_RS00820;Name=BDAG_RS00820;gbkey=Gene;gene_biotype=protein_coding;locus_tag=BDAG_RS00820;old_locus_tag=BDAG_00133
gi|84788938|gb|CH482380.1|	179710	G	A	G	-	-	-	0.0100671	-	-	N	ID=gene-BDAG_RS00820;Name=BDAG_RS00820;gbkey=Gene;gene_biotype=protein_coding;locus_tag=BDAG_RS00820;old_locus_tag=BDAG_00133
gi|84788938|gb|CH482380.1|	180191	A	G	A	0.0106952	-	-	-	-	-	N	ID=gene-BDAG_RS00820;Name=BDAG_RS00820;gbkey=Gene;gene_biotype=protein_coding;locus_tag=BDAG_RS00820;old_locus_tag=BDAG_00133
gi|84788938|gb|CH482380.1|	180337	G	A	G	-	0.0154639	-	-	-	-	N	ID=gene-BDAG_RS00820;Name=BDAG_RS00820;gbkey=Gene;gene_biotype=protein_coding;locus_tag=BDAG_RS00820;old_locus_tag=BDAG_00133
gi|84788938|gb|CH482380.1|	180345	C	T	C	0.0114566	-	-	-	-	-	N	ID=gene-BDAG_RS00820;Name=BDAG_RS00820;gbkey=Gene;gene_biotype=protein_coding;locus_tag=BDAG_RS00820;old_locus_tag=BDAG_00133
gi|84788938|gb|CH482380.1|	180751	C	T	C	-	-	-	0.0120482	-	-	N	N
gi|84788938|gb|CH482380.1|	180824	T	C	T	-	-	0.0136364	-	-	0.0136519	N	ID=gene-BDAG_RS00825;Name=BDAG_RS00825;gbkey=Gene;gene_biotype=protein_coding;locus_tag=BDAG_RS00825;old_locus_tag=BDAG_00134
gi|84788938|gb|CH482380.1|	180947	C	T	C	0.0199203	-	-	-	-	-	N	ID=gene-BDAG_RS00825;Name=BDAG_RS00825;gbkey=Gene;gene_biotype=protein_coding;locus_tag=BDAG_RS00825;old_locus_tag=BDAG_00134
gi|84788938|gb|CH482380.1|	181063	G	A	G	-	-	0.0106762	-	-	-	N	ID=gene-BDAG_RS00825;Name=BDAG_RS00825;gbkey=Gene;gene_biotype=protein_coding;locus_tag=BDAG_RS00825;old_locus_tag=BDAG_00134
gi|84788938|gb|CH482380.1|	181321	G	A	G	-	0.0115942	-	-	-	-	N	ID=gene-BDAG_RS00825;Name=BDAG_RS00825;gbkey=Gene;gene_biotype=protein_coding;locus_tag=BDAG_RS00825;old_locus_tag=BDAG_00134
gi|84788938|gb|CH482380.1|	181518	G	A	G	0.015873	-	-	-	-	-	N	ID=gene-BDAG_RS00825;Name=BDAG_RS00825;gbkey=Gene;gene_biotype=protein_coding;locus_tag=BDAG_RS00825;old_locus_tag=BDAG_00134
gi|84788938|gb|CH482380.1|	181527	G	A	G	-	-	0.0110701	-	-	-	N	ID=gene-BDAG_RS00825;Name=BDAG_RS00825;gbkey=Gene;gene_biotype=protein_coding;locus_tag=BDAG_RS00825;old_locus_tag=BDAG_00134
gi|84788938|gb|CH482380.1|	181954	G	A	G	-	-	-	0.01	-	-	N	N
gi|84788938|gb|CH482380.1|	182442	T	C	T	-	0.0104712	-	-	-	-	N	ID=gene-BDAG_RS00830;Name=BDAG_RS00830;gbkey=Gene;gene_biotype=protein_coding;locus_tag=BDAG_RS00830;old_locus_tag=BDAG_00135
gi|84788938|gb|CH482380.1|	182493	G	A	G	-	0.0108932	-	-	-	-	N	ID=gene-BDAG_RS00830;Name=BDAG_RS00830;gbkey=Gene;gene_biotype=protein_coding;locus_tag=BDAG_RS00830;old_locus_tag=BDAG_00135
gi|84788938|gb|CH482380.1|	182787	A	G	A	-	-	-	-	-	0.0163043	N	ID=gene-BDAG_RS00830;Name=BDAG_RS00830;gbkey=Gene;gene_biotype=protein_coding;locus_tag=BDAG_RS00830;old_locus_tag=BDAG_00135
gi|84788938|gb|CH482380.1|	183324	A	G	A	-	-	-	-	-	0.0100251	N	ID=gene-BDAG_RS00840;Name=BDAG_RS00840;gbkey=Gene;gene_biotype=protein_coding;locus_tag=BDAG_RS00840
gi|84788938|gb|CH482380.1|	183736	C	T	C	-	-	0.0102564	-	-	-	N	ID=gene-BDAG_RS00845;Name=BDAG_RS00845;gbkey=Gene;gene_biotype=protein_coding;locus_tag=BDAG_RS00845;old_locus_tag=BDAG_00136
gi|84788938|gb|CH482380.1|	183935	C	T	C	-	0.0101351	-	-	-	-	N	ID=gene-BDAG_RS00845;Name=BDAG_RS00845;gbkey=Gene;gene_biotype=protein_coding;locus_tag=BDAG_RS00845;old_locus_tag=BDAG_00136
gi|84788938|gb|CH482380.1|	184092	C	T	C	-	-	-	-	-	0.0109091	N	ID=gene-BDAG_RS00845;Name=BDAG_RS00845;gbkey=Gene;gene_biotype=protein_coding;locus_tag=BDAG_RS00845;old_locus_tag=BDAG_00136
gi|84788938|gb|CH482380.1|	184127	A	G	A	-	0.0114007	-	-	-	-	N	ID=gene-BDAG_RS00845;Name=BDAG_RS00845;gbkey=Gene;gene_biotype=protein_coding;locus_tag=BDAG_RS00845;old_locus_tag=BDAG_00136
gi|84788938|gb|CH482380.1|	184327	C	T	C	-	-	0.0121457	-	-	-	N	ID=gene-BDAG_RS00845;Name=BDAG_RS00845;gbkey=Gene;gene_biotype=protein_coding;locus_tag=BDAG_RS00845;old_locus_tag=BDAG_00136
gi|84788938|gb|CH482380.1|	184332	C	T	C	-	-	0.017316	-	-	-	N	ID=gene-BDAG_RS00845;Name=BDAG_RS00845;gbkey=Gene;gene_biotype=protein_coding;locus_tag=BDAG_RS00845;old_locus_tag=BDAG_00136
gi|84788938|gb|CH482380.1|	184618	C	T	C	-	-	0.0114943	-	-	-	N	ID=gene-BDAG_RS00845;Name=BDAG_RS00845;gbkey=Gene;gene_biotype=protein_coding;locus_tag=BDAG_RS00845;old_locus_tag=BDAG_00136
gi|84788938|gb|CH482380.1|	184691	C	T	C	0.0122951	-	-	-	-	-	N	ID=gene-BDAG_RS00845;Name=BDAG_RS00845;gbkey=Gene;gene_biotype=protein_coding;locus_tag=BDAG_RS00845;old_locus_tag=BDAG_00136
gi|84788938|gb|CH482380.1|	184705	T	C	T	-	0.0180723	-	-	-	-	N	ID=gene-BDAG_RS00845;Name=BDAG_RS00845;gbkey=Gene;gene_biotype=protein_coding;locus_tag=BDAG_RS00845;old_locus_tag=BDAG_00136
gi|84788938|gb|CH482380.1|	184720	A	G	A	-	0.0232558	-	-	-	-	N	ID=gene-BDAG_RS00845;Name=BDAG_RS00845;gbkey=Gene;gene_biotype=protein_coding;locus_tag=BDAG_RS00845;old_locus_tag=BDAG_00136
gi|84788938|gb|CH482380.1|	184730	G	A	G	-	-	0.0165289	-	-	-	N	ID=gene-BDAG_RS00845;Name=BDAG_RS00845;gbkey=Gene;gene_biotype=protein_coding;locus_tag=BDAG_RS00845;old_locus_tag=BDAG_00136
gi|84788938|gb|CH482380.1|	184976	A	G	A	-	-	0.0109649	-	-	-	N	ID=gene-BDAG_RS00845;Name=BDAG_RS00845;gbkey=Gene;gene_biotype=protein_coding;locus_tag=BDAG_RS00845;old_locus_tag=BDAG_00136
gi|84788938|gb|CH482380.1|	185083	T	C	T	-	-	-	0.0122449	-	-	N	ID=gene-BDAG_RS00845;Name=BDAG_RS00845;gbkey=Gene;gene_biotype=protein_coding;locus_tag=BDAG_RS00845;old_locus_tag=BDAG_00136
gi|84788938|gb|CH482380.1|	185085	G	C	G	-	-	-	-	0.0126582	-	N	ID=gene-BDAG_RS00845;Name=BDAG_RS00845;gbkey=Gene;gene_biotype=protein_coding;locus_tag=BDAG_RS00845;old_locus_tag=BDAG_00136
gi|84788938|gb|CH482380.1|	185247	T	C	T	-	-	-	-	-	0.0130548	N	N
gi|84788938|gb|CH482380.1|	185291	G	A	G	0.0107527	-	-	-	-	-	N	N
gi|84788938|gb|CH482380.1|	185490	C	T	C	-	-	-	0.0131004	-	-	N	ID=gene-BDAG_RS00850;Name=BDAG_RS00850;gbkey=Gene;gene_biotype=protein_coding;locus_tag=BDAG_RS00850;old_locus_tag=BDAG_00137
gi|84788938|gb|CH482380.1|	185629	G	A	G	-	-	-	-	-	0.0110294	N	ID=gene-BDAG_RS00850;Name=BDAG_RS00850;gbkey=Gene;gene_biotype=protein_coding;locus_tag=BDAG_RS00850;old_locus_tag=BDAG_00137
gi|84788938|gb|CH482380.1|	185670	G	A	G	-	-	0.01	-	-	-	N	ID=gene-BDAG_RS00850;Name=BDAG_RS00850;gbkey=Gene;gene_biotype=protein_coding;locus_tag=BDAG_RS00850;old_locus_tag=BDAG_00137
gi|84788938|gb|CH482380.1|	185767	C	T	C	-	-	-	-	-	0.0102041	N	ID=gene-BDAG_RS00850;Name=BDAG_RS00850;gbkey=Gene;gene_biotype=protein_coding;locus_tag=BDAG_RS00850;old_locus_tag=BDAG_00137
gi|84788938|gb|CH482380.1|	186014	A	G	A	-	-	-	-	-	0.0141844	N	N
gi|84788938|gb|CH482380.1|	186556	G	A	G	-	-	0.016692	-	-	-	N	ID=gene-BDAG_RS00855;Name=atpD;gbkey=Gene;gene=atpD;gene_biotype=protein_coding;locus_tag=BDAG_RS00855;old_locus_tag=BDAG_00138
gi|84788938|gb|CH482380.1|	186664	C	T	C	-	-	0.0125589	-	-	-	N	ID=gene-BDAG_RS00855;Name=atpD;gbkey=Gene;gene=atpD;gene_biotype=protein_coding;locus_tag=BDAG_RS00855;old_locus_tag=BDAG_00138
gi|84788938|gb|CH482380.1|	186782	C	T	C	-	-	0.0115207	-	-	-	N	ID=gene-BDAG_RS00855;Name=atpD;gbkey=Gene;gene=atpD;gene_biotype=protein_coding;locus_tag=BDAG_RS00855;old_locus_tag=BDAG_00138
gi|84788938|gb|CH482380.1|	186837	C	T	C	-	-	0.0116618	-	-	-	N	ID=gene-BDAG_RS00855;Name=atpD;gbkey=Gene;gene=atpD;gene_biotype=protein_coding;locus_tag=BDAG_RS00855;old_locus_tag=BDAG_00138
gi|84788938|gb|CH482380.1|	186898	T	C	T	-	-	-	0.010101	-	-	N	ID=gene-BDAG_RS00855;Name=atpD;gbkey=Gene;gene=atpD;gene_biotype=protein_coding;locus_tag=BDAG_RS00855;old_locus_tag=BDAG_00138
gi|84788938|gb|CH482380.1|	187482	T	C	T	-	-	0.0100671	-	-	-	N	N
gi|84788938|gb|CH482380.1|	187560	C	T	C	-	-	-	-	-	0.0545024	Y	ID=gene-BDAG_RS00860;Name=atpG;gbkey=Gene;gene=atpG;gene_biotype=protein_coding;locus_tag=BDAG_RS00860;old_locus_tag=BDAG_00139
gi|84788938|gb|CH482380.1|	187690	G	A	G	-	0.010929	-	-	-	-	N	ID=gene-BDAG_RS00860;Name=atpG;gbkey=Gene;gene=atpG;gene_biotype=protein_coding;locus_tag=BDAG_RS00860;old_locus_tag=BDAG_00139
gi|84788938|gb|CH482380.1|	187700	C	T	C	-	-	-	-	-	0.0110701	N	ID=gene-BDAG_RS00860;Name=atpG;gbkey=Gene;gene=atpG;gene_biotype=protein_coding;locus_tag=BDAG_RS00860;old_locus_tag=BDAG_00139
gi|84788938|gb|CH482380.1|	187851	C	T	C	-	-	-	-	-	0.0118343	N	ID=gene-BDAG_RS00860;Name=atpG;gbkey=Gene;gene=atpG;gene_biotype=protein_coding;locus_tag=BDAG_RS00860;old_locus_tag=BDAG_00139
gi|84788938|gb|CH482380.1|	187882	A	G	A	-	0.0100865	-	-	-	-	N	ID=gene-BDAG_RS00860;Name=atpG;gbkey=Gene;gene=atpG;gene_biotype=protein_coding;locus_tag=BDAG_RS00860;old_locus_tag=BDAG_00139
gi|84788938|gb|CH482380.1|	187981	A	G	A	-	0.0127273	-	-	-	-	N	ID=gene-BDAG_RS00860;Name=atpG;gbkey=Gene;gene=atpG;gene_biotype=protein_coding;locus_tag=BDAG_RS00860;old_locus_tag=BDAG_00139
gi|84788938|gb|CH482380.1|	188216	T	C	T	-	-	0.010929	-	-	-	N	ID=gene-BDAG_RS00860;Name=atpG;gbkey=Gene;gene=atpG;gene_biotype=protein_coding;locus_tag=BDAG_RS00860;old_locus_tag=BDAG_00139
gi|84788938|gb|CH482380.1|	188440	G	A	G	0.0118812	-	-	-	-	-	N	N
gi|84788938|gb|CH482380.1|	188744	G	A	G	0.0100865	-	-	-	-	-	N	ID=gene-BDAG_RS00865;Name=BDAG_RS00865;gbkey=Gene;gene_biotype=protein_coding;locus_tag=BDAG_RS00865;old_locus_tag=BDAG_00140
gi|84788938|gb|CH482380.1|	189342	G	A	G	-	-	0.0108696	-	-	-	N	ID=gene-BDAG_RS00865;Name=BDAG_RS00865;gbkey=Gene;gene_biotype=protein_coding;locus_tag=BDAG_RS00865;old_locus_tag=BDAG_00140
gi|84788938|gb|CH482380.1|	190418	C	T	C	-	0.0106383	-	-	-	-	N	ID=gene-BDAG_RS00870;Name=BDAG_RS00870;gbkey=Gene;gene_biotype=protein_coding;locus_tag=BDAG_RS00870;old_locus_tag=BDAG_00141
gi|84788938|gb|CH482380.1|	190808	G	A	G	-	-	-	0.0858896	-	-	Y	ID=gene-BDAG_RS00875;Name=BDAG_RS00875;gbkey=Gene;gene_biotype=protein_coding;locus_tag=BDAG_RS00875;old_locus_tag=BDAG_00142
gi|84788938|gb|CH482380.1|	191123	T	C	T	-	-	-	0.0108959	-	-	N	N
gi|84788938|gb|CH482380.1|	191203	C	T	C	-	-	0.0103704	-	-	-	N	N
gi|84788938|gb|CH482380.1|	191379	T	C	T	-	-	0.0120301	-	-	-	N	ID=gene-BDAG_RS00880;Name=atpE;gbkey=Gene;gene=atpE;gene_biotype=protein_coding;locus_tag=BDAG_RS00880;old_locus_tag=BDAG_00143
gi|84788938|gb|CH482380.1|	191449	G	A	G	-	-	-	-	-	0.0107296	N	ID=gene-BDAG_RS00880;Name=atpE;gbkey=Gene;gene=atpE;gene_biotype=protein_coding;locus_tag=BDAG_RS00880;old_locus_tag=BDAG_00143
gi|84788938|gb|CH482380.1|	191790	G	A	G	-	-	0.0110565	-	-	-	N	ID=gene-BDAG_RS00885;Name=atpB;gbkey=Gene;gene=atpB;gene_biotype=protein_coding;locus_tag=BDAG_RS00885;old_locus_tag=BDAG_00144
gi|84788938|gb|CH482380.1|	192607	A	G	A	-	-	-	-	-	0.0107914	N	ID=gene-BDAG_RS00890;Name=BDAG_RS00890;gbkey=Gene;gene_biotype=protein_coding;locus_tag=BDAG_RS00890;old_locus_tag=BDAG_00145
gi|84788938|gb|CH482380.1|	192724	G	A	G	-	-	-	-	0.0113852	-	N	ID=gene-BDAG_RS00890;Name=BDAG_RS00890;gbkey=Gene;gene_biotype=protein_coding;locus_tag=BDAG_RS00890;old_locus_tag=BDAG_00145
gi|84788938|gb|CH482380.1|	193189	C	T	C	-	-	0.0111359	-	-	-	N	N
gi|84788938|gb|CH482380.1|	193589	G	A	G	-	-	-	-	0.0714286	-	Y	N
gi|84788938|gb|CH482380.1|	193780	G	A	G	-	-	0.0101523	-	-	-	N	ID=gene-BDAG_RS00900;Name=BDAG_RS00900;gbkey=Gene;gene_biotype=protein_coding;locus_tag=BDAG_RS00900;old_locus_tag=BDAG_00146
gi|84788938|gb|CH482380.1|	193786	A	G	A	-	-	-	0.0119048	-	-	N	ID=gene-BDAG_RS00900;Name=BDAG_RS00900;gbkey=Gene;gene_biotype=protein_coding;locus_tag=BDAG_RS00900;old_locus_tag=BDAG_00146
gi|84788938|gb|CH482380.1|	193974	G	A	G	0.0123203	-	-	-	-	-	N	ID=gene-BDAG_RS00900;Name=BDAG_RS00900;gbkey=Gene;gene_biotype=protein_coding;locus_tag=BDAG_RS00900;old_locus_tag=BDAG_00146
gi|84788938|gb|CH482380.1|	194156	G	A	G	0.0102041	-	-	-	-	-	N	ID=gene-BDAG_RS00900;Name=BDAG_RS00900;gbkey=Gene;gene_biotype=protein_coding;locus_tag=BDAG_RS00900;old_locus_tag=BDAG_00146
gi|84788938|gb|CH482380.1|	194611	G	T	G	-	-	-	-	-	0.0118577	N	ID=gene-BDAG_RS00900;Name=BDAG_RS00900;gbkey=Gene;gene_biotype=protein_coding;locus_tag=BDAG_RS00900;old_locus_tag=BDAG_00146
gi|84788938|gb|CH482380.1|	195055	T	C	T	-	0.0108932	-	-	-	-	N	ID=gene-BDAG_RS00905;Name=BDAG_RS00905;gbkey=Gene;gene_biotype=protein_coding;locus_tag=BDAG_RS00905;old_locus_tag=BDAG_00147
gi|84788938|gb|CH482380.1|	195303	C	T	C	-	-	-	-	-	0.0108303	N	ID=gene-BDAG_RS00905;Name=BDAG_RS00905;gbkey=Gene;gene_biotype=protein_coding;locus_tag=BDAG_RS00905;old_locus_tag=BDAG_00147
gi|84788938|gb|CH482380.1|	195496	A	G	A	-	-	-	0.0126404	-	-	N	ID=gene-BDAG_RS00905;Name=BDAG_RS00905;gbkey=Gene;gene_biotype=protein_coding;locus_tag=BDAG_RS00905;old_locus_tag=BDAG_00147
gi|84788938|gb|CH482380.1|	195598	A	G	A	-	-	0.0139535	-	-	-	N	ID=gene-BDAG_RS00905;Name=BDAG_RS00905;gbkey=Gene;gene_biotype=protein_coding;locus_tag=BDAG_RS00905;old_locus_tag=BDAG_00147
gi|84788938|gb|CH482380.1|	195683	C	T	C	-	-	0.0102433	-	-	-	N	ID=gene-BDAG_RS00905;Name=BDAG_RS00905;gbkey=Gene;gene_biotype=protein_coding;locus_tag=BDAG_RS00905;old_locus_tag=BDAG_00147
gi|84788938|gb|CH482380.1|	195874	G	A	G	-	-	0.0116959	-	-	-	N	ID=gene-BDAG_RS00910;Name=BDAG_RS00910;gbkey=Gene;gene_biotype=protein_coding;locus_tag=BDAG_RS00910;old_locus_tag=BDAG_00148
gi|84788938|gb|CH482380.1|	196166	T	C	T	-	0.0100402	-	-	-	-	N	ID=gene-BDAG_RS00910;Name=BDAG_RS00910;gbkey=Gene;gene_biotype=protein_coding;locus_tag=BDAG_RS00910;old_locus_tag=BDAG_00148
gi|84788938|gb|CH482380.1|	196344	T	C	T	-	0.0113379	-	-	-	-	N	ID=gene-BDAG_RS00910;Name=BDAG_RS00910;gbkey=Gene;gene_biotype=protein_coding;locus_tag=BDAG_RS00910;old_locus_tag=BDAG_00148
gi|84788938|gb|CH482380.1|	196406	T	C	T	-	-	0.0107962	-	-	-	N	ID=gene-BDAG_RS00910;Name=BDAG_RS00910;gbkey=Gene;gene_biotype=protein_coding;locus_tag=BDAG_RS00910;old_locus_tag=BDAG_00148
gi|84788938|gb|CH482380.1|	196620	C	T	C	-	-	-	-	-	0.0116618	N	ID=gene-BDAG_RS00915;Name=rsmG;gbkey=Gene;gene=rsmG;gene_biotype=protein_coding;locus_tag=BDAG_RS00915;old_locus_tag=BDAG_00149
gi|84788938|gb|CH482380.1|	197290	C	T	C	-	-	-	-	-	0.0116279	N	ID=gene-BDAG_RS00920;Name=mnmG;gbkey=Gene;gene=mnmG;gene_biotype=protein_coding;locus_tag=BDAG_RS00920;old_locus_tag=BDAG_00150
gi|84788938|gb|CH482380.1|	197343	A	G	A	-	-	0.013089	-	-	-	N	ID=gene-BDAG_RS00920;Name=mnmG;gbkey=Gene;gene=mnmG;gene_biotype=protein_coding;locus_tag=BDAG_RS00920;old_locus_tag=BDAG_00150
gi|84788938|gb|CH482380.1|	197795	A	G	A	-	-	-	-	-	0.0137741	N	ID=gene-BDAG_RS00920;Name=mnmG;gbkey=Gene;gene=mnmG;gene_biotype=protein_coding;locus_tag=BDAG_RS00920;old_locus_tag=BDAG_00150
gi|84788938|gb|CH482380.1|	198211	G	A	G	-	-	-	0.0158416	-	-	N	ID=gene-BDAG_RS00920;Name=mnmG;gbkey=Gene;gene=mnmG;gene_biotype=protein_coding;locus_tag=BDAG_RS00920;old_locus_tag=BDAG_00150
gi|84788938|gb|CH482380.1|	199052	G	A	G	0.0100446	-	-	-	-	-	N	ID=gene-BDAG_RS00920;Name=mnmG;gbkey=Gene;gene=mnmG;gene_biotype=protein_coding;locus_tag=BDAG_RS00920;old_locus_tag=BDAG_00150
gi|84788938|gb|CH482380.1|	199382	A	G	A	-	-	-	0.0155902	-	-	N	N
gi|84788938|gb|CH482380.1|	199512	T	C	T	-	-	-	-	-	0.010929	N	ID=gene-BDAG_RS00925;Name=BDAG_RS00925;gbkey=Gene;gene_biotype=protein_coding;locus_tag=BDAG_RS00925;old_locus_tag=BDAG_00151
gi|84788938|gb|CH482380.1|	199959	C	T	C	0.0113452	-	0.0141129	0.0116822	-	-	N	ID=gene-BDAG_RS00925;Name=BDAG_RS00925;gbkey=Gene;gene_biotype=protein_coding;locus_tag=BDAG_RS00925;old_locus_tag=BDAG_00151
gi|84788938|gb|CH482380.1|	200841	T	C	T	0.012844	-	-	-	-	-	N	ID=gene-BDAG_RS00930;Name=BDAG_RS00930;gbkey=Gene;gene_biotype=protein_coding;locus_tag=BDAG_RS00930;old_locus_tag=BDAG_00152
gi|84788938|gb|CH482380.1|	201005	G	A	G	-	-	0.0106383	-	-	-	N	ID=gene-BDAG_RS00930;Name=BDAG_RS00930;gbkey=Gene;gene_biotype=protein_coding;locus_tag=BDAG_RS00930;old_locus_tag=BDAG_00152
gi|84788938|gb|CH482380.1|	201206	C	T	C	-	-	0.0121704	-	-	-	N	ID=gene-BDAG_RS00930;Name=BDAG_RS00930;gbkey=Gene;gene_biotype=protein_coding;locus_tag=BDAG_RS00930;old_locus_tag=BDAG_00152
gi|84788938|gb|CH482380.1|	201396	C	T	C	-	-	-	-	0.0121654	-	N	ID=gene-BDAG_RS00930;Name=BDAG_RS00930;gbkey=Gene;gene_biotype=protein_coding;locus_tag=BDAG_RS00930;old_locus_tag=BDAG_00152
gi|84788938|gb|CH482380.1|	201446	C	T	C	-	-	-	-	-	0.0128205	N	ID=gene-BDAG_RS00930;Name=BDAG_RS00930;gbkey=Gene;gene_biotype=protein_coding;locus_tag=BDAG_RS00930;old_locus_tag=BDAG_00152
gi|84788938|gb|CH482380.1|	201605	T	C	T	-	-	-	-	-	0.0147783	N	ID=gene-BDAG_RS00930;Name=BDAG_RS00930;gbkey=Gene;gene_biotype=protein_coding;locus_tag=BDAG_RS00930;old_locus_tag=BDAG_00152
gi|84788938|gb|CH482380.1|	201698	A	G	A	-	-	-	0.0231481	-	-	N	ID=gene-BDAG_RS00930;Name=BDAG_RS00930;gbkey=Gene;gene_biotype=protein_coding;locus_tag=BDAG_RS00930;old_locus_tag=BDAG_00152
gi|84788938|gb|CH482380.1|	201807	C	T	C	0.0126582	-	-	-	-	-	N	ID=gene-BDAG_RS00930;Name=BDAG_RS00930;gbkey=Gene;gene_biotype=protein_coding;locus_tag=BDAG_RS00930;old_locus_tag=BDAG_00152
gi|84788938|gb|CH482380.1|	202321	T	C	T	-	-	-	0.0188679	-	-	N	ID=gene-BDAG_RS00935;Name=BDAG_RS00935;gbkey=Gene;gene_biotype=protein_coding;locus_tag=BDAG_RS00935;old_locus_tag=BDAG_00153
gi|84788938|gb|CH482380.1|	202347	C	T	C	-	-	-	-	-	0.0163934	N	ID=gene-BDAG_RS00935;Name=BDAG_RS00935;gbkey=Gene;gene_biotype=protein_coding;locus_tag=BDAG_RS00935;old_locus_tag=BDAG_00153
gi|84788938|gb|CH482380.1|	202758	C	T	C	-	-	0.0123457	-	-	-	N	ID=gene-BDAG_RS00935;Name=BDAG_RS00935;gbkey=Gene;gene_biotype=protein_coding;locus_tag=BDAG_RS00935;old_locus_tag=BDAG_00153
gi|84788938|gb|CH482380.1|	203267	C	T	C	-	-	-	-	-	0.0106667	N	ID=gene-BDAG_RS00940;Name=BDAG_RS00940;gbkey=Gene;gene_biotype=protein_coding;locus_tag=BDAG_RS00940;old_locus_tag=BDAG_00154
gi|84788938|gb|CH482380.1|	203480	C	T	C	-	-	0.0107527	0.0103093	-	-	N	ID=gene-BDAG_RS00940;Name=BDAG_RS00940;gbkey=Gene;gene_biotype=protein_coding;locus_tag=BDAG_RS00940;old_locus_tag=BDAG_00154
gi|84788938|gb|CH482380.1|	203538	G	A	G	0.0126761	-	-	-	-	-	N	ID=gene-BDAG_RS00940;Name=BDAG_RS00940;gbkey=Gene;gene_biotype=protein_coding;locus_tag=BDAG_RS00940;old_locus_tag=BDAG_00154
gi|84788938|gb|CH482380.1|	203665	T	C	T	-	-	-	-	-	0.0117925	N	ID=gene-BDAG_RS00940;Name=BDAG_RS00940;gbkey=Gene;gene_biotype=protein_coding;locus_tag=BDAG_RS00940;old_locus_tag=BDAG_00154
gi|84788938|gb|CH482380.1|	205361	G	A	G	-	-	0.0126904	-	-	-	N	N
gi|84788938|gb|CH482380.1|	205675	G	A	G	-	-	-	-	-	0.0118577	N	ID=gene-BDAG_RS00950;Name=BDAG_RS00950;gbkey=Gene;gene_biotype=protein_coding;locus_tag=BDAG_RS00950;old_locus_tag=BDAG_00155
gi|84788938|gb|CH482380.1|	205680	A	G	A	-	-	0.0169903	-	-	-	N	ID=gene-BDAG_RS00950;Name=BDAG_RS00950;gbkey=Gene;gene_biotype=protein_coding;locus_tag=BDAG_RS00950;old_locus_tag=BDAG_00155
gi|84788938|gb|CH482380.1|	205767	G	A	G	0.0114193	-	-	-	-	-	N	ID=gene-BDAG_RS00950;Name=BDAG_RS00950;gbkey=Gene;gene_biotype=protein_coding;locus_tag=BDAG_RS00950;old_locus_tag=BDAG_00155
gi|84788938|gb|CH482380.1|	205848	G	A	G	-	-	0.0169014	-	-	-	N	ID=gene-BDAG_RS00950;Name=BDAG_RS00950;gbkey=Gene;gene_biotype=protein_coding;locus_tag=BDAG_RS00950;old_locus_tag=BDAG_00155
gi|84788938|gb|CH482380.1|	205927	C	T	C	-	-	0.0168453	-	-	-	N	ID=gene-BDAG_RS00950;Name=BDAG_RS00950;gbkey=Gene;gene_biotype=protein_coding;locus_tag=BDAG_RS00950;old_locus_tag=BDAG_00155
gi|84788938|gb|CH482380.1|	205997	T	C	T	-	-	-	0.0101695	-	-	N	ID=gene-BDAG_RS00950;Name=BDAG_RS00950;gbkey=Gene;gene_biotype=protein_coding;locus_tag=BDAG_RS00950;old_locus_tag=BDAG_00155
gi|84788938|gb|CH482380.1|	206168	C	T	C	-	0.0106952	-	-	-	-	N	ID=gene-BDAG_RS00950;Name=BDAG_RS00950;gbkey=Gene;gene_biotype=protein_coding;locus_tag=BDAG_RS00950;old_locus_tag=BDAG_00155
gi|84788938|gb|CH482380.1|	206288	A	G	A	-	0.011194	-	-	-	-	N	ID=gene-BDAG_RS00950;Name=BDAG_RS00950;gbkey=Gene;gene_biotype=protein_coding;locus_tag=BDAG_RS00950;old_locus_tag=BDAG_00155
gi|84788938|gb|CH482380.1|	206543	C	T	C	-	0.0106195	-	-	-	0.0114613	N	ID=gene-BDAG_RS00955;Name=BDAG_RS00955;gbkey=Gene;gene_biotype=protein_coding;locus_tag=BDAG_RS00955;old_locus_tag=BDAG_00156
gi|84788938|gb|CH482380.1|	206679	G	A	G	-	-	-	0.0343511	-	-	Y	ID=gene-BDAG_RS00955;Name=BDAG_RS00955;gbkey=Gene;gene_biotype=protein_coding;locus_tag=BDAG_RS00955;old_locus_tag=BDAG_00156
gi|84788938|gb|CH482380.1|	207481	T	C	T	-	-	-	0.0114778	-	-	N	ID=gene-BDAG_RS00960;Name=BDAG_RS00960;gbkey=Gene;gene_biotype=protein_coding;locus_tag=BDAG_RS00960;old_locus_tag=BDAG_00157
gi|84788938|gb|CH482380.1|	207853	A	G	A	-	-	-	-	-	0.010989	N	ID=gene-BDAG_RS00960;Name=BDAG_RS00960;gbkey=Gene;gene_biotype=protein_coding;locus_tag=BDAG_RS00960;old_locus_tag=BDAG_00157
gi|84788938|gb|CH482380.1|	208776	C	T	C	-	-	-	0.0150376	-	-	N	ID=gene-BDAG_RS00965;Name=BDAG_RS00965;gbkey=Gene;gene_biotype=protein_coding;locus_tag=BDAG_RS00965;old_locus_tag=BDAG_00158
gi|84788938|gb|CH482380.1|	208825	T	C	T	-	-	0.0141643	-	-	-	N	ID=gene-BDAG_RS00965;Name=BDAG_RS00965;gbkey=Gene;gene_biotype=protein_coding;locus_tag=BDAG_RS00965;old_locus_tag=BDAG_00158
gi|84788938|gb|CH482380.1|	208885	G	A	G	-	-	-	-	0.0153846	-	N	ID=gene-BDAG_RS00965;Name=BDAG_RS00965;gbkey=Gene;gene_biotype=protein_coding;locus_tag=BDAG_RS00965;old_locus_tag=BDAG_00158
gi|84788938|gb|CH482380.1|	208956	A	G	A	-	0.0140845	-	-	-	-	N	ID=gene-BDAG_RS00965;Name=BDAG_RS00965;gbkey=Gene;gene_biotype=protein_coding;locus_tag=BDAG_RS00965;old_locus_tag=BDAG_00158
gi|84788938|gb|CH482380.1|	209399	G	A	G	-	-	-	-	-	0.0407609	Y	ID=gene-BDAG_RS00965;Name=BDAG_RS00965;gbkey=Gene;gene_biotype=protein_coding;locus_tag=BDAG_RS00965;old_locus_tag=BDAG_00158
gi|84788938|gb|CH482380.1|	209607	T	C	T	0.0102302	-	-	-	-	-	N	ID=gene-BDAG_RS00970;Name=BDAG_RS00970;gbkey=Gene;gene_biotype=protein_coding;locus_tag=BDAG_RS00970;old_locus_tag=BDAG_00159
gi|84788938|gb|CH482380.1|	210079	C	T	C	-	-	-	-	-	0.0106762	N	ID=gene-BDAG_RS00970;Name=BDAG_RS00970;gbkey=Gene;gene_biotype=protein_coding;locus_tag=BDAG_RS00970;old_locus_tag=BDAG_00159
gi|84788938|gb|CH482380.1|	210262	G	A	G	-	0.0146789	-	-	-	-	N	N
gi|84788938|gb|CH482380.1|	210305	G	A	G	-	-	0.0101695	-	-	-	N	N
gi|84788938|gb|CH482380.1|	210313	C	T	C	-	0.010118	-	0.0206422	-	-	N	N
gi|84788938|gb|CH482380.1|	210695	T	C	T	0.0102041	-	-	-	-	-	N	ID=gene-BDAG_RS00975;Name=BDAG_RS00975;gbkey=Gene;gene_biotype=protein_coding;locus_tag=BDAG_RS00975;old_locus_tag=BDAG_00160
gi|84788938|gb|CH482380.1|	210783	G	A	G	-	-	0.0155763	-	-	-	N	ID=gene-BDAG_RS00975;Name=BDAG_RS00975;gbkey=Gene;gene_biotype=protein_coding;locus_tag=BDAG_RS00975;old_locus_tag=BDAG_00160
gi|84788938|gb|CH482380.1|	211083	T	C	T	-	-	-	-	-	0.0266667	N	ID=gene-BDAG_RS00975;Name=BDAG_RS00975;gbkey=Gene;gene_biotype=protein_coding;locus_tag=BDAG_RS00975;old_locus_tag=BDAG_00160
gi|84788938|gb|CH482380.1|	211286	C	T	C	-	-	-	-	-	0.0164835	N	ID=gene-BDAG_RS00975;Name=BDAG_RS00975;gbkey=Gene;gene_biotype=protein_coding;locus_tag=BDAG_RS00975;old_locus_tag=BDAG_00160
gi|84788938|gb|CH482380.1|	211452	T	C	T	-	-	-	-	-	0.0132159	N	ID=gene-BDAG_RS00975;Name=BDAG_RS00975;gbkey=Gene;gene_biotype=protein_coding;locus_tag=BDAG_RS00975;old_locus_tag=BDAG_00160
gi|84788938|gb|CH482380.1|	211484	A	G	A	-	-	-	-	-	0.0136364	N	ID=gene-BDAG_RS00975;Name=BDAG_RS00975;gbkey=Gene;gene_biotype=protein_coding;locus_tag=BDAG_RS00975;old_locus_tag=BDAG_00160
gi|84788938|gb|CH482380.1|	212097	G	A	G	0.0103359	-	-	-	-	-	N	ID=gene-BDAG_RS00975;Name=BDAG_RS00975;gbkey=Gene;gene_biotype=protein_coding;locus_tag=BDAG_RS00975;old_locus_tag=BDAG_00160
gi|84788938|gb|CH482380.1|	212401	T	C	T	-	-	0.0123839	-	-	-	N	N
gi|84788938|gb|CH482380.1|	212479	G	A	G	0.0213523	-	-	-	-	-	N	N
gi|84788938|gb|CH482380.1|	212557	G	A	G	-	-	-	-	-	0.0127119	N	N
gi|84788938|gb|CH482380.1|	213300	A	G	A	-	-	-	0.0139535	-	-	N	ID=gene-BDAG_RS00980;Name=BDAG_RS00980;gbkey=Gene;gene_biotype=protein_coding;locus_tag=BDAG_RS00980;old_locus_tag=BDAG_00161
gi|84788938|gb|CH482380.1|	213420	A	G	A	-	0.010101	-	-	-	0.0133333	N	ID=gene-BDAG_RS00980;Name=BDAG_RS00980;gbkey=Gene;gene_biotype=protein_coding;locus_tag=BDAG_RS00980;old_locus_tag=BDAG_00161
gi|84788938|gb|CH482380.1|	214117	G	A	G	-	-	-	-	-	0.0104167	N	ID=gene-BDAG_RS00985;Name=BDAG_RS00985;gbkey=Gene;gene_biotype=protein_coding;locus_tag=BDAG_RS00985;old_locus_tag=BDAG_00162
gi|84788938|gb|CH482380.1|	215104	G	A	G	-	-	-	0.0125392	-	-	N	ID=gene-BDAG_RS00995;Name=BDAG_RS00995;gbkey=Gene;gene_biotype=protein_coding;locus_tag=BDAG_RS00995;old_locus_tag=BDAG_00164
gi|84788938|gb|CH482380.1|	215225	G	A	G	-	-	-	-	-	0.0766129	Y	ID=gene-BDAG_RS00995;Name=BDAG_RS00995;gbkey=Gene;gene_biotype=protein_coding;locus_tag=BDAG_RS00995;old_locus_tag=BDAG_00164
gi|84788938|gb|CH482380.1|	215372	T	C	T	-	-	0.0140845	-	-	-	N	ID=gene-BDAG_RS00995;Name=BDAG_RS00995;gbkey=Gene;gene_biotype=protein_coding;locus_tag=BDAG_RS00995;old_locus_tag=BDAG_00164
gi|84788938|gb|CH482380.1|	215411	G	A	G	-	-	0.0143885	-	-	-	N	ID=gene-BDAG_RS00995;Name=BDAG_RS00995;gbkey=Gene;gene_biotype=protein_coding;locus_tag=BDAG_RS00995;old_locus_tag=BDAG_00164
gi|84788938|gb|CH482380.1|	215516	C	T	C	-	-	0.013468	-	-	-	N	ID=gene-BDAG_RS00995;Name=BDAG_RS00995;gbkey=Gene;gene_biotype=protein_coding;locus_tag=BDAG_RS00995;old_locus_tag=BDAG_00164
gi|84788938|gb|CH482380.1|	215985	C	T	C	-	0.0126582	-	-	-	-	N	ID=gene-BDAG_RS00995;Name=BDAG_RS00995;gbkey=Gene;gene_biotype=protein_coding;locus_tag=BDAG_RS00995;old_locus_tag=BDAG_00164
gi|84788938|gb|CH482380.1|	215990	C	T	C	-	0.0121065	-	-	-	-	N	ID=gene-BDAG_RS00995;Name=BDAG_RS00995;gbkey=Gene;gene_biotype=protein_coding;locus_tag=BDAG_RS00995;old_locus_tag=BDAG_00164
gi|84788938|gb|CH482380.1|	216638	C	T	C	-	-	-	-	-	0.0102302	N	ID=gene-BDAG_RS01005;Name=BDAG_RS01005;gbkey=Gene;gene_biotype=protein_coding;locus_tag=BDAG_RS01005;old_locus_tag=BDAG_00166
gi|84788938|gb|CH482380.1|	216699	T	C	T	-	-	-	-	-	0.0104712	N	ID=gene-BDAG_RS01005;Name=BDAG_RS01005;gbkey=Gene;gene_biotype=protein_coding;locus_tag=BDAG_RS01005;old_locus_tag=BDAG_00166
gi|84788938|gb|CH482380.1|	216814	T	C	T	-	-	-	-	-	0.0188324	N	N
gi|84788938|gb|CH482380.1|	216927	G	A	G	-	-	-	-	-	0.0120724	Y	ID=gene-BDAG_RS01010;Name=BDAG_RS01010;gbkey=Gene;gene_biotype=protein_coding;locus_tag=BDAG_RS01010;old_locus_tag=BDAG_00167
gi|84788938|gb|CH482380.1|	216952	C	T	C	-	-	-	0.0104478	-	-	N	ID=gene-BDAG_RS01010;Name=BDAG_RS01010;gbkey=Gene;gene_biotype=protein_coding;locus_tag=BDAG_RS01010;old_locus_tag=BDAG_00167
gi|84788938|gb|CH482380.1|	217202	C	T	C	-	-	-	-	-	0.0144092	N	ID=gene-BDAG_RS01010;Name=BDAG_RS01010;gbkey=Gene;gene_biotype=protein_coding;locus_tag=BDAG_RS01010;old_locus_tag=BDAG_00167
gi|84788938|gb|CH482380.1|	217432	G	A	G	-	-	-	-	-	0.010929	N	ID=gene-BDAG_RS01010;Name=BDAG_RS01010;gbkey=Gene;gene_biotype=protein_coding;locus_tag=BDAG_RS01010;old_locus_tag=BDAG_00167
gi|84788938|gb|CH482380.1|	217506	A	G	A	-	-	-	-	-	0.013289	N	ID=gene-BDAG_RS01010;Name=BDAG_RS01010;gbkey=Gene;gene_biotype=protein_coding;locus_tag=BDAG_RS01010;old_locus_tag=BDAG_00167
gi|84788938|gb|CH482380.1|	217598	T	C	T	-	-	0.0153846	-	-	-	N	N
gi|84788938|gb|CH482380.1|	218434	C	T	C	-	-	0.0185185	-	-	-	N	ID=gene-BDAG_RS01015;Name=BDAG_RS01015;gbkey=Gene;gene_biotype=protein_coding;locus_tag=BDAG_RS01015;old_locus_tag=BDAG_00168
gi|84788938|gb|CH482380.1|	218767	A	G	A	-	-	-	0.0130435	-	-	N	ID=gene-BDAG_RS01015;Name=BDAG_RS01015;gbkey=Gene;gene_biotype=protein_coding;locus_tag=BDAG_RS01015;old_locus_tag=BDAG_00168
gi|84788938|gb|CH482380.1|	218775	C	T	C	0.0125786	-	-	-	-	-	N	ID=gene-BDAG_RS01015;Name=BDAG_RS01015;gbkey=Gene;gene_biotype=protein_coding;locus_tag=BDAG_RS01015;old_locus_tag=BDAG_00168
gi|84788938|gb|CH482380.1|	218811	G	T	G	-	-	-	0.012945	-	-	N	ID=gene-BDAG_RS01015;Name=BDAG_RS01015;gbkey=Gene;gene_biotype=protein_coding;locus_tag=BDAG_RS01015;old_locus_tag=BDAG_00168
gi|84788938|gb|CH482380.1|	218943	A	G	A	0.0111524	-	-	-	-	-	N	ID=gene-BDAG_RS01015;Name=BDAG_RS01015;gbkey=Gene;gene_biotype=protein_coding;locus_tag=BDAG_RS01015;old_locus_tag=BDAG_00168
gi|84788938|gb|CH482380.1|	219320	A	G	A	-	-	-	-	-	0.0104895	N	ID=gene-BDAG_RS01020;Name=BDAG_RS01020;gbkey=Gene;gene_biotype=protein_coding;locus_tag=BDAG_RS01020;old_locus_tag=BDAG_00169
gi|84788938|gb|CH482380.1|	219518	G	A	G	-	-	0.0135952	-	-	-	N	ID=gene-BDAG_RS01020;Name=BDAG_RS01020;gbkey=Gene;gene_biotype=protein_coding;locus_tag=BDAG_RS01020;old_locus_tag=BDAG_00169
gi|84788938|gb|CH482380.1|	219533	C	T	C	-	-	-	-	-	0.0114679	N	ID=gene-BDAG_RS01020;Name=BDAG_RS01020;gbkey=Gene;gene_biotype=protein_coding;locus_tag=BDAG_RS01020;old_locus_tag=BDAG_00169
gi|84788938|gb|CH482380.1|	220320	T	C	T	-	-	-	-	-	0.0142349	N	ID=gene-BDAG_RS01025;Name=BDAG_RS01025;gbkey=Gene;gene_biotype=protein_coding;locus_tag=BDAG_RS01025;old_locus_tag=BDAG_00170
gi|84788938|gb|CH482380.1|	220432	C	T	C	-	0.0105634	-	-	-	-	N	ID=gene-BDAG_RS01025;Name=BDAG_RS01025;gbkey=Gene;gene_biotype=protein_coding;locus_tag=BDAG_RS01025;old_locus_tag=BDAG_00170
gi|84788938|gb|CH482380.1|	220913	T	C	T	-	-	-	0.0103448	-	-	N	ID=gene-BDAG_RS01025;Name=BDAG_RS01025;gbkey=Gene;gene_biotype=protein_coding;locus_tag=BDAG_RS01025;old_locus_tag=BDAG_00170
gi|84788938|gb|CH482380.1|	221320	G	A	G	-	-	-	0.02	-	-	N	N
gi|84788938|gb|CH482380.1|	221381	G	A	G	-	-	-	-	0.0204082	-	N	ID=gene-BDAG_RS01030;Name=BDAG_RS01030;gbkey=Gene;gene_biotype=protein_coding;locus_tag=BDAG_RS01030;old_locus_tag=BDAG_00171
gi|84788938|gb|CH482380.1|	221572	A	G	A	-	-	0.0209059	-	-	-	N	ID=gene-BDAG_RS01030;Name=BDAG_RS01030;gbkey=Gene;gene_biotype=protein_coding;locus_tag=BDAG_RS01030;old_locus_tag=BDAG_00171
gi|84788938|gb|CH482380.1|	221697	G	A	G	-	0.0108696	-	-	-	-	N	ID=gene-BDAG_RS01030;Name=BDAG_RS01030;gbkey=Gene;gene_biotype=protein_coding;locus_tag=BDAG_RS01030;old_locus_tag=BDAG_00171
gi|84788938|gb|CH482380.1|	221753	A	G	A	-	-	0.0108303	-	-	-	N	ID=gene-BDAG_RS01030;Name=BDAG_RS01030;gbkey=Gene;gene_biotype=protein_coding;locus_tag=BDAG_RS01030;old_locus_tag=BDAG_00171
gi|84788938|gb|CH482380.1|	222164	T	C	T	0.0133333	-	0.0135135	-	-	-	N	ID=gene-BDAG_RS01035;Name=BDAG_RS01035;gbkey=Gene;gene_biotype=protein_coding;locus_tag=BDAG_RS01035;old_locus_tag=BDAG_00172
gi|84788938|gb|CH482380.1|	222239	C	T	C	-	-	-	-	-	0.0154639	N	ID=gene-BDAG_RS01035;Name=BDAG_RS01035;gbkey=Gene;gene_biotype=protein_coding;locus_tag=BDAG_RS01035;old_locus_tag=BDAG_00172
gi|84788938|gb|CH482380.1|	222281	G	A	G	-	-	0.0106383	-	-	-	N	ID=gene-BDAG_RS01035;Name=BDAG_RS01035;gbkey=Gene;gene_biotype=protein_coding;locus_tag=BDAG_RS01035;old_locus_tag=BDAG_00172
gi|84788938|gb|CH482380.1|	222289	C	T	C	-	-	-	-	-	0.0137457	N	ID=gene-BDAG_RS01035;Name=BDAG_RS01035;gbkey=Gene;gene_biotype=protein_coding;locus_tag=BDAG_RS01035;old_locus_tag=BDAG_00172
gi|84788938|gb|CH482380.1|	222298	A	G	A	-	0.0113379	-	-	-	-	N	ID=gene-BDAG_RS01035;Name=BDAG_RS01035;gbkey=Gene;gene_biotype=protein_coding;locus_tag=BDAG_RS01035;old_locus_tag=BDAG_00172
gi|84788938|gb|CH482380.1|	222464	T	C	T	-	-	-	-	-	0.0161943	N	ID=gene-BDAG_RS01035;Name=BDAG_RS01035;gbkey=Gene;gene_biotype=protein_coding;locus_tag=BDAG_RS01035;old_locus_tag=BDAG_00172
gi|84788938|gb|CH482380.1|	222796	C	T	C	-	-	0.012	-	-	-	N	ID=gene-BDAG_RS29615;Name=BDAG_RS29615;gbkey=Gene;gene_biotype=pseudogene;locus_tag=BDAG_RS29615;pseudo=true
gi|84788938|gb|CH482380.1|	223447	G	T	G	-	0.0486258	-	-	-	-	Y	ID=gene-BDAG_RS01040;Name=BDAG_RS01040;gbkey=Gene;gene_biotype=protein_coding;locus_tag=BDAG_RS01040;old_locus_tag=BDAG_00173
gi|84788938|gb|CH482380.1|	223496	C	T	C	-	-	-	-	-	0.0110865	N	ID=gene-BDAG_RS01040;Name=BDAG_RS01040;gbkey=Gene;gene_biotype=protein_coding;locus_tag=BDAG_RS01040;old_locus_tag=BDAG_00173
gi|84788938|gb|CH482380.1|	223555	G	A	G	-	-	-	0.0133843	-	-	N	ID=gene-BDAG_RS01040;Name=BDAG_RS01040;gbkey=Gene;gene_biotype=protein_coding;locus_tag=BDAG_RS01040;old_locus_tag=BDAG_00173
gi|84788938|gb|CH482380.1|	223625	T	C	T	-	-	-	-	-	0.0126904	N	ID=gene-BDAG_RS01040;Name=BDAG_RS01040;gbkey=Gene;gene_biotype=protein_coding;locus_tag=BDAG_RS01040;old_locus_tag=BDAG_00173
gi|84788938|gb|CH482380.1|	223775	C	T	C	-	-	-	-	-	0.0147059	N	ID=gene-BDAG_RS01040;Name=BDAG_RS01040;gbkey=Gene;gene_biotype=protein_coding;locus_tag=BDAG_RS01040;old_locus_tag=BDAG_00173
gi|84788938|gb|CH482380.1|	223785	C	T	C	-	-	-	-	-	0.0116279	N	ID=gene-BDAG_RS01040;Name=BDAG_RS01040;gbkey=Gene;gene_biotype=protein_coding;locus_tag=BDAG_RS01040;old_locus_tag=BDAG_00173
gi|84788938|gb|CH482380.1|	223967	G	A	G	-	0.0107095	-	-	-	-	N	ID=gene-BDAG_RS01040;Name=BDAG_RS01040;gbkey=Gene;gene_biotype=protein_coding;locus_tag=BDAG_RS01040;old_locus_tag=BDAG_00173
gi|84788938|gb|CH482380.1|	224155	A	G	A	-	0.011583	-	-	-	-	N	ID=gene-BDAG_RS01040;Name=BDAG_RS01040;gbkey=Gene;gene_biotype=protein_coding;locus_tag=BDAG_RS01040;old_locus_tag=BDAG_00173
gi|84788938|gb|CH482380.1|	224251	T	C	T	-	-	-	0.0107962	-	-	N	ID=gene-BDAG_RS01040;Name=BDAG_RS01040;gbkey=Gene;gene_biotype=protein_coding;locus_tag=BDAG_RS01040;old_locus_tag=BDAG_00173
gi|84788938|gb|CH482380.1|	224337	T	C	T	-	-	-	-	-	0.19774	Y	N
gi|84788938|gb|CH482380.1|	224671	A	G	A	-	-	0.0176471	-	0.0114943	-	N	ID=gene-BDAG_RS01045;Name=BDAG_RS01045;gbkey=Gene;gene_biotype=pseudogene;locus_tag=BDAG_RS01045;old_locus_tag=BDAG_00174;pseudo=true
gi|84788938|gb|CH482380.1|	224705	C	T	C	-	-	-	-	-	0.014652	N	ID=gene-BDAG_RS01045;Name=BDAG_RS01045;gbkey=Gene;gene_biotype=pseudogene;locus_tag=BDAG_RS01045;old_locus_tag=BDAG_00174;pseudo=true
gi|84788938|gb|CH482380.1|	224913	C	T	C	-	0.013289	-	-	-	-	N	ID=gene-BDAG_RS01045;Name=BDAG_RS01045;gbkey=Gene;gene_biotype=pseudogene;locus_tag=BDAG_RS01045;old_locus_tag=BDAG_00174;pseudo=true
gi|84788938|gb|CH482380.1|	225468	G	A	G	-	-	0.0108696	-	-	-	N	ID=gene-BDAG_RS01045;Name=BDAG_RS01045;gbkey=Gene;gene_biotype=pseudogene;locus_tag=BDAG_RS01045;old_locus_tag=BDAG_00174;pseudo=true
gi|84788938|gb|CH482380.1|	225745	G	A	G	-	-	-	-	-	0.0116822	N	ID=gene-BDAG_RS01050;Name=BDAG_RS01050;gbkey=Gene;gene_biotype=pseudogene;locus_tag=BDAG_RS01050;partial=true;pseudo=true;start_range=.,225620
gi|84788938|gb|CH482380.1|	226187	T	C	T	-	0.012966	-	-	-	-	N	N
gi|84788938|gb|CH482380.1|	226360	C	T	C	-	-	-	-	-	0.017341	N	ID=gene-BDAG_RS01060;Name=mnmC;gbkey=Gene;gene=mnmC;gene_biotype=protein_coding;locus_tag=BDAG_RS01060;old_locus_tag=BDAG_00175
gi|84788938|gb|CH482380.1|	226986	T	C	T	-	0.0132159	-	-	-	-	N	ID=gene-BDAG_RS01060;Name=mnmC;gbkey=Gene;gene=mnmC;gene_biotype=protein_coding;locus_tag=BDAG_RS01060;old_locus_tag=BDAG_00175
gi|84788938|gb|CH482380.1|	228095	C	T	C	-	-	-	0.0103306	-	-	N	ID=gene-BDAG_RS01060;Name=mnmC;gbkey=Gene;gene=mnmC;gene_biotype=protein_coding;locus_tag=BDAG_RS01060;old_locus_tag=BDAG_00175
gi|84788938|gb|CH482380.1|	228105	C	T	C	-	-	-	-	-	0.0124224	N	ID=gene-BDAG_RS01060;Name=mnmC;gbkey=Gene;gene=mnmC;gene_biotype=protein_coding;locus_tag=BDAG_RS01060;old_locus_tag=BDAG_00175
gi|84788938|gb|CH482380.1|	228261	C	T	C	-	-	-	-	0.0136519	-	N	N
gi|84788938|gb|CH482380.1|	228266	C	T	C	0.0102041	-	-	-	-	-	N	N
gi|84788938|gb|CH482380.1|	228309	A	G	A	-	-	-	-	-	0.0113208	N	N
gi|84788938|gb|CH482380.1|	228495	T	C	T	0.0104712	-	-	-	0.0104167	-	N	N
gi|84788938|gb|CH482380.1|	229005	G	C	G	-	-	-	-	-	0.010274	N	ID=gene-BDAG_RS01070;Name=BDAG_RS01070;gbkey=Gene;gene_biotype=protein_coding;locus_tag=BDAG_RS01070;old_locus_tag=BDAG_00177
gi|84788938|gb|CH482380.1|	229024	C	T	C	-	-	-	0.0103359	-	-	N	ID=gene-BDAG_RS01070;Name=BDAG_RS01070;gbkey=Gene;gene_biotype=protein_coding;locus_tag=BDAG_RS01070;old_locus_tag=BDAG_00177
gi|84788938|gb|CH482380.1|	229287	A	G	A	0.0124805	-	-	-	-	-	N	ID=gene-BDAG_RS01070;Name=BDAG_RS01070;gbkey=Gene;gene_biotype=protein_coding;locus_tag=BDAG_RS01070;old_locus_tag=BDAG_00177
gi|84788938|gb|CH482380.1|	229297	G	A	G	-	0.0131827	-	-	-	-	N	ID=gene-BDAG_RS01070;Name=BDAG_RS01070;gbkey=Gene;gene_biotype=protein_coding;locus_tag=BDAG_RS01070;old_locus_tag=BDAG_00177
gi|84788938|gb|CH482380.1|	229310	C	T	C	-	-	-	0.0140845	-	0.0248447	N	ID=gene-BDAG_RS01070;Name=BDAG_RS01070;gbkey=Gene;gene_biotype=protein_coding;locus_tag=BDAG_RS01070;old_locus_tag=BDAG_00177
gi|84788938|gb|CH482380.1|	229333	C	T	C	-	0.0112108	-	-	-	-	N	ID=gene-BDAG_RS01070;Name=BDAG_RS01070;gbkey=Gene;gene_biotype=protein_coding;locus_tag=BDAG_RS01070;old_locus_tag=BDAG_00177
gi|84788938|gb|CH482380.1|	229904	C	T	C	-	-	0.0132159	-	-	-	N	ID=gene-BDAG_RS01070;Name=BDAG_RS01070;gbkey=Gene;gene_biotype=protein_coding;locus_tag=BDAG_RS01070;old_locus_tag=BDAG_00177
gi|84788938|gb|CH482380.1|	230160	G	A	G	-	-	-	-	-	0.0106007	N	ID=gene-BDAG_RS01070;Name=BDAG_RS01070;gbkey=Gene;gene_biotype=protein_coding;locus_tag=BDAG_RS01070;old_locus_tag=BDAG_00177
gi|84788938|gb|CH482380.1|	230284	G	A	G	-	-	-	0.0113852	-	-	N	ID=gene-BDAG_RS01070;Name=BDAG_RS01070;gbkey=Gene;gene_biotype=protein_coding;locus_tag=BDAG_RS01070;old_locus_tag=BDAG_00177
gi|84788938|gb|CH482380.1|	230659	C	T	C	-	-	-	-	-	0.0608696	Y	ID=gene-BDAG_RS01075;Name=BDAG_RS01075;gbkey=Gene;gene_biotype=protein_coding;locus_tag=BDAG_RS01075;old_locus_tag=BDAG_00178
gi|84788938|gb|CH482380.1|	231638	G	A	G	-	-	0.0163265	-	-	-	N	ID=gene-BDAG_RS01080;Name=gspD;gbkey=Gene;gene=gspD;gene_biotype=protein_coding;locus_tag=BDAG_RS01080;old_locus_tag=BDAG_00179
gi|84788938|gb|CH482380.1|	231861	G	A	G	-	-	-	-	-	0.0183486	N	ID=gene-BDAG_RS01080;Name=gspD;gbkey=Gene;gene=gspD;gene_biotype=protein_coding;locus_tag=BDAG_RS01080;old_locus_tag=BDAG_00179
gi|84788938|gb|CH482380.1|	232097	T	C	T	-	-	-	-	-	0.0166667	N	ID=gene-BDAG_RS01080;Name=gspD;gbkey=Gene;gene=gspD;gene_biotype=protein_coding;locus_tag=BDAG_RS01080;old_locus_tag=BDAG_00179
gi|84788938|gb|CH482380.1|	232113	C	T	C	-	0.0102041	-	-	-	-	N	ID=gene-BDAG_RS01080;Name=gspD;gbkey=Gene;gene=gspD;gene_biotype=protein_coding;locus_tag=BDAG_RS01080;old_locus_tag=BDAG_00179
gi|84788938|gb|CH482380.1|	232362	G	A	G	0.0142857	-	-	-	-	-	N	ID=gene-BDAG_RS01080;Name=gspD;gbkey=Gene;gene=gspD;gene_biotype=protein_coding;locus_tag=BDAG_RS01080;old_locus_tag=BDAG_00179
gi|84788938|gb|CH482380.1|	232685	C	T	C	-	-	0.0103359	-	-	-	N	ID=gene-BDAG_RS01080;Name=gspD;gbkey=Gene;gene=gspD;gene_biotype=protein_coding;locus_tag=BDAG_RS01080;old_locus_tag=BDAG_00179
gi|84788938|gb|CH482380.1|	232898	T	C	T	-	-	-	-	0.109726	-	Y	ID=gene-BDAG_RS01080;Name=gspD;gbkey=Gene;gene=gspD;gene_biotype=protein_coding;locus_tag=BDAG_RS01080;old_locus_tag=BDAG_00179
gi|84788938|gb|CH482380.1|	233227	G	A	G	-	-	0.0110906	-	-	-	N	ID=gene-BDAG_RS01080;Name=gspD;gbkey=Gene;gene=gspD;gene_biotype=protein_coding;locus_tag=BDAG_RS01080;old_locus_tag=BDAG_00179
gi|84788938|gb|CH482380.1|	233949	G	A	G	-	-	-	-	-	0.0132743	N	ID=gene-BDAG_RS01085;Name=gspE;gbkey=Gene;gene=gspE;gene_biotype=protein_coding;locus_tag=BDAG_RS01085;old_locus_tag=BDAG_00180
gi|84788938|gb|CH482380.1|	234079	A	G	A	-	-	-	-	-	0.010101	N	ID=gene-BDAG_RS01085;Name=gspE;gbkey=Gene;gene=gspE;gene_biotype=protein_coding;locus_tag=BDAG_RS01085;old_locus_tag=BDAG_00180
gi|84788938|gb|CH482380.1|	234106	T	C	T	-	-	-	-	-	0.0188679	N	ID=gene-BDAG_RS01085;Name=gspE;gbkey=Gene;gene=gspE;gene_biotype=protein_coding;locus_tag=BDAG_RS01085;old_locus_tag=BDAG_00180
gi|84788938|gb|CH482380.1|	234121	T	C	T	-	0.0101351	-	-	-	-	N	ID=gene-BDAG_RS01085;Name=gspE;gbkey=Gene;gene=gspE;gene_biotype=protein_coding;locus_tag=BDAG_RS01085;old_locus_tag=BDAG_00180
gi|84788938|gb|CH482380.1|	234370	G	A	G	-	0.0144928	-	-	-	-	N	ID=gene-BDAG_RS01085;Name=gspE;gbkey=Gene;gene=gspE;gene_biotype=protein_coding;locus_tag=BDAG_RS01085;old_locus_tag=BDAG_00180
gi|84788938|gb|CH482380.1|	234778	A	G	A	-	-	0.0102389	0.0152672	-	-	N	ID=gene-BDAG_RS01085;Name=gspE;gbkey=Gene;gene=gspE;gene_biotype=protein_coding;locus_tag=BDAG_RS01085;old_locus_tag=BDAG_00180
gi|84788938|gb|CH482380.1|	235018	C	T	C	-	0.0167364	-	-	-	-	N	ID=gene-BDAG_RS01085;Name=gspE;gbkey=Gene;gene=gspE;gene_biotype=protein_coding;locus_tag=BDAG_RS01085;old_locus_tag=BDAG_00180
gi|84788938|gb|CH482380.1|	235104	C	T	C	-	0.0176056	-	-	-	-	N	ID=gene-BDAG_RS01085;Name=gspE;gbkey=Gene;gene=gspE;gene_biotype=protein_coding;locus_tag=BDAG_RS01085;old_locus_tag=BDAG_00180
gi|84788938|gb|CH482380.1|	235416	G	A	G	-	-	-	-	-	0.0266667	N	ID=gene-BDAG_RS01090;Name=gspF;gbkey=Gene;gene=gspF;gene_biotype=protein_coding;locus_tag=BDAG_RS01090;old_locus_tag=BDAG_00181
gi|84788938|gb|CH482380.1|	235561	G	A	G	-	-	-	-	-	0.0162602	N	ID=gene-BDAG_RS01090;Name=gspF;gbkey=Gene;gene=gspF;gene_biotype=protein_coding;locus_tag=BDAG_RS01090;old_locus_tag=BDAG_00181
gi|84788938|gb|CH482380.1|	235598	A	G	A	-	0.0169492	-	-	-	-	N	ID=gene-BDAG_RS01090;Name=gspF;gbkey=Gene;gene=gspF;gene_biotype=protein_coding;locus_tag=BDAG_RS01090;old_locus_tag=BDAG_00181
gi|84788938|gb|CH482380.1|	235616	C	T	C	-	-	0.0127505	-	-	-	N	ID=gene-BDAG_RS01090;Name=gspF;gbkey=Gene;gene=gspF;gene_biotype=protein_coding;locus_tag=BDAG_RS01090;old_locus_tag=BDAG_00181
gi|84788938|gb|CH482380.1|	236084	G	A	G	0.0108401	-	-	-	-	-	N	ID=gene-BDAG_RS01090;Name=gspF;gbkey=Gene;gene=gspF;gene_biotype=protein_coding;locus_tag=BDAG_RS01090;old_locus_tag=BDAG_00181
gi|84788938|gb|CH482380.1|	236142	C	T	C	0.0108359	-	-	-	-	-	N	ID=gene-BDAG_RS01090;Name=gspF;gbkey=Gene;gene=gspF;gene_biotype=protein_coding;locus_tag=BDAG_RS01090;old_locus_tag=BDAG_00181
gi|84788938|gb|CH482380.1|	236349	A	G	A	-	-	0.0142857	-	-	-	N	ID=gene-BDAG_RS01090;Name=gspF;gbkey=Gene;gene=gspF;gene_biotype=protein_coding;locus_tag=BDAG_RS01090;old_locus_tag=BDAG_00181
gi|84788938|gb|CH482380.1|	236708	A	G	A	0.0155039	-	-	-	-	-	N	ID=gene-BDAG_RS01095;Name=BDAG_RS01095;gbkey=Gene;gene_biotype=protein_coding;locus_tag=BDAG_RS01095;old_locus_tag=BDAG_00182
gi|84788938|gb|CH482380.1|	236722	C	T	C	-	-	-	-	-	0.183857	Y	ID=gene-BDAG_RS01095;Name=BDAG_RS01095;gbkey=Gene;gene_biotype=protein_coding;locus_tag=BDAG_RS01095;old_locus_tag=BDAG_00182
gi|84788938|gb|CH482380.1|	236859	C	T	C	-	0.010395	-	-	-	-	N	N
gi|84788938|gb|CH482380.1|	237079	A	G	A	0.010352	-	-	-	-	-	N	ID=gene-BDAG_RS01100;Name=gspG;gbkey=Gene;gene=gspG;gene_biotype=protein_coding;locus_tag=BDAG_RS01100;old_locus_tag=BDAG_00183
gi|84788938|gb|CH482380.1|	237164	T	C	T	-	-	-	0.0119617	-	-	N	ID=gene-BDAG_RS01100;Name=gspG;gbkey=Gene;gene=gspG;gene_biotype=protein_coding;locus_tag=BDAG_RS01100;old_locus_tag=BDAG_00183
gi|84788938|gb|CH482380.1|	237743	G	A	G	-	-	0.0175439	-	-	-	N	ID=gene-BDAG_RS01105;Name=gspH;gbkey=Gene;gene=gspH;gene_biotype=protein_coding;locus_tag=BDAG_RS01105;old_locus_tag=BDAG_00184
gi|84788938|gb|CH482380.1|	237913	T	C	T	0.0140845	-	-	-	-	-	N	ID=gene-BDAG_RS01105;Name=gspH;gbkey=Gene;gene=gspH;gene_biotype=protein_coding;locus_tag=BDAG_RS01105;old_locus_tag=BDAG_00184
gi|84788938|gb|CH482380.1|	239395	C	T	C	-	-	-	0.0150376	-	-	N	ID=gene-BDAG_RS01120;Name=BDAG_RS01120;gbkey=Gene;gene_biotype=protein_coding;locus_tag=BDAG_RS01120;old_locus_tag=BDAG_00187
gi|84788938|gb|CH482380.1|	239884	T	C	T	-	-	0.015625	-	-	-	N	ID=gene-BDAG_RS01120;Name=BDAG_RS01120;gbkey=Gene;gene_biotype=protein_coding;locus_tag=BDAG_RS01120;old_locus_tag=BDAG_00187
gi|84788938|gb|CH482380.1|	240165	G	A	G	-	-	-	-	-	0.0123077	N	ID=gene-BDAG_RS01120;Name=BDAG_RS01120;gbkey=Gene;gene_biotype=protein_coding;locus_tag=BDAG_RS01120;old_locus_tag=BDAG_00187
gi|84788938|gb|CH482380.1|	242430	C	T	C	-	-	0.0246305	-	-	-	N	ID=gene-BDAG_RS01135;Name=BDAG_RS01135;gbkey=Gene;gene_biotype=protein_coding;locus_tag=BDAG_RS01135;old_locus_tag=BDAG_00190
gi|84788938|gb|CH482380.1|	242727	C	T	C	-	-	-	-	0.0121951	-	N	ID=gene-BDAG_RS01135;Name=BDAG_RS01135;gbkey=Gene;gene_biotype=protein_coding;locus_tag=BDAG_RS01135;old_locus_tag=BDAG_00190
gi|84788938|gb|CH482380.1|	243146	A	G	A	-	-	0.0291971	-	-	-	N	ID=gene-BDAG_RS01140;Name=BDAG_RS01140;end_range=243874,.;gbkey=Gene;gene_biotype=protein_coding;locus_tag=BDAG_RS01140;partial=true
gi|84788938|gb|CH482380.1|	244530	C	T	C	-	-	-	0.0104439	-	-	N	ID=gene-BDAG_RS01145;Name=BDAG_RS01145;gbkey=Gene;gene_biotype=pseudogene;locus_tag=BDAG_RS01145;old_locus_tag=BDAG_00191;partial=true;pseudo=true;start_range=.,244224
gi|84788938|gb|CH482380.1|	245023	A	G	A	0.0107296	-	-	-	-	-	N	N
gi|84788938|gb|CH482380.1|	245627	C	T	C	-	-	-	-	-	0.0108696	N	ID=gene-BDAG_RS01155;Name=BDAG_RS01155;gbkey=Gene;gene_biotype=protein_coding;locus_tag=BDAG_RS01155;old_locus_tag=BDAG_00193
gi|84788938|gb|CH482380.1|	245934	C	T	C	-	-	0.0122449	-	-	-	N	ID=gene-BDAG_RS01155;Name=BDAG_RS01155;gbkey=Gene;gene_biotype=protein_coding;locus_tag=BDAG_RS01155;old_locus_tag=BDAG_00193
gi|84788938|gb|CH482380.1|	246107	T	C	T	-	0.0121212	-	0.0159363	-	-	N	N
gi|84788938|gb|CH482380.1|	246212	G	A	G	0.0163265	-	-	-	-	-	N	ID=gene-BDAG_RS01160;Name=BDAG_RS01160;gbkey=Gene;gene_biotype=protein_coding;locus_tag=BDAG_RS01160;old_locus_tag=BDAG_00194
gi|84788938|gb|CH482380.1|	246346	G	A	G	-	-	0.0107817	-	-	-	N	ID=gene-BDAG_RS01160;Name=BDAG_RS01160;gbkey=Gene;gene_biotype=protein_coding;locus_tag=BDAG_RS01160;old_locus_tag=BDAG_00194
gi|84788938|gb|CH482380.1|	246772	A	G	A	-	0.0114068	-	-	-	-	N	ID=gene-BDAG_RS01160;Name=BDAG_RS01160;gbkey=Gene;gene_biotype=protein_coding;locus_tag=BDAG_RS01160;old_locus_tag=BDAG_00194
gi|84788938|gb|CH482380.1|	246939	C	T	C	-	-	0.0101833	-	-	-	N	ID=gene-BDAG_RS01160;Name=BDAG_RS01160;gbkey=Gene;gene_biotype=protein_coding;locus_tag=BDAG_RS01160;old_locus_tag=BDAG_00194
gi|84788938|gb|CH482380.1|	246984	C	T	C	-	-	0.011583	-	-	-	N	ID=gene-BDAG_RS01160;Name=BDAG_RS01160;gbkey=Gene;gene_biotype=protein_coding;locus_tag=BDAG_RS01160;old_locus_tag=BDAG_00194
gi|84788938|gb|CH482380.1|	247152	C	T	C	-	-	-	-	-	0.0141844	N	ID=gene-BDAG_RS01160;Name=BDAG_RS01160;gbkey=Gene;gene_biotype=protein_coding;locus_tag=BDAG_RS01160;old_locus_tag=BDAG_00194
gi|84788938|gb|CH482380.1|	247467	A	G	A	-	0.0103704	-	-	-	-	N	ID=gene-BDAG_RS01160;Name=BDAG_RS01160;gbkey=Gene;gene_biotype=protein_coding;locus_tag=BDAG_RS01160;old_locus_tag=BDAG_00194
gi|84788938|gb|CH482380.1|	248624	A	G	A	-	-	0.0177665	-	-	-	N	ID=gene-BDAG_RS01165;Name=BDAG_RS01165;gbkey=Gene;gene_biotype=protein_coding;locus_tag=BDAG_RS01165;old_locus_tag=BDAG_00195
gi|84788938|gb|CH482380.1|	248957	G	A	G	-	-	0.0102828	-	-	-	N	ID=gene-BDAG_RS01170;Name=BDAG_RS01170;gbkey=Gene;gene_biotype=protein_coding;locus_tag=BDAG_RS01170;old_locus_tag=BDAG_00196
gi|84788938|gb|CH482380.1|	249007	C	T	C	-	-	-	-	-	0.0115385	N	ID=gene-BDAG_RS01170;Name=BDAG_RS01170;gbkey=Gene;gene_biotype=protein_coding;locus_tag=BDAG_RS01170;old_locus_tag=BDAG_00196
gi|84788938|gb|CH482380.1|	249696	C	T	C	-	-	-	-	-	0.0239521	N	ID=gene-BDAG_RS01175;Name=BDAG_RS01175;gbkey=Gene;gene_biotype=protein_coding;locus_tag=BDAG_RS01175;old_locus_tag=BDAG_00197
gi|84788938|gb|CH482380.1|	249862	C	T	C	0.0119522	-	-	-	-	-	N	ID=gene-BDAG_RS01175;Name=BDAG_RS01175;gbkey=Gene;gene_biotype=protein_coding;locus_tag=BDAG_RS01175;old_locus_tag=BDAG_00197
gi|84788938|gb|CH482380.1|	250578	A	G	A	-	-	-	-	-	0.0103093	N	ID=gene-BDAG_RS01180;Name=fliL;gbkey=Gene;gene=fliL;gene_biotype=protein_coding;locus_tag=BDAG_RS01180;old_locus_tag=BDAG_00198
gi|84788938|gb|CH482380.1|	251179	T	C	T	-	-	-	-	-	0.0158311	N	ID=gene-BDAG_RS01185;Name=fliM;gbkey=Gene;gene=fliM;gene_biotype=protein_coding;locus_tag=BDAG_RS01185;old_locus_tag=BDAG_00199
gi|84788938|gb|CH482380.1|	251534	C	T	C	-	-	-	0.0147059	-	-	N	ID=gene-BDAG_RS01185;Name=fliM;gbkey=Gene;gene=fliM;gene_biotype=protein_coding;locus_tag=BDAG_RS01185;old_locus_tag=BDAG_00199
gi|84788938|gb|CH482380.1|	252795	C	T	C	-	-	0.0170213	-	-	-	N	ID=gene-BDAG_RS01195;Name=fliO;gbkey=Gene;gene=fliO;gene_biotype=protein_coding;locus_tag=BDAG_RS01195;old_locus_tag=BDAG_00201
gi|84788938|gb|CH482380.1|	253204	T	C	T	-	-	0.0113208	-	-	-	N	ID=gene-BDAG_RS01200;Name=fliP;gbkey=Gene;gene=fliP;gene_biotype=protein_coding;locus_tag=BDAG_RS01200;old_locus_tag=BDAG_00202
gi|84788938|gb|CH482380.1|	253262	G	A	G	0.0112835	-	-	-	-	-	N	ID=gene-BDAG_RS01200;Name=fliP;gbkey=Gene;gene=fliP;gene_biotype=protein_coding;locus_tag=BDAG_RS01200;old_locus_tag=BDAG_00202
gi|84788938|gb|CH482380.1|	253806	G	A	G	-	-	-	0.0104167	-	-	N	ID=gene-BDAG_RS01205;Name=fliQ;gbkey=Gene;gene=fliQ;gene_biotype=protein_coding;locus_tag=BDAG_RS01205;old_locus_tag=BDAG_00203
gi|84788938|gb|CH482380.1|	253814	C	T	C	0.01443	-	-	-	-	-	N	ID=gene-BDAG_RS01205;Name=fliQ;gbkey=Gene;gene=fliQ;gene_biotype=protein_coding;locus_tag=BDAG_RS01205;old_locus_tag=BDAG_00203
gi|84788938|gb|CH482380.1|	254052	C	T	C	-	-	-	0.011194	-	-	N	ID=gene-BDAG_RS01210;Name=fliR;gbkey=Gene;gene=fliR;gene_biotype=protein_coding;locus_tag=BDAG_RS01210;old_locus_tag=BDAG_00204
gi|84788938|gb|CH482380.1|	254442	C	T	C	-	-	0.0169014	-	-	-	N	ID=gene-BDAG_RS01210;Name=fliR;gbkey=Gene;gene=fliR;gene_biotype=protein_coding;locus_tag=BDAG_RS01210;old_locus_tag=BDAG_00204
gi|84788938|gb|CH482380.1|	254585	A	G	A	-	-	0.0121359	-	-	-	N	ID=gene-BDAG_RS01210;Name=fliR;gbkey=Gene;gene=fliR;gene_biotype=protein_coding;locus_tag=BDAG_RS01210;old_locus_tag=BDAG_00204
gi|84788938|gb|CH482380.1|	254604	G	A	G	-	-	0.0107239	-	-	-	N	ID=gene-BDAG_RS01210;Name=fliR;gbkey=Gene;gene=fliR;gene_biotype=protein_coding;locus_tag=BDAG_RS01210;old_locus_tag=BDAG_00204
gi|84788938|gb|CH482380.1|	254606	A	G	A	-	-	-	-	-	0.0141844	N	ID=gene-BDAG_RS01210;Name=fliR;gbkey=Gene;gene=fliR;gene_biotype=protein_coding;locus_tag=BDAG_RS01210;old_locus_tag=BDAG_00204
gi|84788938|gb|CH482380.1|	255035	G	A	G	-	-	-	0.0147059	-	-	N	N
gi|84788938|gb|CH482380.1|	255040	A	G	A	-	-	-	-	-	0.0154639	N	N
gi|84788938|gb|CH482380.1|	255066	G	A	G	-	-	-	0.0105263	-	-	N	N
gi|84788938|gb|CH482380.1|	255074	C	T	C	-	-	-	0.011236	-	-	N	N
gi|84788938|gb|CH482380.1|	255364	G	A	G	-	-	-	-	-	0.0141509	N	ID=gene-BDAG_RS01215;Name=BDAG_RS01215;gbkey=Gene;gene_biotype=protein_coding;locus_tag=BDAG_RS01215;old_locus_tag=BDAG_00205
gi|84788938|gb|CH482380.1|	255908	C	T	C	-	0.0147601	-	-	-	-	N	ID=gene-BDAG_RS01215;Name=BDAG_RS01215;gbkey=Gene;gene_biotype=protein_coding;locus_tag=BDAG_RS01215;old_locus_tag=BDAG_00205
gi|84788938|gb|CH482380.1|	256003	C	T	C	-	-	-	0.0169492	-	-	N	ID=gene-BDAG_RS01215;Name=BDAG_RS01215;gbkey=Gene;gene_biotype=protein_coding;locus_tag=BDAG_RS01215;old_locus_tag=BDAG_00205
gi|84788938|gb|CH482380.1|	256104	A	G	A	0.0118812	-	0.0223325	-	-	0.0133779	N	ID=gene-BDAG_RS01215;Name=BDAG_RS01215;gbkey=Gene;gene_biotype=protein_coding;locus_tag=BDAG_RS01215;old_locus_tag=BDAG_00205
gi|84788938|gb|CH482380.1|	256144	T	C	T	-	-	-	-	0.0125786	-	N	ID=gene-BDAG_RS01215;Name=BDAG_RS01215;gbkey=Gene;gene_biotype=protein_coding;locus_tag=BDAG_RS01215;old_locus_tag=BDAG_00205
gi|84788938|gb|CH482380.1|	256478	G	A	G	-	-	-	-	-	0.020979	N	ID=gene-BDAG_RS01215;Name=BDAG_RS01215;gbkey=Gene;gene_biotype=protein_coding;locus_tag=BDAG_RS01215;old_locus_tag=BDAG_00205
gi|84788938|gb|CH482380.1|	256798	A	G	A	0.0119522	-	-	-	-	-	N	ID=gene-BDAG_RS01215;Name=BDAG_RS01215;gbkey=Gene;gene_biotype=protein_coding;locus_tag=BDAG_RS01215;old_locus_tag=BDAG_00205
gi|84788938|gb|CH482380.1|	257456	T	C	T	-	-	0.0112782	-	-	-	N	ID=gene-BDAG_RS01220;Name=BDAG_RS01220;gbkey=Gene;gene_biotype=protein_coding;locus_tag=BDAG_RS01220;old_locus_tag=BDAG_00206
gi|84788938|gb|CH482380.1|	257498	A	G	A	-	-	0.015411	-	-	-	N	ID=gene-BDAG_RS01220;Name=BDAG_RS01220;gbkey=Gene;gene_biotype=protein_coding;locus_tag=BDAG_RS01220;old_locus_tag=BDAG_00206
gi|84788938|gb|CH482380.1|	257502	A	G	A	-	0.0114007	-	-	-	-	N	ID=gene-BDAG_RS01220;Name=BDAG_RS01220;gbkey=Gene;gene_biotype=protein_coding;locus_tag=BDAG_RS01220;old_locus_tag=BDAG_00206
gi|84788938|gb|CH482380.1|	258009	T	C	T	-	0.0115385	-	-	-	-	N	ID=gene-BDAG_RS01220;Name=BDAG_RS01220;gbkey=Gene;gene_biotype=protein_coding;locus_tag=BDAG_RS01220;old_locus_tag=BDAG_00206
gi|84788938|gb|CH482380.1|	259424	C	T	C	0.0139535	-	-	-	-	-	N	ID=gene-BDAG_RS01220;Name=BDAG_RS01220;gbkey=Gene;gene_biotype=protein_coding;locus_tag=BDAG_RS01220;old_locus_tag=BDAG_00206
gi|84788938|gb|CH482380.1|	259532	G	A	G	-	-	-	-	-	0.0246305	N	ID=gene-BDAG_RS01220;Name=BDAG_RS01220;gbkey=Gene;gene_biotype=protein_coding;locus_tag=BDAG_RS01220;old_locus_tag=BDAG_00206
gi|84788938|gb|CH482380.1|	259978	G	A	G	-	-	-	-	-	0.0146341	N	ID=gene-BDAG_RS01220;Name=BDAG_RS01220;gbkey=Gene;gene_biotype=protein_coding;locus_tag=BDAG_RS01220;old_locus_tag=BDAG_00206
gi|84788938|gb|CH482380.1|	260025	T	C	T	-	-	0.0135593	-	-	-	N	ID=gene-BDAG_RS01220;Name=BDAG_RS01220;gbkey=Gene;gene_biotype=protein_coding;locus_tag=BDAG_RS01220;old_locus_tag=BDAG_00206
gi|84788938|gb|CH482380.1|	260085	T	C	T	-	-	0.0153846	-	-	-	N	ID=gene-BDAG_RS01220;Name=BDAG_RS01220;gbkey=Gene;gene_biotype=protein_coding;locus_tag=BDAG_RS01220;old_locus_tag=BDAG_00206
gi|84788938|gb|CH482380.1|	260157	A	G	A	-	-	-	-	-	0.0147059	N	ID=gene-BDAG_RS01220;Name=BDAG_RS01220;gbkey=Gene;gene_biotype=protein_coding;locus_tag=BDAG_RS01220;old_locus_tag=BDAG_00206
gi|84788938|gb|CH482380.1|	260277	A	G	A	-	-	-	-	-	0.0142857	N	N
gi|84788938|gb|CH482380.1|	260811	C	T	C	-	-	0.010101	-	-	-	N	ID=gene-BDAG_RS01230;Name=BDAG_RS01230;gbkey=Gene;gene_biotype=protein_coding;locus_tag=BDAG_RS01230
gi|84788938|gb|CH482380.1|	261179	A	G	A	-	-	-	-	-	0.0106101	N	N
gi|84788938|gb|CH482380.1|	261268	C	T	C	-	-	-	-	-	0.0105263	N	N
gi|84788938|gb|CH482380.1|	261355	C	T	C	-	0.0120968	-	-	-	-	N	ID=gene-BDAG_RS01235;Name=BDAG_RS01235;gbkey=Gene;gene_biotype=protein_coding;locus_tag=BDAG_RS01235
gi|84788938|gb|CH482380.1|	261701	C	T	C	-	-	0.0104603	-	-	-	N	N
gi|84788938|gb|CH482380.1|	262065	A	G	A	-	-	0.0260417	-	-	-	N	ID=gene-BDAG_RS01240;Name=BDAG_RS01240;gbkey=Gene;gene_biotype=protein_coding;locus_tag=BDAG_RS01240
gi|84788938|gb|CH482380.1|	262069	A	G	A	-	0.0101266	-	-	-	-	N	ID=gene-BDAG_RS01240;Name=BDAG_RS01240;gbkey=Gene;gene_biotype=protein_coding;locus_tag=BDAG_RS01240
gi|84788938|gb|CH482380.1|	262223	G	A	G	-	-	-	0.0106157	-	-	N	N
gi|84788938|gb|CH482380.1|	263032	C	T	C	0.0123457	-	-	-	-	-	N	ID=gene-BDAG_RS01245;Name=egtD;gbkey=Gene;gene=egtD;gene_biotype=protein_coding;locus_tag=BDAG_RS01245;old_locus_tag=BDAG_00207
gi|84788938|gb|CH482380.1|	263057	G	A	G	-	-	-	-	-	0.0128205	N	ID=gene-BDAG_RS01245;Name=egtD;gbkey=Gene;gene=egtD;gene_biotype=protein_coding;locus_tag=BDAG_RS01245;old_locus_tag=BDAG_00207
gi|84788938|gb|CH482380.1|	263085	G	A	G	-	-	0.0188679	-	-	-	N	ID=gene-BDAG_RS01245;Name=egtD;gbkey=Gene;gene=egtD;gene_biotype=protein_coding;locus_tag=BDAG_RS01245;old_locus_tag=BDAG_00207
gi|84788938|gb|CH482380.1|	263290	G	A	G	-	0.0115702	-	-	-	-	N	ID=gene-BDAG_RS01245;Name=egtD;gbkey=Gene;gene=egtD;gene_biotype=protein_coding;locus_tag=BDAG_RS01245;old_locus_tag=BDAG_00207
gi|84788938|gb|CH482380.1|	264027	G	A	G	-	-	-	-	-	0.016835	N	ID=gene-BDAG_RS01250;Name=BDAG_RS01250;gbkey=Gene;gene_biotype=pseudogene;locus_tag=BDAG_RS01250;old_locus_tag=BDAG_00208;pseudo=true
gi|84788938|gb|CH482380.1|	264348	G	A	G	-	-	-	0.0100251	-	-	N	ID=gene-BDAG_RS01250;Name=BDAG_RS01250;gbkey=Gene;gene_biotype=pseudogene;locus_tag=BDAG_RS01250;old_locus_tag=BDAG_00208;pseudo=true
gi|84788938|gb|CH482380.1|	264514	T	C	T	-	-	0.012959	-	-	-	N	ID=gene-BDAG_RS01250;Name=BDAG_RS01250;gbkey=Gene;gene_biotype=pseudogene;locus_tag=BDAG_RS01250;old_locus_tag=BDAG_00208;pseudo=true
gi|84788938|gb|CH482380.1|	264646	A	G	A	-	-	-	-	-	0.0106667	N	ID=gene-BDAG_RS01250;Name=BDAG_RS01250;gbkey=Gene;gene_biotype=pseudogene;locus_tag=BDAG_RS01250;old_locus_tag=BDAG_00208;pseudo=true
gi|84788938|gb|CH482380.1|	265088	T	C	T	-	-	0.0104439	-	-	-	N	N
gi|84788938|gb|CH482380.1|	265137	C	G	C	-	-	-	-	-	0.0109091	N	N
gi|84788938|gb|CH482380.1|	265296	G	A	G	-	-	0.0112903	-	-	-	N	ID=gene-BDAG_RS01260;Name=BDAG_RS01260;gbkey=Gene;gene_biotype=protein_coding;locus_tag=BDAG_RS01260;old_locus_tag=BDAG_00209
gi|84788938|gb|CH482380.1|	265407	C	T	C	-	0.0107817	-	-	-	-	N	ID=gene-BDAG_RS01260;Name=BDAG_RS01260;gbkey=Gene;gene_biotype=protein_coding;locus_tag=BDAG_RS01260;old_locus_tag=BDAG_00209
gi|84788938|gb|CH482380.1|	265796	G	A	G	-	-	0.0104167	-	-	-	N	ID=gene-BDAG_RS01265;Name=BDAG_RS01265;gbkey=Gene;gene_biotype=protein_coding;locus_tag=BDAG_RS01265;old_locus_tag=BDAG_00210
gi|84788938|gb|CH482380.1|	265897	A	G	A	-	-	-	-	-	0.0114943	N	ID=gene-BDAG_RS01265;Name=BDAG_RS01265;gbkey=Gene;gene_biotype=protein_coding;locus_tag=BDAG_RS01265;old_locus_tag=BDAG_00210
gi|84788938|gb|CH482380.1|	265952	T	C	T	-	-	0.0110701	-	-	-	N	ID=gene-BDAG_RS01265;Name=BDAG_RS01265;gbkey=Gene;gene_biotype=protein_coding;locus_tag=BDAG_RS01265;old_locus_tag=BDAG_00210
gi|84788938|gb|CH482380.1|	266005	C	T	C	-	-	0.010661	-	-	-	N	ID=gene-BDAG_RS01265;Name=BDAG_RS01265;gbkey=Gene;gene_biotype=protein_coding;locus_tag=BDAG_RS01265;old_locus_tag=BDAG_00210
gi|84788938|gb|CH482380.1|	266050	C	T	C	-	-	-	-	-	0.0132743	N	ID=gene-BDAG_RS01265;Name=BDAG_RS01265;gbkey=Gene;gene_biotype=protein_coding;locus_tag=BDAG_RS01265;old_locus_tag=BDAG_00210
gi|84788938|gb|CH482380.1|	266286	C	T	C	-	-	0.0103806	-	-	-	N	ID=gene-BDAG_RS01265;Name=BDAG_RS01265;gbkey=Gene;gene_biotype=protein_coding;locus_tag=BDAG_RS01265;old_locus_tag=BDAG_00210
gi|84788938|gb|CH482380.1|	266782	A	G	A	-	-	0.0222222	-	-	-	N	ID=gene-BDAG_RS01270;Name=BDAG_RS01270;gbkey=Gene;gene_biotype=protein_coding;locus_tag=BDAG_RS01270;old_locus_tag=BDAG_00211
gi|84788938|gb|CH482380.1|	266941	A	G	A	-	-	-	-	-	0.0120482	N	ID=gene-BDAG_RS01270;Name=BDAG_RS01270;gbkey=Gene;gene_biotype=protein_coding;locus_tag=BDAG_RS01270;old_locus_tag=BDAG_00211
gi|84788938|gb|CH482380.1|	267648	C	T	C	-	-	-	-	-	0.0119284	N	N
gi|84788938|gb|CH482380.1|	267808	C	A	C	-	-	-	-	-	0.0168539	N	ID=gene-BDAG_RS29620;Name=BDAG_RS29620;gbkey=Gene;gene_biotype=protein_coding;locus_tag=BDAG_RS29620
gi|84788938|gb|CH482380.1|	267904	G	A	G	-	-	-	0.0131868	-	-	N	ID=gene-BDAG_RS29620;Name=BDAG_RS29620;gbkey=Gene;gene_biotype=protein_coding;locus_tag=BDAG_RS29620
gi|84788938|gb|CH482380.1|	268230	G	A	G	-	-	-	-	-	0.0134771	N	N
gi|84788938|gb|CH482380.1|	268346	C	T	C	-	-	0.0105448	-	-	-	N	N
gi|84788938|gb|CH482380.1|	268401	G	A	G	-	-	0.0102489	-	-	-	N	N
gi|84788938|gb|CH482380.1|	268995	T	C	T	-	0.0123077	-	-	-	-	N	ID=gene-BDAG_RS01285;Name=BDAG_RS01285;gbkey=Gene;gene_biotype=protein_coding;locus_tag=BDAG_RS01285;old_locus_tag=BDAG_00212
gi|84788938|gb|CH482380.1|	269233	C	T	C	0.0425532	-	-	-	-	-	Y	ID=gene-BDAG_RS01285;Name=BDAG_RS01285;gbkey=Gene;gene_biotype=protein_coding;locus_tag=BDAG_RS01285;old_locus_tag=BDAG_00212
gi|84788938|gb|CH482380.1|	269254	T	C	T	-	-	-	-	-	0.011236	N	ID=gene-BDAG_RS01285;Name=BDAG_RS01285;gbkey=Gene;gene_biotype=protein_coding;locus_tag=BDAG_RS01285;old_locus_tag=BDAG_00212
gi|84788938|gb|CH482380.1|	269571	C	T	C	-	-	0.0101215	-	-	-	N	ID=gene-BDAG_RS01285;Name=BDAG_RS01285;gbkey=Gene;gene_biotype=protein_coding;locus_tag=BDAG_RS01285;old_locus_tag=BDAG_00212
gi|84788938|gb|CH482380.1|	271028	T	C	T	-	-	0.0125589	-	-	-	N	ID=gene-BDAG_RS01295;Name=BDAG_RS01295;gbkey=Gene;gene_biotype=protein_coding;locus_tag=BDAG_RS01295;old_locus_tag=BDAG_00214;partial=true;start_range=.,270666
gi|84788938|gb|CH482380.1|	271055	C	T	C	-	-	0.010395	-	-	-	N	ID=gene-BDAG_RS01295;Name=BDAG_RS01295;gbkey=Gene;gene_biotype=protein_coding;locus_tag=BDAG_RS01295;old_locus_tag=BDAG_00214;partial=true;start_range=.,270666
gi|84788938|gb|CH482380.1|	271112	G	A	G	-	-	-	-	-	0.0145631	N	ID=gene-BDAG_RS01295;Name=BDAG_RS01295;gbkey=Gene;gene_biotype=protein_coding;locus_tag=BDAG_RS01295;old_locus_tag=BDAG_00214;partial=true;start_range=.,270666
gi|84788938|gb|CH482380.1|	271449	T	C	T	0.0109034	-	-	-	-	-	N	ID=gene-BDAG_RS01295;Name=BDAG_RS01295;gbkey=Gene;gene_biotype=protein_coding;locus_tag=BDAG_RS01295;old_locus_tag=BDAG_00214;partial=true;start_range=.,270666
gi|84788938|gb|CH482380.1|	271992	G	A	G	-	-	0.0143979	-	-	-	N	ID=gene-BDAG_RS01300;Name=BDAG_RS01300;gbkey=Gene;gene_biotype=protein_coding;locus_tag=BDAG_RS01300;old_locus_tag=BDAG_00215
gi|84788938|gb|CH482380.1|	272640	C	T	C	-	0.0319803	-	-	-	-	Y	N
gi|84788938|gb|CH482380.1|	275652	C	T	C	-	-	-	-	-	0.0107817	N	N
gi|84788938|gb|CH482380.1|	276057	T	C	T	-	0.0222222	-	-	-	-	N	ID=gene-BDAG_RS01325;Name=dcm;gbkey=Gene;gene=dcm;gene_biotype=protein_coding;locus_tag=BDAG_RS01325;old_locus_tag=BDAG_00219
gi|84788938|gb|CH482380.1|	276109	T	C	T	-	-	-	-	-	0.0136054	N	ID=gene-BDAG_RS01325;Name=dcm;gbkey=Gene;gene=dcm;gene_biotype=protein_coding;locus_tag=BDAG_RS01325;old_locus_tag=BDAG_00219
gi|84788938|gb|CH482380.1|	276228	G	A	G	-	-	-	-	-	0.0112994	N	ID=gene-BDAG_RS01325;Name=dcm;gbkey=Gene;gene=dcm;gene_biotype=protein_coding;locus_tag=BDAG_RS01325;old_locus_tag=BDAG_00219
gi|84788938|gb|CH482380.1|	276545	C	T	C	-	-	-	0.0137931	-	-	N	ID=gene-BDAG_RS01325;Name=dcm;gbkey=Gene;gene=dcm;gene_biotype=protein_coding;locus_tag=BDAG_RS01325;old_locus_tag=BDAG_00219
gi|84788938|gb|CH482380.1|	276635	A	G	A	-	-	-	-	-	0.0129151	N	ID=gene-BDAG_RS01325;Name=dcm;gbkey=Gene;gene=dcm;gene_biotype=protein_coding;locus_tag=BDAG_RS01325;old_locus_tag=BDAG_00219
gi|84788938|gb|CH482380.1|	276878	C	T	C	-	-	0.0112457	-	-	-	N	ID=gene-BDAG_RS01325;Name=dcm;gbkey=Gene;gene=dcm;gene_biotype=protein_coding;locus_tag=BDAG_RS01325;old_locus_tag=BDAG_00219
gi|84788938|gb|CH482380.1|	276918	T	C	T	-	-	-	-	-	0.0146789	N	ID=gene-BDAG_RS01325;Name=dcm;gbkey=Gene;gene=dcm;gene_biotype=protein_coding;locus_tag=BDAG_RS01325;old_locus_tag=BDAG_00219
gi|84788938|gb|CH482380.1|	277019	G	A	G	-	-	-	-	-	0.0101215	N	ID=gene-BDAG_RS01325;Name=dcm;gbkey=Gene;gene=dcm;gene_biotype=protein_coding;locus_tag=BDAG_RS01325;old_locus_tag=BDAG_00219
gi|84788938|gb|CH482380.1|	277266	A	G	A	-	-	-	-	-	0.0161002	N	N
gi|84788938|gb|CH482380.1|	277519	A	G	A	-	-	0.010917	-	-	-	N	ID=gene-BDAG_RS01330;Name=vsr;gbkey=Gene;gene=vsr;gene_biotype=protein_coding;locus_tag=BDAG_RS01330
gi|84788938|gb|CH482380.1|	277675	T	C	T	-	-	-	-	-	0.0127273	N	ID=gene-BDAG_RS01330;Name=vsr;gbkey=Gene;gene=vsr;gene_biotype=protein_coding;locus_tag=BDAG_RS01330
gi|84788938|gb|CH482380.1|	277894	A	G	A	-	-	-	0.0133011	-	-	N	N
gi|84788938|gb|CH482380.1|	278908	A	G	A	-	-	0.0114416	-	-	-	N	ID=gene-BDAG_RS01335;Name=BDAG_RS01335;gbkey=Gene;gene_biotype=protein_coding;locus_tag=BDAG_RS01335
gi|84788938|gb|CH482380.1|	279783	C	A	C	0.012024	-	-	-	-	-	N	N
gi|84788938|gb|CH482380.1|	280623	C	T	C	-	-	-	-	-	0.0107527	N	ID=gene-BDAG_RS01340;Name=gyrB;gbkey=Gene;gene=gyrB;gene_biotype=pseudogene;locus_tag=BDAG_RS01340;old_locus_tag=BDAG_00220;pseudo=true
gi|84788938|gb|CH482380.1|	280928	A	G	A	-	-	-	0.0101695	-	-	N	ID=gene-BDAG_RS01340;Name=gyrB;gbkey=Gene;gene=gyrB;gene_biotype=pseudogene;locus_tag=BDAG_RS01340;old_locus_tag=BDAG_00220;pseudo=true
gi|84788938|gb|CH482380.1|	280942	C	T	C	-	-	0.0102564	-	-	-	N	ID=gene-BDAG_RS01340;Name=gyrB;gbkey=Gene;gene=gyrB;gene_biotype=pseudogene;locus_tag=BDAG_RS01340;old_locus_tag=BDAG_00220;pseudo=true
gi|84788938|gb|CH482380.1|	281350	G	A	G	-	0.0129199	-	0.0134228	-	-	N	ID=gene-BDAG_RS01340;Name=gyrB;gbkey=Gene;gene=gyrB;gene_biotype=pseudogene;locus_tag=BDAG_RS01340;old_locus_tag=BDAG_00220;pseudo=true
gi|84788938|gb|CH482380.1|	281909	A	G	A	-	-	-	0.011215	-	-	N	ID=gene-BDAG_RS01340;Name=gyrB;gbkey=Gene;gene=gyrB;gene_biotype=pseudogene;locus_tag=BDAG_RS01340;old_locus_tag=BDAG_00220;pseudo=true
gi|84788938|gb|CH482380.1|	282122	T	C	T	-	-	-	0.0121704	-	-	N	ID=gene-BDAG_RS01340;Name=gyrB;gbkey=Gene;gene=gyrB;gene_biotype=pseudogene;locus_tag=BDAG_RS01340;old_locus_tag=BDAG_00220;pseudo=true
gi|84788938|gb|CH482380.1|	282134	C	T	C	-	0.0160142	-	-	-	-	N	ID=gene-BDAG_RS01340;Name=gyrB;gbkey=Gene;gene=gyrB;gene_biotype=pseudogene;locus_tag=BDAG_RS01340;old_locus_tag=BDAG_00220;pseudo=true
gi|84788938|gb|CH482380.1|	282147	T	C	T	-	-	-	-	0.0111111	-	N	ID=gene-BDAG_RS01340;Name=gyrB;gbkey=Gene;gene=gyrB;gene_biotype=pseudogene;locus_tag=BDAG_RS01340;old_locus_tag=BDAG_00220;pseudo=true
gi|84788938|gb|CH482380.1|	282431	T	C	T	-	-	-	-	-	0.0116618	N	ID=gene-BDAG_RS01340;Name=gyrB;gbkey=Gene;gene=gyrB;gene_biotype=pseudogene;locus_tag=BDAG_RS01340;old_locus_tag=BDAG_00220;pseudo=true
gi|84788938|gb|CH482380.1|	282995	A	G	A	-	-	-	-	-	0.0119617	N	ID=gene-BDAG_RS01350;Name=BDAG_RS01350;gbkey=Gene;gene_biotype=protein_coding;locus_tag=BDAG_RS01350;old_locus_tag=BDAG_00221
gi|84788938|gb|CH482380.1|	283412	A	G	A	-	-	-	-	-	0.0106383	N	ID=gene-BDAG_RS01350;Name=BDAG_RS01350;gbkey=Gene;gene_biotype=protein_coding;locus_tag=BDAG_RS01350;old_locus_tag=BDAG_00221
gi|84788938|gb|CH482380.1|	283549	C	T	C	-	0.0116054	-	-	-	-	N	ID=gene-BDAG_RS01350;Name=BDAG_RS01350;gbkey=Gene;gene_biotype=protein_coding;locus_tag=BDAG_RS01350;old_locus_tag=BDAG_00221
gi|84788938|gb|CH482380.1|	283569	G	A	G	-	-	-	0.0117647	-	-	N	ID=gene-BDAG_RS01350;Name=BDAG_RS01350;gbkey=Gene;gene_biotype=protein_coding;locus_tag=BDAG_RS01350;old_locus_tag=BDAG_00221
gi|84788938|gb|CH482380.1|	283990	C	T	C	-	0.0112219	-	-	-	-	N	ID=gene-BDAG_RS01350;Name=BDAG_RS01350;gbkey=Gene;gene_biotype=protein_coding;locus_tag=BDAG_RS01350;old_locus_tag=BDAG_00221
gi|84788938|gb|CH482380.1|	284399	A	G	A	-	-	0.0118871	-	-	-	N	ID=gene-BDAG_RS01355;Name=dnaA;end_range=285256,.;gbkey=Gene;gene=dnaA;gene_biotype=pseudogene;locus_tag=BDAG_RS01355;partial=true;pseudo=true
gi|84788938|gb|CH482380.1|	284850	A	G	A	-	-	-	-	-	0.0123457	N	ID=gene-BDAG_RS01355;Name=dnaA;end_range=285256,.;gbkey=Gene;gene=dnaA;gene_biotype=pseudogene;locus_tag=BDAG_RS01355;partial=true;pseudo=true
gi|84788938|gb|CH482380.1|	285561	A	G	A	-	-	-	-	0.0178571	-	N	ID=gene-BDAG_RS01360;Name=BDAG_RS01360;gbkey=Gene;gene_biotype=pseudogene;locus_tag=BDAG_RS01360;partial=true;pseudo=true;start_range=.,285445
gi|84788938|gb|CH482380.1|	285657	C	T	C	-	-	-	0.0107817	-	-	N	ID=gene-BDAG_RS01360;Name=BDAG_RS01360;gbkey=Gene;gene_biotype=pseudogene;locus_tag=BDAG_RS01360;partial=true;pseudo=true;start_range=.,285445
gi|84788938|gb|CH482380.1|	285873	G	A	G	-	-	-	0.0128205	-	-	N	ID=gene-BDAG_RS01365;Name=BDAG_RS01365;gbkey=Gene;gene_biotype=pseudogene;locus_tag=BDAG_RS01365;pseudo=true
gi|84788938|gb|CH482380.1|	285880	A	G	A	-	-	-	-	-	0.0107914	N	ID=gene-BDAG_RS01365;Name=BDAG_RS01365;gbkey=Gene;gene_biotype=pseudogene;locus_tag=BDAG_RS01365;pseudo=true
gi|84788938|gb|CH482380.1|	286103	G	A	G	-	-	-	-	-	0.199507	Y	N
gi|84788938|gb|CH482380.1|	286578	C	T	C	-	-	0.0176367	-	-	-	N	ID=gene-BDAG_RS01375;Name=BDAG_RS01375;gbkey=Gene;gene_biotype=protein_coding;locus_tag=BDAG_RS01375;old_locus_tag=BDAG_00224
gi|84788938|gb|CH482380.1|	286656	G	A	G	-	0.0142857	-	-	-	-	N	ID=gene-BDAG_RS01375;Name=BDAG_RS01375;gbkey=Gene;gene_biotype=protein_coding;locus_tag=BDAG_RS01375;old_locus_tag=BDAG_00224
gi|84788938|gb|CH482380.1|	286773	C	T	C	-	0.0115385	-	-	-	-	N	ID=gene-BDAG_RS01375;Name=BDAG_RS01375;gbkey=Gene;gene_biotype=protein_coding;locus_tag=BDAG_RS01375;old_locus_tag=BDAG_00224
gi|84788938|gb|CH482380.1|	286819	A	G	A	-	-	0.0139535	-	-	-	N	ID=gene-BDAG_RS01375;Name=BDAG_RS01375;gbkey=Gene;gene_biotype=protein_coding;locus_tag=BDAG_RS01375;old_locus_tag=BDAG_00224
gi|84788938|gb|CH482380.1|	287006	A	G	A	-	0.0108992	-	-	-	-	N	ID=gene-BDAG_RS01380;Name=yidD;gbkey=Gene;gene=yidD;gene_biotype=protein_coding;locus_tag=BDAG_RS01380
gi|84788938|gb|CH482380.1|	287019	G	A	G	-	-	-	-	-	0.0167224	N	ID=gene-BDAG_RS01380;Name=yidD;gbkey=Gene;gene=yidD;gene_biotype=protein_coding;locus_tag=BDAG_RS01380
gi|84788938|gb|CH482380.1|	287448	C	G	C	-	-	-	0.0855263	-	-	Y	ID=gene-BDAG_RS01385;Name=yidC;gbkey=Gene;gene=yidC;gene_biotype=protein_coding;locus_tag=BDAG_RS01385;old_locus_tag=BDAG_00225
gi|84788938|gb|CH482380.1|	287555	T	C	T	-	-	-	-	-	0.0135135	N	ID=gene-BDAG_RS01385;Name=yidC;gbkey=Gene;gene=yidC;gene_biotype=protein_coding;locus_tag=BDAG_RS01385;old_locus_tag=BDAG_00225
gi|84788938|gb|CH482380.1|	287788	A	G	A	-	0.0124224	-	-	-	-	N	ID=gene-BDAG_RS01385;Name=yidC;gbkey=Gene;gene=yidC;gene_biotype=protein_coding;locus_tag=BDAG_RS01385;old_locus_tag=BDAG_00225
gi|84788938|gb|CH482380.1|	287806	G	A	G	-	-	0.0116054	-	-	0.016835	N	ID=gene-BDAG_RS01385;Name=yidC;gbkey=Gene;gene=yidC;gene_biotype=protein_coding;locus_tag=BDAG_RS01385;old_locus_tag=BDAG_00225
gi|84788938|gb|CH482380.1|	287976	C	T	C	-	0.0131062	-	-	-	-	N	ID=gene-BDAG_RS01385;Name=yidC;gbkey=Gene;gene=yidC;gene_biotype=protein_coding;locus_tag=BDAG_RS01385;old_locus_tag=BDAG_00225
gi|84788938|gb|CH482380.1|	288059	T	C	T	-	0.0101266	-	-	-	-	N	ID=gene-BDAG_RS01385;Name=yidC;gbkey=Gene;gene=yidC;gene_biotype=protein_coding;locus_tag=BDAG_RS01385;old_locus_tag=BDAG_00225
gi|84788938|gb|CH482380.1|	289043	A	G	A	-	-	-	-	-	0.0104167	N	ID=gene-BDAG_RS01390;Name=BDAG_RS01390;gbkey=Gene;gene_biotype=protein_coding;locus_tag=BDAG_RS01390;old_locus_tag=BDAG_00226
gi|84788938|gb|CH482380.1|	289152	C	T	C	-	-	-	-	-	0.0141243	N	ID=gene-BDAG_RS01390;Name=BDAG_RS01390;gbkey=Gene;gene_biotype=protein_coding;locus_tag=BDAG_RS01390;old_locus_tag=BDAG_00226
gi|84788938|gb|CH482380.1|	289232	C	T	C	-	0.0105263	-	-	-	-	N	ID=gene-BDAG_RS01390;Name=BDAG_RS01390;gbkey=Gene;gene_biotype=protein_coding;locus_tag=BDAG_RS01390;old_locus_tag=BDAG_00226
gi|84788938|gb|CH482380.1|	289271	G	A	G	-	-	-	-	-	0.0154799	N	ID=gene-BDAG_RS01390;Name=BDAG_RS01390;gbkey=Gene;gene_biotype=protein_coding;locus_tag=BDAG_RS01390;old_locus_tag=BDAG_00226
gi|84788938|gb|CH482380.1|	289502	C	T	C	-	0.0111288	-	-	-	-	N	N
gi|84788938|gb|CH482380.1|	289849	G	A	G	0.0142857	-	-	-	-	-	N	ID=gene-BDAG_RS01395;Name=mnmE;gbkey=Gene;gene=mnmE;gene_biotype=protein_coding;locus_tag=BDAG_RS01395;old_locus_tag=BDAG_00227
gi|84788938|gb|CH482380.1|	290586	C	T	C	-	-	-	0.0114286	-	-	N	ID=gene-BDAG_RS01395;Name=mnmE;gbkey=Gene;gene=mnmE;gene_biotype=protein_coding;locus_tag=BDAG_RS01395;old_locus_tag=BDAG_00227
gi|84788938|gb|CH482380.1|	290667	A	G	A	-	-	-	0.0119522	-	-	N	ID=gene-BDAG_RS01395;Name=mnmE;gbkey=Gene;gene=mnmE;gene_biotype=protein_coding;locus_tag=BDAG_RS01395;old_locus_tag=BDAG_00227
gi|84788938|gb|CH482380.1|	290936	A	G	A	-	-	-	0.0120482	-	-	N	ID=gene-BDAG_RS01395;Name=mnmE;gbkey=Gene;gene=mnmE;gene_biotype=protein_coding;locus_tag=BDAG_RS01395;old_locus_tag=BDAG_00227
gi|84788938|gb|CH482380.1|	291094	T	C	T	-	-	-	-	-	0.0174129	N	ID=gene-BDAG_RS01395;Name=mnmE;gbkey=Gene;gene=mnmE;gene_biotype=protein_coding;locus_tag=BDAG_RS01395;old_locus_tag=BDAG_00227
gi|84788938|gb|CH482380.1|	291621	G	A	G	-	-	0.0110803	-	-	-	N	ID=gene-BDAG_RS01400;Name=BDAG_RS01400;end_range=292303,.;gbkey=Gene;gene_biotype=pseudogene;locus_tag=BDAG_RS01400;old_locus_tag=BDAG_00228;partial=true;pseudo=true
gi|84788938|gb|CH482380.1|	292210	C	G	C	-	0.0146628	-	-	-	-	N	ID=gene-BDAG_RS01400;Name=BDAG_RS01400;end_range=292303,.;gbkey=Gene;gene_biotype=pseudogene;locus_tag=BDAG_RS01400;old_locus_tag=BDAG_00228;partial=true;pseudo=true
gi|84788938|gb|CH482380.1|	292388	C	T	C	-	-	0.0108108	-	-	-	N	N
gi|84788938|gb|CH482380.1|	292761	G	A	G	-	-	-	-	-	0.012945	N	N
gi|84788938|gb|CH482380.1|	292911	T	C	T	-	-	0.0107875	-	-	-	N	N
gi|84788938|gb|CH482380.1|	293142	C	T	C	-	-	-	-	0.0899083	-	Y	ID=gene-BDAG_RS01410;Name=speG;gbkey=Gene;gene=speG;gene_biotype=protein_coding;locus_tag=BDAG_RS01410;old_locus_tag=BDAG_00231
gi|84788938|gb|CH482380.1|	293351	G	A	G	-	-	0.0158103	-	-	-	N	ID=gene-BDAG_RS01410;Name=speG;gbkey=Gene;gene=speG;gene_biotype=protein_coding;locus_tag=BDAG_RS01410;old_locus_tag=BDAG_00231
gi|84788938|gb|CH482380.1|	298096	G	A	G	0.0125698	-	-	-	-	-	N	ID=gene-BDAG_RS01420;Name=BDAG_RS01420;gbkey=Gene;gene_biotype=pseudogene;locus_tag=BDAG_RS01420;partial=true;pseudo=true;start_range=.,297920
gi|84788938|gb|CH482380.1|	298325	G	A	G	-	0.0246914	-	-	-	-	N	ID=gene-BDAG_RS01425;Name=BDAG_RS01425;gbkey=Gene;gene_biotype=protein_coding;locus_tag=BDAG_RS01425;old_locus_tag=BDAG_00234
gi|84788938|gb|CH482380.1|	298390	T	C	T	-	-	-	-	-	0.0186335	N	ID=gene-BDAG_RS01425;Name=BDAG_RS01425;gbkey=Gene;gene_biotype=protein_coding;locus_tag=BDAG_RS01425;old_locus_tag=BDAG_00234
gi|84788938|gb|CH482380.1|	298629	C	T	C	0.0240964	-	-	-	-	-	N	ID=gene-BDAG_RS01425;Name=BDAG_RS01425;gbkey=Gene;gene_biotype=protein_coding;locus_tag=BDAG_RS01425;old_locus_tag=BDAG_00234
gi|84788938|gb|CH482380.1|	299023	C	T	C	-	-	0.012931	-	-	-	N	ID=gene-BDAG_RS01425;Name=BDAG_RS01425;gbkey=Gene;gene_biotype=protein_coding;locus_tag=BDAG_RS01425;old_locus_tag=BDAG_00234
gi|84788938|gb|CH482380.1|	299133	G	A	G	-	-	-	-	-	0.0103093	N	ID=gene-BDAG_RS01425;Name=BDAG_RS01425;gbkey=Gene;gene_biotype=protein_coding;locus_tag=BDAG_RS01425;old_locus_tag=BDAG_00234
gi|84788938|gb|CH482380.1|	299644	T	C	T	-	-	0.0148515	-	-	-	N	ID=gene-BDAG_RS01430;Name=BDAG_RS01430;gbkey=Gene;gene_biotype=protein_coding;locus_tag=BDAG_RS01430;old_locus_tag=BDAG_00235
gi|84788938|gb|CH482380.1|	300261	C	T	C	0.0130435	-	-	-	-	-	N	ID=gene-BDAG_RS01435;Name=BDAG_RS01435;gbkey=Gene;gene_biotype=protein_coding;locus_tag=BDAG_RS01435
gi|84788938|gb|CH482380.1|	300487	T	C	T	-	-	-	-	0.0121704	-	N	ID=gene-BDAG_RS01440;Name=BDAG_RS01440;gbkey=Gene;gene_biotype=protein_coding;locus_tag=BDAG_RS01440;old_locus_tag=BDAG_00236
gi|84788938|gb|CH482380.1|	300537	G	A	G	-	-	-	-	-	0.0138889	N	ID=gene-BDAG_RS01440;Name=BDAG_RS01440;gbkey=Gene;gene_biotype=protein_coding;locus_tag=BDAG_RS01440;old_locus_tag=BDAG_00236
gi|84788938|gb|CH482380.1|	301145	C	T	C	-	-	-	-	-	0.0189394	N	ID=gene-BDAG_RS01440;Name=BDAG_RS01440;gbkey=Gene;gene_biotype=protein_coding;locus_tag=BDAG_RS01440;old_locus_tag=BDAG_00236
gi|84788938|gb|CH482380.1|	301328	A	G	A	-	-	-	0.0114379	-	-	N	ID=gene-BDAG_RS01440;Name=BDAG_RS01440;gbkey=Gene;gene_biotype=protein_coding;locus_tag=BDAG_RS01440;old_locus_tag=BDAG_00236
gi|84788938|gb|CH482380.1|	301467	T	C	T	-	0.0128866	-	-	-	-	N	ID=gene-BDAG_RS01440;Name=BDAG_RS01440;gbkey=Gene;gene_biotype=protein_coding;locus_tag=BDAG_RS01440;old_locus_tag=BDAG_00236
gi|84788938|gb|CH482380.1|	301539	C	T	C	-	-	-	-	-	0.0133333	N	ID=gene-BDAG_RS01440;Name=BDAG_RS01440;gbkey=Gene;gene_biotype=protein_coding;locus_tag=BDAG_RS01440;old_locus_tag=BDAG_00236
gi|84788938|gb|CH482380.1|	301860	T	C	T	-	-	0.0101351	-	-	-	N	ID=gene-BDAG_RS01440;Name=BDAG_RS01440;gbkey=Gene;gene_biotype=protein_coding;locus_tag=BDAG_RS01440;old_locus_tag=BDAG_00236
gi|84788938|gb|CH482380.1|	301868	G	A	G	-	-	-	-	0.0116279	-	N	ID=gene-BDAG_RS01440;Name=BDAG_RS01440;gbkey=Gene;gene_biotype=protein_coding;locus_tag=BDAG_RS01440;old_locus_tag=BDAG_00236
gi|84788938|gb|CH482380.1|	301968	A	G	A	-	-	0.0119522	-	-	-	N	ID=gene-BDAG_RS01440;Name=BDAG_RS01440;gbkey=Gene;gene_biotype=protein_coding;locus_tag=BDAG_RS01440;old_locus_tag=BDAG_00236
gi|84788938|gb|CH482380.1|	302350	C	T	C	-	-	0.010453	-	-	-	N	ID=gene-BDAG_RS01450;Name=BDAG_RS01450;gbkey=Gene;gene_biotype=protein_coding;locus_tag=BDAG_RS01450
gi|84788938|gb|CH482380.1|	302378	G	A	G	-	-	0.0102302	-	-	-	N	ID=gene-BDAG_RS01450;Name=BDAG_RS01450;gbkey=Gene;gene_biotype=protein_coding;locus_tag=BDAG_RS01450
gi|84788938|gb|CH482380.1|	302512	G	A	G	-	-	0.0163488	-	-	0.0109091	N	ID=gene-BDAG_RS01450;Name=BDAG_RS01450;gbkey=Gene;gene_biotype=protein_coding;locus_tag=BDAG_RS01450
gi|84788938|gb|CH482380.1|	303008	A	G	A	-	-	-	-	-	0.0100671	N	N
gi|84788938|gb|CH482380.1|	303170	G	A	G	-	-	0.0114943	-	-	-	N	ID=gene-BDAG_RS01455;Name=BDAG_RS01455;gbkey=Gene;gene_biotype=protein_coding;locus_tag=BDAG_RS01455;old_locus_tag=BDAG_00238
gi|84788938|gb|CH482380.1|	303554	C	T	C	-	-	-	0.015015	-	-	N	ID=gene-BDAG_RS01455;Name=BDAG_RS01455;gbkey=Gene;gene_biotype=protein_coding;locus_tag=BDAG_RS01455;old_locus_tag=BDAG_00238
gi|84788938|gb|CH482380.1|	303744	G	A	G	0.0102389	-	-	-	-	-	N	ID=gene-BDAG_RS01455;Name=BDAG_RS01455;gbkey=Gene;gene_biotype=protein_coding;locus_tag=BDAG_RS01455;old_locus_tag=BDAG_00238
gi|84788938|gb|CH482380.1|	303901	G	A	G	-	-	0.0140845	-	-	-	N	ID=gene-BDAG_RS01455;Name=BDAG_RS01455;gbkey=Gene;gene_biotype=protein_coding;locus_tag=BDAG_RS01455;old_locus_tag=BDAG_00238
gi|84788938|gb|CH482380.1|	304041	T	C	T	-	-	0.0102041	-	-	-	N	ID=gene-BDAG_RS01455;Name=BDAG_RS01455;gbkey=Gene;gene_biotype=protein_coding;locus_tag=BDAG_RS01455;old_locus_tag=BDAG_00238
gi|84788938|gb|CH482380.1|	304449	G	A	G	-	0.0107991	-	-	-	-	N	ID=gene-BDAG_RS01455;Name=BDAG_RS01455;gbkey=Gene;gene_biotype=protein_coding;locus_tag=BDAG_RS01455;old_locus_tag=BDAG_00238
gi|84788938|gb|CH482380.1|	304762	G	A	G	-	-	-	0.0101695	-	-	N	N
gi|84788938|gb|CH482380.1|	304938	C	T	C	-	-	-	-	-	0.0143885	N	ID=gene-BDAG_RS29625;Name=BDAG_RS29625;end_range=305222,.;gbkey=Gene;gene_biotype=pseudogene;locus_tag=BDAG_RS29625;old_locus_tag=BDAG_00239;partial=true;pseudo=true
gi|84788938|gb|CH482380.1|	305000	C	T	C	-	-	-	0.0114286	-	-	N	ID=gene-BDAG_RS29625;Name=BDAG_RS29625;end_range=305222,.;gbkey=Gene;gene_biotype=pseudogene;locus_tag=BDAG_RS29625;old_locus_tag=BDAG_00239;partial=true;pseudo=true
gi|84788938|gb|CH482380.1|	305035	C	T	C	-	-	-	0.0141176	-	-	N	ID=gene-BDAG_RS29625;Name=BDAG_RS29625;end_range=305222,.;gbkey=Gene;gene_biotype=pseudogene;locus_tag=BDAG_RS29625;old_locus_tag=BDAG_00239;partial=true;pseudo=true
gi|84788938|gb|CH482380.1|	305127	C	T	C	-	-	0.0167015	-	-	-	N	ID=gene-BDAG_RS29625;Name=BDAG_RS29625;end_range=305222,.;gbkey=Gene;gene_biotype=pseudogene;locus_tag=BDAG_RS29625;old_locus_tag=BDAG_00239;partial=true;pseudo=true
gi|84788938|gb|CH482380.1|	305563	T	C	T	-	-	-	0.0114943	-	-	N	ID=gene-BDAG_RS01465;Name=BDAG_RS01465;gbkey=Gene;gene_biotype=protein_coding;locus_tag=BDAG_RS01465;old_locus_tag=BDAG_00240
gi|84788938|gb|CH482380.1|	305574	C	A	C	-	-	-	-	-	0.0187793	N	ID=gene-BDAG_RS01465;Name=BDAG_RS01465;gbkey=Gene;gene_biotype=protein_coding;locus_tag=BDAG_RS01465;old_locus_tag=BDAG_00240
gi|84788938|gb|CH482380.1|	305652	G	A	G	-	0.0107239	-	-	-	-	N	ID=gene-BDAG_RS01465;Name=BDAG_RS01465;gbkey=Gene;gene_biotype=protein_coding;locus_tag=BDAG_RS01465;old_locus_tag=BDAG_00240
gi|84788938|gb|CH482380.1|	306087	C	T	C	-	0.0130797	-	-	-	-	N	N
gi|84788938|gb|CH482380.1|	306874	G	A	G	0.0188679	-	-	-	-	-	N	ID=gene-BDAG_RS01475;Name=BDAG_RS01475;gbkey=Gene;gene_biotype=protein_coding;locus_tag=BDAG_RS01475;old_locus_tag=BDAG_00242
gi|84788938|gb|CH482380.1|	306889	A	G	A	-	-	-	-	-	0.0251572	N	ID=gene-BDAG_RS01475;Name=BDAG_RS01475;gbkey=Gene;gene_biotype=protein_coding;locus_tag=BDAG_RS01475;old_locus_tag=BDAG_00242
gi|84788938|gb|CH482380.1|	307250	G	A	G	-	0.0150754	-	-	-	-	N	ID=gene-BDAG_RS01475;Name=BDAG_RS01475;gbkey=Gene;gene_biotype=protein_coding;locus_tag=BDAG_RS01475;old_locus_tag=BDAG_00242
gi|84788938|gb|CH482380.1|	307438	G	A	G	-	-	-	-	0.017316	-	N	ID=gene-BDAG_RS01475;Name=BDAG_RS01475;gbkey=Gene;gene_biotype=protein_coding;locus_tag=BDAG_RS01475;old_locus_tag=BDAG_00242
gi|84788938|gb|CH482380.1|	307442	G	A	G	-	0.0117188	-	-	-	-	N	ID=gene-BDAG_RS01475;Name=BDAG_RS01475;gbkey=Gene;gene_biotype=protein_coding;locus_tag=BDAG_RS01475;old_locus_tag=BDAG_00242
gi|84788938|gb|CH482380.1|	307738	T	C	T	-	0.0116959	-	-	-	-	N	ID=gene-BDAG_RS01475;Name=BDAG_RS01475;gbkey=Gene;gene_biotype=protein_coding;locus_tag=BDAG_RS01475;old_locus_tag=BDAG_00242
gi|84788938|gb|CH482380.1|	307820	C	A	C	-	-	0.01	-	-	-	N	ID=gene-BDAG_RS01475;Name=BDAG_RS01475;gbkey=Gene;gene_biotype=protein_coding;locus_tag=BDAG_RS01475;old_locus_tag=BDAG_00242
gi|84788938|gb|CH482380.1|	307930	A	G	A	-	-	0.0101911	-	-	-	N	N
gi|84788938|gb|CH482380.1|	308538	C	T	C	-	-	-	0.0143627	-	-	N	ID=gene-BDAG_RS29630;Name=BDAG_RS29630;gbkey=Gene;gene_biotype=protein_coding;locus_tag=BDAG_RS29630
gi|84788938|gb|CH482380.1|	309235	G	A	G	-	0.0104031	-	-	-	-	N	ID=gene-BDAG_RS29635;Name=BDAG_RS29635;gbkey=Gene;gene_biotype=protein_coding;locus_tag=BDAG_RS29635
gi|84788938|gb|CH482380.1|	309259	A	G	A	-	-	0.0101394	-	-	-	N	ID=gene-BDAG_RS29635;Name=BDAG_RS29635;gbkey=Gene;gene_biotype=protein_coding;locus_tag=BDAG_RS29635
gi|84788938|gb|CH482380.1|	309438	G	A	G	-	-	-	0.012605	-	-	N	ID=gene-BDAG_RS29635;Name=BDAG_RS29635;gbkey=Gene;gene_biotype=protein_coding;locus_tag=BDAG_RS29635
gi|84788938|gb|CH482380.1|	309745	A	G	A	-	-	-	-	-	0.0135659	N	ID=gene-BDAG_RS01480;Name=BDAG_RS01480;end_range=310081,.;gbkey=Gene;gene_biotype=pseudogene;locus_tag=BDAG_RS01480;partial=true;pseudo=true
gi|84788938|gb|CH482380.1|	310422	A	G	A	-	-	0.0131062	-	-	-	N	ID=gene-BDAG_RS01485;Name=mobC;gbkey=Gene;gene=mobC;gene_biotype=protein_coding;locus_tag=BDAG_RS01485
gi|84788938|gb|CH482380.1|	310430	T	C	T	-	-	-	-	-	0.0134831	N	ID=gene-BDAG_RS01485;Name=mobC;gbkey=Gene;gene=mobC;gene_biotype=protein_coding;locus_tag=BDAG_RS01485
gi|84788938|gb|CH482380.1|	310514	C	T	C	0.0138889	-	-	-	-	0.10567	N	ID=gene-BDAG_RS01485;Name=mobC;gbkey=Gene;gene=mobC;gene_biotype=protein_coding;locus_tag=BDAG_RS01485
gi|84788938|gb|CH482380.1|	311558	G	A	G	-	-	-	0.0135635	-	-	N	ID=gene-BDAG_RS01490;Name=BDAG_RS01490;gbkey=Gene;gene_biotype=protein_coding;locus_tag=BDAG_RS01490
gi|84788938|gb|CH482380.1|	311632	A	G	A	-	0.0119617	-	-	-	-	N	ID=gene-BDAG_RS01490;Name=BDAG_RS01490;gbkey=Gene;gene_biotype=protein_coding;locus_tag=BDAG_RS01490
gi|84788938|gb|CH482380.1|	311743	T	C	T	-	0.0104987	-	-	-	-	N	N
gi|84788938|gb|CH482380.1|	312467	A	G	A	-	-	-	-	-	0.011396	N	ID=gene-BDAG_RS01495;Name=BDAG_RS01495;gbkey=Gene;gene_biotype=protein_coding;locus_tag=BDAG_RS01495
gi|84788938|gb|CH482380.1|	312536	G	A	G	-	0.0103245	-	-	-	-	N	ID=gene-BDAG_RS01495;Name=BDAG_RS01495;gbkey=Gene;gene_biotype=protein_coding;locus_tag=BDAG_RS01495
gi|84788938|gb|CH482380.1|	313284	G	A	G	-	-	-	0.0106525	-	-	N	ID=gene-BDAG_RS01500;Name=BDAG_RS01500;gbkey=Gene;gene_biotype=protein_coding;locus_tag=BDAG_RS01500;old_locus_tag=BDAG_00243
gi|84788938|gb|CH482380.1|	313564	A	G	A	0.0104478	-	-	-	-	-	N	ID=gene-BDAG_RS01500;Name=BDAG_RS01500;gbkey=Gene;gene_biotype=protein_coding;locus_tag=BDAG_RS01500;old_locus_tag=BDAG_00243
gi|84788938|gb|CH482380.1|	315002	G	A	G	-	0.0107527	0.0103359	-	-	-	N	N
gi|84788938|gb|CH482380.1|	315280	G	A	G	-	-	0.01359	-	-	-	N	ID=gene-BDAG_RS01510;Name=BDAG_RS01510;gbkey=Gene;gene_biotype=protein_coding;locus_tag=BDAG_RS01510
gi|84788938|gb|CH482380.1|	315688	A	G	A	-	-	-	-	0.0120846	-	N	ID=gene-BDAG_RS01510;Name=BDAG_RS01510;gbkey=Gene;gene_biotype=protein_coding;locus_tag=BDAG_RS01510
gi|84788938|gb|CH482380.1|	315913	G	A	G	-	-	0.0111248	-	-	-	N	ID=gene-BDAG_RS01510;Name=BDAG_RS01510;gbkey=Gene;gene_biotype=protein_coding;locus_tag=BDAG_RS01510
gi|84788938|gb|CH482380.1|	317639	G	A	G	-	-	-	-	-	0.0112867	N	ID=gene-BDAG_RS29640;Name=BDAG_RS29640;gbkey=Gene;gene_biotype=protein_coding;locus_tag=BDAG_RS29640
gi|84788938|gb|CH482380.1|	317731	T	C	T	-	-	-	-	-	0.0116822	N	ID=gene-BDAG_RS29640;Name=BDAG_RS29640;gbkey=Gene;gene_biotype=protein_coding;locus_tag=BDAG_RS29640
gi|84788938|gb|CH482380.1|	318084	G	A	G	-	-	-	-	-	0.0121131	N	ID=gene-BDAG_RS29640;Name=BDAG_RS29640;gbkey=Gene;gene_biotype=protein_coding;locus_tag=BDAG_RS29640
gi|84788938|gb|CH482380.1|	318393	A	G	A	-	-	-	-	-	0.010453	N	N
gi|84788938|gb|CH482380.1|	318783	G	A	G	-	-	-	0.0108527	-	-	N	ID=gene-BDAG_RS01520;Name=BDAG_RS01520;gbkey=Gene;gene_biotype=protein_coding;locus_tag=BDAG_RS01520
gi|84788938|gb|CH482380.1|	318835	A	G	A	-	-	-	0.010101	-	-	N	ID=gene-BDAG_RS01520;Name=BDAG_RS01520;gbkey=Gene;gene_biotype=protein_coding;locus_tag=BDAG_RS01520
gi|84788938|gb|CH482380.1|	318944	A	G	A	-	-	-	-	-	0.0209424	N	ID=gene-BDAG_RS01520;Name=BDAG_RS01520;gbkey=Gene;gene_biotype=protein_coding;locus_tag=BDAG_RS01520
gi|84788938|gb|CH482380.1|	319039	G	A	G	-	-	0.010551	-	-	-	N	ID=gene-BDAG_RS01520;Name=BDAG_RS01520;gbkey=Gene;gene_biotype=protein_coding;locus_tag=BDAG_RS01520
gi|84788938|gb|CH482380.1|	319125	C	T	C	-	-	0.0103359	-	-	-	N	ID=gene-BDAG_RS01520;Name=BDAG_RS01520;gbkey=Gene;gene_biotype=protein_coding;locus_tag=BDAG_RS01520
gi|84788938|gb|CH482380.1|	319238	A	G	A	-	-	-	-	-	0.0119332	N	ID=gene-BDAG_RS01520;Name=BDAG_RS01520;gbkey=Gene;gene_biotype=protein_coding;locus_tag=BDAG_RS01520
gi|84788938|gb|CH482380.1|	319602	C	T	C	-	0.0103306	-	-	-	-	N	ID=gene-BDAG_RS01520;Name=BDAG_RS01520;gbkey=Gene;gene_biotype=protein_coding;locus_tag=BDAG_RS01520
gi|84788938|gb|CH482380.1|	319918	T	C	T	-	0.010296	-	-	-	-	N	ID=gene-BDAG_RS01520;Name=BDAG_RS01520;gbkey=Gene;gene_biotype=protein_coding;locus_tag=BDAG_RS01520
gi|84788938|gb|CH482380.1|	320171	A	G	A	0.0110132	-	-	-	-	-	N	ID=gene-BDAG_RS01520;Name=BDAG_RS01520;gbkey=Gene;gene_biotype=protein_coding;locus_tag=BDAG_RS01520
gi|84788938|gb|CH482380.1|	320191	T	C	T	-	-	-	-	-	0.0105263	N	ID=gene-BDAG_RS01520;Name=BDAG_RS01520;gbkey=Gene;gene_biotype=protein_coding;locus_tag=BDAG_RS01520
gi|84788938|gb|CH482380.1|	320549	G	A	G	-	-	-	0.0126263	-	-	N	ID=gene-BDAG_RS01520;Name=BDAG_RS01520;gbkey=Gene;gene_biotype=protein_coding;locus_tag=BDAG_RS01520
gi|84788938|gb|CH482380.1|	321134	G	A	G	-	-	-	-	-	0.012848	N	ID=gene-BDAG_RS01525;Name=BDAG_RS01525;gbkey=Gene;gene_biotype=protein_coding;locus_tag=BDAG_RS01525;old_locus_tag=BDAG_00244
gi|84788938|gb|CH482380.1|	321295	G	A	G	-	-	-	-	-	0.013834	N	ID=gene-BDAG_RS01525;Name=BDAG_RS01525;gbkey=Gene;gene_biotype=protein_coding;locus_tag=BDAG_RS01525;old_locus_tag=BDAG_00244
gi|84788938|gb|CH482380.1|	321725	G	A	G	-	-	-	0.0122283	-	-	N	ID=gene-BDAG_RS01525;Name=BDAG_RS01525;gbkey=Gene;gene_biotype=protein_coding;locus_tag=BDAG_RS01525;old_locus_tag=BDAG_00244
gi|84788938|gb|CH482380.1|	322150	G	A	G	-	-	-	0.0125313	-	-	N	ID=gene-BDAG_RS01525;Name=BDAG_RS01525;gbkey=Gene;gene_biotype=protein_coding;locus_tag=BDAG_RS01525;old_locus_tag=BDAG_00244
gi|84788938|gb|CH482380.1|	322493	G	A	G	-	-	-	-	-	0.0151515	N	ID=gene-BDAG_RS01530;Name=BDAG_RS01530;gbkey=Gene;gene_biotype=protein_coding;locus_tag=BDAG_RS01530
gi|84788938|gb|CH482380.1|	322639	C	T	C	-	-	0.0142603	-	-	-	N	ID=gene-BDAG_RS01530;Name=BDAG_RS01530;gbkey=Gene;gene_biotype=protein_coding;locus_tag=BDAG_RS01530
gi|84788938|gb|CH482380.1|	323228	T	C	T	-	-	-	-	0.0214168	-	N	ID=gene-BDAG_RS01530;Name=BDAG_RS01530;gbkey=Gene;gene_biotype=protein_coding;locus_tag=BDAG_RS01530
gi|84788938|gb|CH482380.1|	324251	A	G	A	-	-	-	-	0.0111421	-	N	ID=gene-BDAG_RS01545;Name=BDAG_RS01545;gbkey=Gene;gene_biotype=protein_coding;locus_tag=BDAG_RS01545;old_locus_tag=BDAG_00246
gi|84788938|gb|CH482380.1|	324318	T	C	T	-	-	-	0.0231214	-	-	N	ID=gene-BDAG_RS01545;Name=BDAG_RS01545;gbkey=Gene;gene_biotype=protein_coding;locus_tag=BDAG_RS01545;old_locus_tag=BDAG_00246
gi|84788938|gb|CH482380.1|	324473	A	G	A	-	-	-	-	0.0127389	-	N	ID=gene-BDAG_RS01545;Name=BDAG_RS01545;gbkey=Gene;gene_biotype=protein_coding;locus_tag=BDAG_RS01545;old_locus_tag=BDAG_00246
gi|84788938|gb|CH482380.1|	324744	C	T	C	-	-	-	0.0167598	-	-	N	ID=gene-BDAG_RS01545;Name=BDAG_RS01545;gbkey=Gene;gene_biotype=protein_coding;locus_tag=BDAG_RS01545;old_locus_tag=BDAG_00246
gi|84788938|gb|CH482380.1|	325849	C	T	C	-	-	-	-	-	0.0119522	N	ID=gene-BDAG_RS01550;Name=BDAG_RS01550;gbkey=Gene;gene_biotype=protein_coding;locus_tag=BDAG_RS01550;old_locus_tag=BDAG_00247
gi|84788938|gb|CH482380.1|	325958	A	G	A	-	-	-	-	-	0.0642202	Y	ID=gene-BDAG_RS01550;Name=BDAG_RS01550;gbkey=Gene;gene_biotype=protein_coding;locus_tag=BDAG_RS01550;old_locus_tag=BDAG_00247
gi|84788938|gb|CH482380.1|	326351	C	T	C	-	-	0.0104046	-	-	-	N	ID=gene-BDAG_RS01550;Name=BDAG_RS01550;gbkey=Gene;gene_biotype=protein_coding;locus_tag=BDAG_RS01550;old_locus_tag=BDAG_00247
gi|84788938|gb|CH482380.1|	326585	C	T	C	-	-	0.0100334	-	-	-	N	N
gi|84788938|gb|CH482380.1|	326592	G	A	G	-	-	-	-	-	0.0122249	N	N
gi|84788938|gb|CH482380.1|	326896	T	C	T	-	-	0.0143198	-	-	0.0163265	N	ID=gene-BDAG_RS01555;Name=BDAG_RS01555;gbkey=Gene;gene_biotype=protein_coding;locus_tag=BDAG_RS01555;old_locus_tag=BDAG_00248
gi|84788938|gb|CH482380.1|	327278	C	T	C	-	-	0.0104167	-	-	-	N	ID=gene-BDAG_RS01555;Name=BDAG_RS01555;gbkey=Gene;gene_biotype=protein_coding;locus_tag=BDAG_RS01555;old_locus_tag=BDAG_00248
gi|84788938|gb|CH482380.1|	327361	C	T	C	-	-	-	-	-	0.0108303	N	ID=gene-BDAG_RS01555;Name=BDAG_RS01555;gbkey=Gene;gene_biotype=protein_coding;locus_tag=BDAG_RS01555;old_locus_tag=BDAG_00248
gi|84788938|gb|CH482380.1|	327542	C	T	C	-	-	-	-	-	0.0120968	N	ID=gene-BDAG_RS01555;Name=BDAG_RS01555;gbkey=Gene;gene_biotype=protein_coding;locus_tag=BDAG_RS01555;old_locus_tag=BDAG_00248
gi|84788938|gb|CH482380.1|	327985	A	G	A	0.0103448	-	-	-	-	-	N	N
gi|84788938|gb|CH482380.1|	328275	G	A	G	-	-	0.010917	-	-	-	N	ID=gene-BDAG_RS01560;Name=BDAG_RS01560;gbkey=Gene;gene_biotype=protein_coding;locus_tag=BDAG_RS01560;old_locus_tag=BDAG_00249
gi|84788938|gb|CH482380.1|	328394	G	A	G	-	-	0.0119363	-	-	-	N	ID=gene-BDAG_RS01560;Name=BDAG_RS01560;gbkey=Gene;gene_biotype=protein_coding;locus_tag=BDAG_RS01560;old_locus_tag=BDAG_00249
gi|84788938|gb|CH482380.1|	328582	T	C	T	-	-	0.0112923	-	-	-	N	ID=gene-BDAG_RS01560;Name=BDAG_RS01560;gbkey=Gene;gene_biotype=protein_coding;locus_tag=BDAG_RS01560;old_locus_tag=BDAG_00249
gi|84788938|gb|CH482380.1|	328635	A	G	A	-	-	-	-	-	0.0126582	N	ID=gene-BDAG_RS01560;Name=BDAG_RS01560;gbkey=Gene;gene_biotype=protein_coding;locus_tag=BDAG_RS01560;old_locus_tag=BDAG_00249
gi|84788938|gb|CH482380.1|	328770	T	C	T	-	-	0.0102041	-	-	-	N	ID=gene-BDAG_RS01560;Name=BDAG_RS01560;gbkey=Gene;gene_biotype=protein_coding;locus_tag=BDAG_RS01560;old_locus_tag=BDAG_00249
gi|84788938|gb|CH482380.1|	328878	A	G	A	-	-	0.0103245	-	-	-	N	ID=gene-BDAG_RS01560;Name=BDAG_RS01560;gbkey=Gene;gene_biotype=protein_coding;locus_tag=BDAG_RS01560;old_locus_tag=BDAG_00249
gi|84788938|gb|CH482380.1|	329071	C	T	C	0.0102389	-	-	-	-	-	N	ID=gene-BDAG_RS01560;Name=BDAG_RS01560;gbkey=Gene;gene_biotype=protein_coding;locus_tag=BDAG_RS01560;old_locus_tag=BDAG_00249
gi|84788938|gb|CH482380.1|	329085	G	A	G	-	-	0.0187266	-	-	-	N	ID=gene-BDAG_RS01560;Name=BDAG_RS01560;gbkey=Gene;gene_biotype=protein_coding;locus_tag=BDAG_RS01560;old_locus_tag=BDAG_00249
gi|84788938|gb|CH482380.1|	329739	A	G	A	-	-	-	-	-	0.0116279	N	ID=gene-BDAG_RS01560;Name=BDAG_RS01560;gbkey=Gene;gene_biotype=protein_coding;locus_tag=BDAG_RS01560;old_locus_tag=BDAG_00249
gi|84788938|gb|CH482380.1|	329776	T	C	T	-	-	0.0104987	-	-	-	N	ID=gene-BDAG_RS01560;Name=BDAG_RS01560;gbkey=Gene;gene_biotype=protein_coding;locus_tag=BDAG_RS01560;old_locus_tag=BDAG_00249
gi|84788938|gb|CH482380.1|	329796	C	T	C	-	-	-	-	-	0.0122449	N	ID=gene-BDAG_RS01560;Name=BDAG_RS01560;gbkey=Gene;gene_biotype=protein_coding;locus_tag=BDAG_RS01560;old_locus_tag=BDAG_00249
gi|84788938|gb|CH482380.1|	329815	C	T	C	-	-	-	-	-	0.0112782	N	ID=gene-BDAG_RS01560;Name=BDAG_RS01560;gbkey=Gene;gene_biotype=protein_coding;locus_tag=BDAG_RS01560;old_locus_tag=BDAG_00249
gi|84788938|gb|CH482380.1|	329970	T	C	T	-	-	-	0.013468	-	-	N	ID=gene-BDAG_RS01560;Name=BDAG_RS01560;gbkey=Gene;gene_biotype=protein_coding;locus_tag=BDAG_RS01560;old_locus_tag=BDAG_00249
gi|84788938|gb|CH482380.1|	330105	C	T	C	-	-	-	-	-	0.0148699	N	ID=gene-BDAG_RS01560;Name=BDAG_RS01560;gbkey=Gene;gene_biotype=protein_coding;locus_tag=BDAG_RS01560;old_locus_tag=BDAG_00249
gi|84788938|gb|CH482380.1|	330405	T	C	T	0.0101523	-	-	-	-	-	N	ID=gene-BDAG_RS01560;Name=BDAG_RS01560;gbkey=Gene;gene_biotype=protein_coding;locus_tag=BDAG_RS01560;old_locus_tag=BDAG_00249
gi|84788938|gb|CH482380.1|	331035	A	G	A	-	-	-	-	-	0.0101523	N	ID=gene-BDAG_RS01565;Name=BDAG_RS01565;gbkey=Gene;gene_biotype=protein_coding;locus_tag=BDAG_RS01565;old_locus_tag=BDAG_00250
gi|84788938|gb|CH482380.1|	331105	A	G	A	-	-	0.0102828	-	-	-	N	ID=gene-BDAG_RS01565;Name=BDAG_RS01565;gbkey=Gene;gene_biotype=protein_coding;locus_tag=BDAG_RS01565;old_locus_tag=BDAG_00250
gi|84788938|gb|CH482380.1|	331217	C	T	C	-	-	-	-	-	0.0112782	N	N
gi|84788938|gb|CH482380.1|	331262	C	T	C	-	-	0.0109091	-	-	-	N	ID=gene-BDAG_RS01570;Name=dprA;gbkey=Gene;gene=dprA;gene_biotype=protein_coding;locus_tag=BDAG_RS01570;old_locus_tag=BDAG_00251
gi|84788938|gb|CH482380.1|	331408	G	A	G	-	-	-	-	0.0144928	-	N	ID=gene-BDAG_RS01570;Name=dprA;gbkey=Gene;gene=dprA;gene_biotype=protein_coding;locus_tag=BDAG_RS01570;old_locus_tag=BDAG_00251
gi|84788938|gb|CH482380.1|	331525	C	T	C	-	-	-	-	-	0.011811	N	ID=gene-BDAG_RS01570;Name=dprA;gbkey=Gene;gene=dprA;gene_biotype=protein_coding;locus_tag=BDAG_RS01570;old_locus_tag=BDAG_00251
gi|84788938|gb|CH482380.1|	332293	G	A	G	0.0121212	-	-	-	-	-	N	ID=gene-BDAG_RS01570;Name=dprA;gbkey=Gene;gene=dprA;gene_biotype=protein_coding;locus_tag=BDAG_RS01570;old_locus_tag=BDAG_00251
gi|84788938|gb|CH482380.1|	332387	G	T	G	-	-	0.0236967	-	-	-	N	ID=gene-BDAG_RS01570;Name=dprA;gbkey=Gene;gene=dprA;gene_biotype=protein_coding;locus_tag=BDAG_RS01570;old_locus_tag=BDAG_00251
gi|84788938|gb|CH482380.1|	332489	G	A	G	-	-	-	0.0123762	-	-	N	ID=gene-BDAG_RS01570;Name=dprA;gbkey=Gene;gene=dprA;gene_biotype=protein_coding;locus_tag=BDAG_RS01570;old_locus_tag=BDAG_00251
gi|84788938|gb|CH482380.1|	333477	C	T	C	-	-	-	-	0.0100671	-	N	N
gi|84788938|gb|CH482380.1|	334178	C	T	C	-	-	0.0191693	-	-	-	N	ID=gene-BDAG_RS01580;Name=BDAG_RS01580;gbkey=Gene;gene_biotype=pseudogene;locus_tag=BDAG_RS01580;old_locus_tag=BDAG_00253;pseudo=true
gi|84788938|gb|CH482380.1|	334183	C	T	C	-	0.0100334	-	-	-	-	N	ID=gene-BDAG_RS01580;Name=BDAG_RS01580;gbkey=Gene;gene_biotype=pseudogene;locus_tag=BDAG_RS01580;old_locus_tag=BDAG_00253;pseudo=true
gi|84788938|gb|CH482380.1|	334343	A	G	A	-	-	-	0.0117647	-	-	N	ID=gene-BDAG_RS01580;Name=BDAG_RS01580;gbkey=Gene;gene_biotype=pseudogene;locus_tag=BDAG_RS01580;old_locus_tag=BDAG_00253;pseudo=true
gi|84788938|gb|CH482380.1|	334408	C	T	C	-	0.0138889	-	-	-	-	N	ID=gene-BDAG_RS01580;Name=BDAG_RS01580;gbkey=Gene;gene_biotype=pseudogene;locus_tag=BDAG_RS01580;old_locus_tag=BDAG_00253;pseudo=true
gi|84788938|gb|CH482380.1|	334460	T	C	T	0.0129032	-	-	-	-	-	N	ID=gene-BDAG_RS01580;Name=BDAG_RS01580;gbkey=Gene;gene_biotype=pseudogene;locus_tag=BDAG_RS01580;old_locus_tag=BDAG_00253;pseudo=true
gi|84788938|gb|CH482380.1|	334540	A	G	A	-	-	0.0114504	-	-	-	N	ID=gene-BDAG_RS01580;Name=BDAG_RS01580;gbkey=Gene;gene_biotype=pseudogene;locus_tag=BDAG_RS01580;old_locus_tag=BDAG_00253;pseudo=true
gi|84788938|gb|CH482380.1|	335581	C	T	C	-	-	0.0117188	-	-	-	N	ID=gene-BDAG_RS01585;Name=BDAG_RS01585;gbkey=Gene;gene_biotype=pseudogene;locus_tag=BDAG_RS01585;old_locus_tag=BDAG_00254;pseudo=true
gi|84788938|gb|CH482380.1|	336709	T	C	T	-	-	0.0108696	-	-	-	N	ID=gene-BDAG_RS01590;Name=htpX;gbkey=Gene;gene=htpX;gene_biotype=protein_coding;locus_tag=BDAG_RS01590;old_locus_tag=BDAG_00255
gi|84788938|gb|CH482380.1|	336949	T	C	T	-	0.0127796	-	-	-	-	N	ID=gene-BDAG_RS01595;Name=rsmB;gbkey=Gene;gene=rsmB;gene_biotype=pseudogene;locus_tag=BDAG_RS01595;old_locus_tag=BDAG_00256;pseudo=true
gi|84788938|gb|CH482380.1|	337486	A	G	A	-	-	-	-	0.0103448	-	N	ID=gene-BDAG_RS01595;Name=rsmB;gbkey=Gene;gene=rsmB;gene_biotype=pseudogene;locus_tag=BDAG_RS01595;old_locus_tag=BDAG_00256;pseudo=true
gi|84788938|gb|CH482380.1|	337778	C	T	C	-	0.0126582	-	-	-	-	N	ID=gene-BDAG_RS01595;Name=rsmB;gbkey=Gene;gene=rsmB;gene_biotype=pseudogene;locus_tag=BDAG_RS01595;old_locus_tag=BDAG_00256;pseudo=true
gi|84788938|gb|CH482380.1|	337795	T	C	T	-	-	-	0.0126582	-	-	N	ID=gene-BDAG_RS01595;Name=rsmB;gbkey=Gene;gene=rsmB;gene_biotype=pseudogene;locus_tag=BDAG_RS01595;old_locus_tag=BDAG_00256;pseudo=true
gi|84788938|gb|CH482380.1|	337888	A	G	A	-	-	0.0219298	-	-	-	N	ID=gene-BDAG_RS01595;Name=rsmB;gbkey=Gene;gene=rsmB;gene_biotype=pseudogene;locus_tag=BDAG_RS01595;old_locus_tag=BDAG_00256;pseudo=true
gi|84788938|gb|CH482380.1|	337951	A	G	A	-	-	0.0135593	-	-	-	N	ID=gene-BDAG_RS01595;Name=rsmB;gbkey=Gene;gene=rsmB;gene_biotype=pseudogene;locus_tag=BDAG_RS01595;old_locus_tag=BDAG_00256;pseudo=true
gi|84788938|gb|CH482380.1|	338119	T	C	T	-	0.0158416	-	-	-	-	N	ID=gene-BDAG_RS01595;Name=rsmB;gbkey=Gene;gene=rsmB;gene_biotype=pseudogene;locus_tag=BDAG_RS01595;old_locus_tag=BDAG_00256;pseudo=true
gi|84788938|gb|CH482380.1|	338648	T	C	T	-	-	-	0.0107143	-	-	N	ID=gene-BDAG_RS01600;Name=BDAG_RS01600;gbkey=Gene;gene_biotype=protein_coding;locus_tag=BDAG_RS01600;old_locus_tag=BDAG_00257
gi|84788938|gb|CH482380.1|	339294	G	A	G	-	-	0.0100334	-	-	-	N	ID=gene-BDAG_RS01605;Name=BDAG_RS01605;gbkey=Gene;gene_biotype=pseudogene;locus_tag=BDAG_RS01605;old_locus_tag=BDAG_00258;pseudo=true
gi|84788938|gb|CH482380.1|	339998	A	G	A	-	-	-	0.0179949	-	-	N	ID=gene-BDAG_RS01605;Name=BDAG_RS01605;gbkey=Gene;gene_biotype=pseudogene;locus_tag=BDAG_RS01605;old_locus_tag=BDAG_00258;pseudo=true
gi|84788938|gb|CH482380.1|	340190	C	T	C	-	-	-	-	-	0.0169492	N	ID=gene-BDAG_RS01605;Name=BDAG_RS01605;gbkey=Gene;gene_biotype=pseudogene;locus_tag=BDAG_RS01605;old_locus_tag=BDAG_00258;pseudo=true
gi|84788938|gb|CH482380.1|	340288	A	G	A	-	0.0126984	-	-	-	-	N	ID=gene-BDAG_RS01605;Name=BDAG_RS01605;gbkey=Gene;gene_biotype=pseudogene;locus_tag=BDAG_RS01605;old_locus_tag=BDAG_00258;pseudo=true
gi|84788938|gb|CH482380.1|	340533	G	A	G	-	0.0124069	0.0151844	-	-	0.0126582	N	ID=gene-BDAG_RS01605;Name=BDAG_RS01605;gbkey=Gene;gene_biotype=pseudogene;locus_tag=BDAG_RS01605;old_locus_tag=BDAG_00258;pseudo=true
gi|84788938|gb|CH482380.1|	340881	G	A	G	-	-	0.0105708	-	-	-	N	ID=gene-BDAG_RS01605;Name=BDAG_RS01605;gbkey=Gene;gene_biotype=pseudogene;locus_tag=BDAG_RS01605;old_locus_tag=BDAG_00258;pseudo=true
gi|84788938|gb|CH482380.1|	340900	C	T	C	-	0.0106383	-	-	-	-	N	ID=gene-BDAG_RS01605;Name=BDAG_RS01605;gbkey=Gene;gene_biotype=pseudogene;locus_tag=BDAG_RS01605;old_locus_tag=BDAG_00258;pseudo=true
gi|84788938|gb|CH482380.1|	341057	G	A	G	-	-	-	-	-	0.0170068	N	ID=gene-BDAG_RS01605;Name=BDAG_RS01605;gbkey=Gene;gene_biotype=pseudogene;locus_tag=BDAG_RS01605;old_locus_tag=BDAG_00258;pseudo=true
gi|84788938|gb|CH482380.1|	341237	G	A	G	-	-	0.0134615	-	-	-	N	ID=gene-BDAG_RS01605;Name=BDAG_RS01605;gbkey=Gene;gene_biotype=pseudogene;locus_tag=BDAG_RS01605;old_locus_tag=BDAG_00258;pseudo=true
gi|84788938|gb|CH482380.1|	341337	A	G	A	-	-	-	-	-	0.0126354	N	ID=gene-BDAG_RS01605;Name=BDAG_RS01605;gbkey=Gene;gene_biotype=pseudogene;locus_tag=BDAG_RS01605;old_locus_tag=BDAG_00258;pseudo=true
gi|84788938|gb|CH482380.1|	341534	A	G	A	-	-	0.0108548	-	-	-	N	ID=gene-BDAG_RS01610;Name=BDAG_RS01610;end_range=342006,.;gbkey=Gene;gene_biotype=pseudogene;locus_tag=BDAG_RS01610;old_locus_tag=BDAG_00259;partial=true;pseudo=true
gi|84788938|gb|CH482380.1|	348553	A	G	A	-	-	0.0127714	-	-	-	N	ID=gene-BDAG_RS01615;Name=mrdA;gbkey=Gene;gene=mrdA;gene_biotype=pseudogene;locus_tag=BDAG_RS01615;old_locus_tag=BDAG_00260;partial=true;pseudo=true;start_range=.,348279
gi|84788938|gb|CH482380.1|	349323	C	A	C	-	-	0.0103359	-	-	-	N	ID=gene-BDAG_RS01615;Name=mrdA;gbkey=Gene;gene=mrdA;gene_biotype=pseudogene;locus_tag=BDAG_RS01615;old_locus_tag=BDAG_00260;partial=true;pseudo=true;start_range=.,348279
gi|84788938|gb|CH482380.1|	349391	C	T	C	-	-	-	-	-	0.0113122	N	ID=gene-BDAG_RS01615;Name=mrdA;gbkey=Gene;gene=mrdA;gene_biotype=pseudogene;locus_tag=BDAG_RS01615;old_locus_tag=BDAG_00260;partial=true;pseudo=true;start_range=.,348279
gi|84788938|gb|CH482380.1|	349488	C	T	C	-	-	-	0.0105263	-	-	N	ID=gene-BDAG_RS01615;Name=mrdA;gbkey=Gene;gene=mrdA;gene_biotype=pseudogene;locus_tag=BDAG_RS01615;old_locus_tag=BDAG_00260;partial=true;pseudo=true;start_range=.,348279
gi|84788938|gb|CH482380.1|	350026	T	C	T	-	-	0.0105634	-	-	-	N	ID=gene-BDAG_RS01615;Name=mrdA;gbkey=Gene;gene=mrdA;gene_biotype=pseudogene;locus_tag=BDAG_RS01615;old_locus_tag=BDAG_00260;partial=true;pseudo=true;start_range=.,348279
gi|84788938|gb|CH482380.1|	350517	C	T	C	-	-	0.0386555	-	-	-	Y	ID=gene-BDAG_RS01620;Name=mreD;gbkey=Gene;gene=mreD;gene_biotype=protein_coding;locus_tag=BDAG_RS01620;old_locus_tag=BDAG_00261
gi|84788938|gb|CH482380.1|	350561	T	C	T	-	-	-	0.0107335	-	-	N	ID=gene-BDAG_RS01620;Name=mreD;gbkey=Gene;gene=mreD;gene_biotype=protein_coding;locus_tag=BDAG_RS01620;old_locus_tag=BDAG_00261
gi|84788938|gb|CH482380.1|	350655	T	C	T	-	-	-	-	-	0.0150943	N	ID=gene-BDAG_RS01625;Name=mreC;gbkey=Gene;gene=mreC;gene_biotype=pseudogene;locus_tag=BDAG_RS01625;old_locus_tag=BDAG_00262;pseudo=true
gi|84788938|gb|CH482380.1|	351183	C	T	C	-	-	-	0.0107817	-	-	N	ID=gene-BDAG_RS01625;Name=mreC;gbkey=Gene;gene=mreC;gene_biotype=pseudogene;locus_tag=BDAG_RS01625;old_locus_tag=BDAG_00262;pseudo=true
gi|84788938|gb|CH482380.1|	351607	C	T	C	-	0.0125945	-	-	-	-	N	ID=gene-BDAG_RS01625;Name=mreC;gbkey=Gene;gene=mreC;gene_biotype=pseudogene;locus_tag=BDAG_RS01625;old_locus_tag=BDAG_00262;pseudo=true
gi|84788938|gb|CH482380.1|	351686	A	G	A	-	-	0.0106101	-	-	-	N	ID=gene-BDAG_RS01625;Name=mreC;gbkey=Gene;gene=mreC;gene_biotype=pseudogene;locus_tag=BDAG_RS01625;old_locus_tag=BDAG_00262;pseudo=true
gi|84788938|gb|CH482380.1|	352085	A	G	A	-	-	-	-	0.0110294	-	N	ID=gene-BDAG_RS01630;Name=BDAG_RS01630;gbkey=Gene;gene_biotype=protein_coding;locus_tag=BDAG_RS01630;old_locus_tag=BDAG_00263
gi|84788938|gb|CH482380.1|	352091	A	G	A	-	-	-	-	-	0.0130435	N	ID=gene-BDAG_RS01630;Name=BDAG_RS01630;gbkey=Gene;gene_biotype=protein_coding;locus_tag=BDAG_RS01630;old_locus_tag=BDAG_00263
gi|84788938|gb|CH482380.1|	352092	T	C	T	-	0.136778	0.0698324	-	-	-	Y	ID=gene-BDAG_RS01630;Name=BDAG_RS01630;gbkey=Gene;gene_biotype=protein_coding;locus_tag=BDAG_RS01630;old_locus_tag=BDAG_00263
gi|84788938|gb|CH482380.1|	352331	T	C	T	0.0100503	-	-	-	-	-	N	ID=gene-BDAG_RS01630;Name=BDAG_RS01630;gbkey=Gene;gene_biotype=protein_coding;locus_tag=BDAG_RS01630;old_locus_tag=BDAG_00263
gi|84788938|gb|CH482380.1|	352388	C	T	C	-	0.0118203	-	-	-	-	N	ID=gene-BDAG_RS01630;Name=BDAG_RS01630;gbkey=Gene;gene_biotype=protein_coding;locus_tag=BDAG_RS01630;old_locus_tag=BDAG_00263
gi|84788938|gb|CH482380.1|	352490	A	G	A	-	-	0.0144092	-	-	-	N	ID=gene-BDAG_RS01630;Name=BDAG_RS01630;gbkey=Gene;gene_biotype=protein_coding;locus_tag=BDAG_RS01630;old_locus_tag=BDAG_00263
gi|84788938|gb|CH482380.1|	352683	T	C	T	0.0102916	-	-	-	-	-	N	ID=gene-BDAG_RS01630;Name=BDAG_RS01630;gbkey=Gene;gene_biotype=protein_coding;locus_tag=BDAG_RS01630;old_locus_tag=BDAG_00263
gi|84788938|gb|CH482380.1|	353060	A	G	A	-	-	-	-	-	0.0107527	N	N
gi|84788938|gb|CH482380.1|	353777	A	G	A	-	-	0.0109091	-	-	-	N	ID=gene-BDAG_RS01640;Name=gatA;gbkey=Gene;gene=gatA;gene_biotype=protein_coding;locus_tag=BDAG_RS01640;old_locus_tag=BDAG_00265
gi|84788938|gb|CH482380.1|	353863	G	A	G	-	-	-	0.0301205	-	-	N	ID=gene-BDAG_RS01640;Name=gatA;gbkey=Gene;gene=gatA;gene_biotype=protein_coding;locus_tag=BDAG_RS01640;old_locus_tag=BDAG_00265
gi|84788938|gb|CH482380.1|	354760	C	T	C	0.0121766	-	-	-	-	-	N	ID=gene-BDAG_RS01640;Name=gatA;gbkey=Gene;gene=gatA;gene_biotype=protein_coding;locus_tag=BDAG_RS01640;old_locus_tag=BDAG_00265
gi|84788938|gb|CH482380.1|	354788	A	G	A	-	-	-	0.0115607	-	-	N	ID=gene-BDAG_RS01640;Name=gatA;gbkey=Gene;gene=gatA;gene_biotype=protein_coding;locus_tag=BDAG_RS01640;old_locus_tag=BDAG_00265
gi|84788938|gb|CH482380.1|	354949	C	T	C	-	-	0.0161551	0.0149573	-	-	N	ID=gene-BDAG_RS01640;Name=gatA;gbkey=Gene;gene=gatA;gene_biotype=protein_coding;locus_tag=BDAG_RS01640;old_locus_tag=BDAG_00265
gi|84788938|gb|CH482380.1|	355263	C	T	C	0.010582	-	-	-	-	-	N	ID=gene-BDAG_RS01645;Name=gatB;gbkey=Gene;gene=gatB;gene_biotype=protein_coding;locus_tag=BDAG_RS01645;old_locus_tag=BDAG_00266
gi|84788938|gb|CH482380.1|	355520	A	G	A	0.0165289	-	-	-	-	-	N	ID=gene-BDAG_RS01645;Name=gatB;gbkey=Gene;gene=gatB;gene_biotype=protein_coding;locus_tag=BDAG_RS01645;old_locus_tag=BDAG_00266
gi|84788938|gb|CH482380.1|	355629	T	C	T	-	-	0.0120773	-	-	-	N	ID=gene-BDAG_RS01645;Name=gatB;gbkey=Gene;gene=gatB;gene_biotype=protein_coding;locus_tag=BDAG_RS01645;old_locus_tag=BDAG_00266
gi|84788938|gb|CH482380.1|	356289	T	C	T	-	-	0.0102389	-	-	-	N	ID=gene-BDAG_RS01645;Name=gatB;gbkey=Gene;gene=gatB;gene_biotype=protein_coding;locus_tag=BDAG_RS01645;old_locus_tag=BDAG_00266
gi|84788938|gb|CH482380.1|	356417	G	A	G	-	-	-	-	-	0.014218	N	ID=gene-BDAG_RS01645;Name=gatB;gbkey=Gene;gene=gatB;gene_biotype=protein_coding;locus_tag=BDAG_RS01645;old_locus_tag=BDAG_00266
gi|84788938|gb|CH482380.1|	356510	G	A	G	-	0.0195652	-	-	-	-	N	ID=gene-BDAG_RS01645;Name=gatB;gbkey=Gene;gene=gatB;gene_biotype=protein_coding;locus_tag=BDAG_RS01645;old_locus_tag=BDAG_00266
gi|84788938|gb|CH482380.1|	356777	G	A	G	-	-	-	0.0117188	-	-	N	ID=gene-BDAG_RS01650;Name=BDAG_RS01650;gbkey=Gene;gene_biotype=protein_coding;locus_tag=BDAG_RS01650;old_locus_tag=BDAG_00267
gi|84788938|gb|CH482380.1|	356947	C	G	C	-	-	-	-	0.150485	-	Y	ID=gene-BDAG_RS01650;Name=BDAG_RS01650;gbkey=Gene;gene_biotype=protein_coding;locus_tag=BDAG_RS01650;old_locus_tag=BDAG_00267
gi|84788938|gb|CH482380.1|	357448	A	G	A	-	-	0.0125	-	-	-	N	ID=gene-BDAG_RS01650;Name=BDAG_RS01650;gbkey=Gene;gene_biotype=protein_coding;locus_tag=BDAG_RS01650;old_locus_tag=BDAG_00267
gi|84788938|gb|CH482380.1|	357575	C	T	C	-	-	-	0.0191388	-	-	N	N
gi|84788938|gb|CH482380.1|	357930	T	C	T	0.0121951	-	-	-	-	-	N	ID=gene-BDAG_RS01655;Name=xth;gbkey=Gene;gene=xth;gene_biotype=protein_coding;locus_tag=BDAG_RS01655;old_locus_tag=BDAG_00268
gi|84788938|gb|CH482380.1|	358211	G	A	G	-	-	-	-	-	0.0109489	N	ID=gene-BDAG_RS01655;Name=xth;gbkey=Gene;gene=xth;gene_biotype=protein_coding;locus_tag=BDAG_RS01655;old_locus_tag=BDAG_00268
gi|84788938|gb|CH482380.1|	358391	C	T	C	-	-	-	0.0104895	-	-	N	N
gi|84788938|gb|CH482380.1|	358418	C	T	C	0.0101781	-	-	-	-	-	N	N
gi|84788938|gb|CH482380.1|	358548	A	G	A	-	-	-	-	-	0.0142349	N	ID=gene-BDAG_RS01660;Name=BDAG_RS01660;gbkey=Gene;gene_biotype=protein_coding;locus_tag=BDAG_RS01660;old_locus_tag=BDAG_00269
gi|84788938|gb|CH482380.1|	358716	A	G	A	-	-	-	0.0352113	-	-	Y	ID=gene-BDAG_RS01660;Name=BDAG_RS01660;gbkey=Gene;gene_biotype=protein_coding;locus_tag=BDAG_RS01660;old_locus_tag=BDAG_00269
gi|84788938|gb|CH482380.1|	358865	G	A	G	-	0.0143062	-	-	-	0.0117371	N	ID=gene-BDAG_RS01660;Name=BDAG_RS01660;gbkey=Gene;gene_biotype=protein_coding;locus_tag=BDAG_RS01660;old_locus_tag=BDAG_00269
gi|84788938|gb|CH482380.1|	359044	C	T	C	-	-	-	-	-	0.122549	Y	ID=gene-BDAG_RS01660;Name=BDAG_RS01660;gbkey=Gene;gene_biotype=protein_coding;locus_tag=BDAG_RS01660;old_locus_tag=BDAG_00269
gi|84788938|gb|CH482380.1|	359487	T	C	T	-	-	-	0.0136986	-	-	N	ID=gene-BDAG_RS01660;Name=BDAG_RS01660;gbkey=Gene;gene_biotype=protein_coding;locus_tag=BDAG_RS01660;old_locus_tag=BDAG_00269
gi|84788938|gb|CH482380.1|	360048	T	C	T	-	-	-	0.021692	-	0.0206897	N	ID=gene-BDAG_RS01665;Name=BDAG_RS01665;gbkey=Gene;gene_biotype=protein_coding;locus_tag=BDAG_RS01665;old_locus_tag=BDAG_00270
gi|84788938|gb|CH482380.1|	360534	A	G	A	-	-	-	0.0192837	-	-	N	ID=gene-BDAG_RS01665;Name=BDAG_RS01665;gbkey=Gene;gene_biotype=protein_coding;locus_tag=BDAG_RS01665;old_locus_tag=BDAG_00270
gi|84788938|gb|CH482380.1|	360617	G	A	G	0.0241546	-	-	-	-	-	N	ID=gene-BDAG_RS01665;Name=BDAG_RS01665;gbkey=Gene;gene_biotype=protein_coding;locus_tag=BDAG_RS01665;old_locus_tag=BDAG_00270
gi|84788938|gb|CH482380.1|	360869	G	A	G	-	0.0109589	-	-	-	-	N	ID=gene-BDAG_RS01670;Name=BDAG_RS01670;end_range=361740,.;gbkey=Gene;gene_biotype=protein_coding;locus_tag=BDAG_RS01670;old_locus_tag=BDAG_00271;partial=true
gi|84788938|gb|CH482380.1|	361136	A	G	A	-	0.0103448	-	-	-	-	N	ID=gene-BDAG_RS01670;Name=BDAG_RS01670;end_range=361740,.;gbkey=Gene;gene_biotype=protein_coding;locus_tag=BDAG_RS01670;old_locus_tag=BDAG_00271;partial=true
gi|84788938|gb|CH482380.1|	361515	C	T	C	-	-	0.0126984	-	-	-	N	ID=gene-BDAG_RS01670;Name=BDAG_RS01670;end_range=361740,.;gbkey=Gene;gene_biotype=protein_coding;locus_tag=BDAG_RS01670;old_locus_tag=BDAG_00271;partial=true
gi|84788938|gb|CH482380.1|	362129	C	T	C	-	-	0.0135135	-	-	-	N	ID=gene-BDAG_RS01675;Name=BDAG_RS01675;gbkey=Gene;gene_biotype=protein_coding;locus_tag=BDAG_RS01675;old_locus_tag=BDAG_00272;partial=true;start_range=.,361870
gi|84788938|gb|CH482380.1|	362150	C	T	C	-	-	0.0144404	-	-	-	N	ID=gene-BDAG_RS01675;Name=BDAG_RS01675;gbkey=Gene;gene_biotype=protein_coding;locus_tag=BDAG_RS01675;old_locus_tag=BDAG_00272;partial=true;start_range=.,361870
gi|84788938|gb|CH482380.1|	362880	C	T	C	0.0105263	-	-	-	-	-	N	ID=gene-BDAG_RS01675;Name=BDAG_RS01675;gbkey=Gene;gene_biotype=protein_coding;locus_tag=BDAG_RS01675;old_locus_tag=BDAG_00272;partial=true;start_range=.,361870
gi|84788938|gb|CH482380.1|	363300	T	C	T	0.0146199	-	-	-	-	-	N	N
gi|84788938|gb|CH482380.1|	363604	G	A	G	-	-	-	-	-	0.0106762	N	ID=gene-BDAG_RS01680;Name=metW;gbkey=Gene;gene=metW;gene_biotype=protein_coding;locus_tag=BDAG_RS01680;old_locus_tag=BDAG_00273
gi|84788938|gb|CH482380.1|	363806	C	T	C	-	-	-	-	-	0.0158014	N	ID=gene-BDAG_RS01680;Name=metW;gbkey=Gene;gene=metW;gene_biotype=protein_coding;locus_tag=BDAG_RS01680;old_locus_tag=BDAG_00273
gi|84788938|gb|CH482380.1|	363924	C	T	C	-	-	-	0.0170068	-	-	N	ID=gene-BDAG_RS01680;Name=metW;gbkey=Gene;gene=metW;gene_biotype=protein_coding;locus_tag=BDAG_RS01680;old_locus_tag=BDAG_00273
gi|84788938|gb|CH482380.1|	364298	G	A	G	-	-	-	0.0150538	-	-	N	ID=gene-BDAG_RS01685;Name=BDAG_RS01685;gbkey=Gene;gene_biotype=protein_coding;locus_tag=BDAG_RS01685;old_locus_tag=BDAG_00274
gi|84788938|gb|CH482380.1|	364519	C	T	C	-	-	-	-	-	0.0434783	N	ID=gene-BDAG_RS01685;Name=BDAG_RS01685;gbkey=Gene;gene_biotype=protein_coding;locus_tag=BDAG_RS01685;old_locus_tag=BDAG_00274
gi|84788938|gb|CH482380.1|	364649	G	A	G	0.0115741	-	-	-	-	-	N	ID=gene-BDAG_RS01685;Name=BDAG_RS01685;gbkey=Gene;gene_biotype=protein_coding;locus_tag=BDAG_RS01685;old_locus_tag=BDAG_00274
gi|84788938|gb|CH482380.1|	364658	A	G	A	0.0115385	-	-	-	-	-	N	ID=gene-BDAG_RS01685;Name=BDAG_RS01685;gbkey=Gene;gene_biotype=protein_coding;locus_tag=BDAG_RS01685;old_locus_tag=BDAG_00274
gi|84788938|gb|CH482380.1|	364736	C	T	C	-	-	-	0.0144231	-	-	N	ID=gene-BDAG_RS01685;Name=BDAG_RS01685;gbkey=Gene;gene_biotype=protein_coding;locus_tag=BDAG_RS01685;old_locus_tag=BDAG_00274
gi|84788938|gb|CH482380.1|	364770	C	T	C	-	0.0106101	-	-	-	-	N	ID=gene-BDAG_RS01685;Name=BDAG_RS01685;gbkey=Gene;gene_biotype=protein_coding;locus_tag=BDAG_RS01685;old_locus_tag=BDAG_00274
gi|84788938|gb|CH482380.1|	364921	A	G	A	-	0.0117371	-	-	-	-	N	ID=gene-BDAG_RS01685;Name=BDAG_RS01685;gbkey=Gene;gene_biotype=protein_coding;locus_tag=BDAG_RS01685;old_locus_tag=BDAG_00274
gi|84788938|gb|CH482380.1|	365003	C	T	C	-	-	0.0100251	-	-	-	N	ID=gene-BDAG_RS01685;Name=BDAG_RS01685;gbkey=Gene;gene_biotype=protein_coding;locus_tag=BDAG_RS01685;old_locus_tag=BDAG_00274
gi|84788938|gb|CH482380.1|	365011	G	A	G	-	-	-	-	-	0.0120482	N	ID=gene-BDAG_RS01685;Name=BDAG_RS01685;gbkey=Gene;gene_biotype=protein_coding;locus_tag=BDAG_RS01685;old_locus_tag=BDAG_00274
gi|84788938|gb|CH482380.1|	365467	C	T	C	-	-	-	-	-	0.016	N	ID=gene-BDAG_RS01690;Name=BDAG_RS01690;gbkey=Gene;gene_biotype=protein_coding;locus_tag=BDAG_RS01690
gi|84788938|gb|CH482380.1|	365476	A	G	A	-	-	0.0108108	-	-	-	N	ID=gene-BDAG_RS01690;Name=BDAG_RS01690;gbkey=Gene;gene_biotype=protein_coding;locus_tag=BDAG_RS01690
gi|84788938|gb|CH482380.1|	366178	T	C	T	-	0.0133929	-	-	-	-	N	N
gi|84788938|gb|CH482380.1|	366297	C	T	C	-	-	-	-	-	0.0138408	N	N
gi|84788938|gb|CH482380.1|	366404	C	T	C	-	0.0157068	-	-	-	-	N	N
gi|84788938|gb|CH482380.1|	366908	G	A	G	-	-	-	0.019802	-	-	N	N
gi|84788938|gb|CH482380.1|	367040	T	C	T	-	-	0.01	-	-	-	N	ID=gene-BDAG_RS29645;Name=BDAG_RS29645;gbkey=Gene;gene_biotype=protein_coding;locus_tag=BDAG_RS29645
gi|84788938|gb|CH482380.1|	367125	A	G	A	0.0116279	-	-	-	-	-	N	ID=gene-BDAG_RS29645;Name=BDAG_RS29645;gbkey=Gene;gene_biotype=protein_coding;locus_tag=BDAG_RS29645
gi|84788938|gb|CH482380.1|	367156	G	A	G	-	-	-	0.0148148	-	-	N	ID=gene-BDAG_RS29645;Name=BDAG_RS29645;gbkey=Gene;gene_biotype=protein_coding;locus_tag=BDAG_RS29645
gi|84788938|gb|CH482380.1|	367157	T	C	T	-	0.0107527	-	-	-	-	N	ID=gene-BDAG_RS29645;Name=BDAG_RS29645;gbkey=Gene;gene_biotype=protein_coding;locus_tag=BDAG_RS29645
gi|84788938|gb|CH482380.1|	367280	A	G	A	-	-	0.0113636	-	-	-	N	ID=gene-BDAG_RS29645;Name=BDAG_RS29645;gbkey=Gene;gene_biotype=protein_coding;locus_tag=BDAG_RS29645
gi|84788938|gb|CH482380.1|	367394	A	G	A	-	-	-	0.0210526	-	-	N	ID=gene-BDAG_RS29645;Name=BDAG_RS29645;gbkey=Gene;gene_biotype=protein_coding;locus_tag=BDAG_RS29645
gi|84788938|gb|CH482380.1|	367690	T	C	T	-	-	0.010395	-	-	-	N	ID=gene-BDAG_RS29645;Name=BDAG_RS29645;gbkey=Gene;gene_biotype=protein_coding;locus_tag=BDAG_RS29645
gi|84788938|gb|CH482380.1|	367866	G	A	G	-	0.0136452	0.0118812	-	-	-	N	ID=gene-BDAG_RS29645;Name=BDAG_RS29645;gbkey=Gene;gene_biotype=protein_coding;locus_tag=BDAG_RS29645
gi|84788938|gb|CH482380.1|	368133	A	C	A	-	-	-	0.0264672	-	-	N	N
gi|84788938|gb|CH482380.1|	368143	G	A	G	-	-	0.0125858	-	-	0.0126126	N	N
gi|84788938|gb|CH482380.1|	368198	T	C	T	0.0102669	-	-	-	-	-	N	N
gi|84788938|gb|CH482380.1|	368351	T	C	T	-	-	-	0.0116279	-	-	N	ID=gene-BDAG_RS01700;Name=BDAG_RS01700;gbkey=Gene;gene_biotype=protein_coding;locus_tag=BDAG_RS01700;old_locus_tag=BDAG_00276
gi|84788938|gb|CH482380.1|	368798	T	C	T	-	-	0.0132939	-	-	-	N	ID=gene-BDAG_RS01700;Name=BDAG_RS01700;gbkey=Gene;gene_biotype=protein_coding;locus_tag=BDAG_RS01700;old_locus_tag=BDAG_00276
gi|84788938|gb|CH482380.1|	369113	T	C	T	-	-	-	-	-	0.0164474	N	ID=gene-BDAG_RS01705;Name=BDAG_RS01705;gbkey=Gene;gene_biotype=protein_coding;locus_tag=BDAG_RS01705;old_locus_tag=BDAG_00277
gi|84788938|gb|CH482380.1|	369311	T	C	T	-	0.0113154	0.0104167	-	-	-	N	ID=gene-BDAG_RS01705;Name=BDAG_RS01705;gbkey=Gene;gene_biotype=protein_coding;locus_tag=BDAG_RS01705;old_locus_tag=BDAG_00277
gi|84788938|gb|CH482380.1|	369590	G	A	G	-	-	0.0107335	-	-	-	N	ID=gene-BDAG_RS01705;Name=BDAG_RS01705;gbkey=Gene;gene_biotype=protein_coding;locus_tag=BDAG_RS01705;old_locus_tag=BDAG_00277
gi|84788938|gb|CH482380.1|	370195	C	T	C	0.0142566	-	-	0.0149701	-	-	N	ID=gene-BDAG_RS01710;Name=BDAG_RS01710;gbkey=Gene;gene_biotype=protein_coding;locus_tag=BDAG_RS01710;old_locus_tag=BDAG_00278
gi|84788938|gb|CH482380.1|	370212	T	C	T	-	0.0134048	-	-	-	-	N	ID=gene-BDAG_RS01710;Name=BDAG_RS01710;gbkey=Gene;gene_biotype=protein_coding;locus_tag=BDAG_RS01710;old_locus_tag=BDAG_00278
gi|84788938|gb|CH482380.1|	370262	G	A	G	-	-	0.0108359	-	-	-	N	ID=gene-BDAG_RS01710;Name=BDAG_RS01710;gbkey=Gene;gene_biotype=protein_coding;locus_tag=BDAG_RS01710;old_locus_tag=BDAG_00278
gi|84788938|gb|CH482380.1|	370323	G	A	G	-	0.0159453	-	-	-	-	N	ID=gene-BDAG_RS01710;Name=BDAG_RS01710;gbkey=Gene;gene_biotype=protein_coding;locus_tag=BDAG_RS01710;old_locus_tag=BDAG_00278
gi|84788938|gb|CH482380.1|	370528	G	A	G	-	-	-	-	-	0.0144092	N	ID=gene-BDAG_RS01710;Name=BDAG_RS01710;gbkey=Gene;gene_biotype=protein_coding;locus_tag=BDAG_RS01710;old_locus_tag=BDAG_00278
gi|84788938|gb|CH482380.1|	370767	A	G	A	-	0.014553	-	-	-	-	N	ID=gene-BDAG_RS01710;Name=BDAG_RS01710;gbkey=Gene;gene_biotype=protein_coding;locus_tag=BDAG_RS01710;old_locus_tag=BDAG_00278
gi|84788938|gb|CH482380.1|	371545	T	C	T	-	-	-	-	-	0.0162338	N	ID=gene-BDAG_RS01710;Name=BDAG_RS01710;gbkey=Gene;gene_biotype=protein_coding;locus_tag=BDAG_RS01710;old_locus_tag=BDAG_00278
gi|84788938|gb|CH482380.1|	371631	A	G	A	-	-	0.0124481	-	-	-	N	ID=gene-BDAG_RS01710;Name=BDAG_RS01710;gbkey=Gene;gene_biotype=protein_coding;locus_tag=BDAG_RS01710;old_locus_tag=BDAG_00278
gi|84788938|gb|CH482380.1|	371706	G	C	G	-	-	-	-	-	0.0131579	N	ID=gene-BDAG_RS01710;Name=BDAG_RS01710;gbkey=Gene;gene_biotype=protein_coding;locus_tag=BDAG_RS01710;old_locus_tag=BDAG_00278
gi|84788938|gb|CH482380.1|	371775	G	A	G	-	-	-	-	-	0.0176991	N	ID=gene-BDAG_RS01710;Name=BDAG_RS01710;gbkey=Gene;gene_biotype=protein_coding;locus_tag=BDAG_RS01710;old_locus_tag=BDAG_00278
gi|84788938|gb|CH482380.1|	371985	C	T	C	-	-	-	-	-	0.0108108	N	ID=gene-BDAG_RS01710;Name=BDAG_RS01710;gbkey=Gene;gene_biotype=protein_coding;locus_tag=BDAG_RS01710;old_locus_tag=BDAG_00278
gi|84788938|gb|CH482380.1|	372181	G	A	G	-	-	-	0.011583	-	-	N	ID=gene-BDAG_RS01710;Name=BDAG_RS01710;gbkey=Gene;gene_biotype=protein_coding;locus_tag=BDAG_RS01710;old_locus_tag=BDAG_00278
gi|84788938|gb|CH482380.1|	372240	G	A	G	0.0112867	-	-	-	-	-	N	ID=gene-BDAG_RS01710;Name=BDAG_RS01710;gbkey=Gene;gene_biotype=protein_coding;locus_tag=BDAG_RS01710;old_locus_tag=BDAG_00278
gi|84788938|gb|CH482380.1|	372316	T	C	T	-	0.0113086	-	-	-	-	N	ID=gene-BDAG_RS01710;Name=BDAG_RS01710;gbkey=Gene;gene_biotype=protein_coding;locus_tag=BDAG_RS01710;old_locus_tag=BDAG_00278
gi|84788938|gb|CH482380.1|	372730	A	G	A	-	-	0.0100883	-	-	-	N	ID=gene-BDAG_RS01715;Name=BDAG_RS01715;gbkey=Gene;gene_biotype=protein_coding;locus_tag=BDAG_RS01715
gi|84788938|gb|CH482380.1|	372795	A	G	A	-	-	-	-	-	0.0107239	N	ID=gene-BDAG_RS01715;Name=BDAG_RS01715;gbkey=Gene;gene_biotype=protein_coding;locus_tag=BDAG_RS01715
gi|84788938|gb|CH482380.1|	372999	A	G	A	-	-	-	0.0106383	-	-	N	ID=gene-BDAG_RS01715;Name=BDAG_RS01715;gbkey=Gene;gene_biotype=protein_coding;locus_tag=BDAG_RS01715
gi|84788938|gb|CH482380.1|	373051	A	G	A	-	-	-	-	-	0.0145631	N	ID=gene-BDAG_RS01720;Name=BDAG_RS01720;gbkey=Gene;gene_biotype=protein_coding;locus_tag=BDAG_RS01720
gi|84788938|gb|CH482380.1|	373268	A	G	A	-	0.015748	-	0.0172414	-	-	N	ID=gene-BDAG_RS01720;Name=BDAG_RS01720;gbkey=Gene;gene_biotype=protein_coding;locus_tag=BDAG_RS01720
gi|84788938|gb|CH482380.1|	373603	C	T	C	-	-	-	-	0.0144231	-	N	ID=gene-BDAG_RS01720;Name=BDAG_RS01720;gbkey=Gene;gene_biotype=protein_coding;locus_tag=BDAG_RS01720
gi|84788938|gb|CH482380.1|	373721	A	G	A	-	-	-	-	-	0.0119522	N	ID=gene-BDAG_RS01720;Name=BDAG_RS01720;gbkey=Gene;gene_biotype=protein_coding;locus_tag=BDAG_RS01720
gi|84788938|gb|CH482380.1|	373780	T	C	T	-	-	-	-	0.0102302	-	N	ID=gene-BDAG_RS01725;Name=BDAG_RS01725;gbkey=Gene;gene_biotype=protein_coding;locus_tag=BDAG_RS01725;old_locus_tag=BDAG_00279
gi|84788938|gb|CH482380.1|	373987	A	G	A	-	0.012605	-	-	-	-	N	ID=gene-BDAG_RS01725;Name=BDAG_RS01725;gbkey=Gene;gene_biotype=protein_coding;locus_tag=BDAG_RS01725;old_locus_tag=BDAG_00279
gi|84788938|gb|CH482380.1|	374079	G	A	G	-	-	0.0165563	-	-	-	N	ID=gene-BDAG_RS01725;Name=BDAG_RS01725;gbkey=Gene;gene_biotype=protein_coding;locus_tag=BDAG_RS01725;old_locus_tag=BDAG_00279
gi|84788938|gb|CH482380.1|	374223	C	T	C	-	0.0104712	-	-	-	-	N	ID=gene-BDAG_RS01725;Name=BDAG_RS01725;gbkey=Gene;gene_biotype=protein_coding;locus_tag=BDAG_RS01725;old_locus_tag=BDAG_00279
gi|84788938|gb|CH482380.1|	374370	C	T	C	-	-	-	0.0117188	-	-	N	ID=gene-BDAG_RS01725;Name=BDAG_RS01725;gbkey=Gene;gene_biotype=protein_coding;locus_tag=BDAG_RS01725;old_locus_tag=BDAG_00279
gi|84788938|gb|CH482380.1|	374470	G	A	G	-	-	0.0186916	-	-	-	N	ID=gene-BDAG_RS01725;Name=BDAG_RS01725;gbkey=Gene;gene_biotype=protein_coding;locus_tag=BDAG_RS01725;old_locus_tag=BDAG_00279
gi|84788938|gb|CH482380.1|	374478	G	A	G	-	0.0128535	-	-	-	-	N	ID=gene-BDAG_RS01725;Name=BDAG_RS01725;gbkey=Gene;gene_biotype=protein_coding;locus_tag=BDAG_RS01725;old_locus_tag=BDAG_00279
gi|84788938|gb|CH482380.1|	374509	T	C	T	-	-	-	0.0108696	-	-	N	ID=gene-BDAG_RS01725;Name=BDAG_RS01725;gbkey=Gene;gene_biotype=protein_coding;locus_tag=BDAG_RS01725;old_locus_tag=BDAG_00279
gi|84788938|gb|CH482380.1|	374872	C	T	C	0.0110497	-	-	-	-	-	N	ID=gene-BDAG_RS01725;Name=BDAG_RS01725;gbkey=Gene;gene_biotype=protein_coding;locus_tag=BDAG_RS01725;old_locus_tag=BDAG_00279
gi|84788938|gb|CH482380.1|	375207	T	C	T	-	-	-	-	-	0.0136519	N	ID=gene-BDAG_RS01725;Name=BDAG_RS01725;gbkey=Gene;gene_biotype=protein_coding;locus_tag=BDAG_RS01725;old_locus_tag=BDAG_00279
gi|84788938|gb|CH482380.1|	375626	T	C	T	-	-	-	-	-	0.0115163	N	N
gi|84788938|gb|CH482380.1|	377072	A	G	A	-	-	0.010574	-	-	-	N	ID=gene-BDAG_RS01735;Name=tssC;gbkey=Gene;gene=tssC;gene_biotype=protein_coding;locus_tag=BDAG_RS01735;old_locus_tag=BDAG_00281
gi|84788938|gb|CH482380.1|	377132	C	T	C	-	0.0101266	0.0146699	-	-	-	N	ID=gene-BDAG_RS01735;Name=tssC;gbkey=Gene;gene=tssC;gene_biotype=protein_coding;locus_tag=BDAG_RS01735;old_locus_tag=BDAG_00281
gi|84788938|gb|CH482380.1|	377572	T	C	T	0.0102145	-	-	-	-	-	N	ID=gene-BDAG_RS01735;Name=tssC;gbkey=Gene;gene=tssC;gene_biotype=protein_coding;locus_tag=BDAG_RS01735;old_locus_tag=BDAG_00281
gi|84788938|gb|CH482380.1|	378206	A	G	A	-	-	-	-	-	0.0118765	N	ID=gene-BDAG_RS01740;Name=hcp;gbkey=Gene;gene=hcp;gene_biotype=protein_coding;locus_tag=BDAG_RS01740;old_locus_tag=BDAG_00282
gi|84788938|gb|CH482380.1|	378349	C	T	C	-	-	-	-	-	0.0156863	N	ID=gene-BDAG_RS01740;Name=hcp;gbkey=Gene;gene=hcp;gene_biotype=protein_coding;locus_tag=BDAG_RS01740;old_locus_tag=BDAG_00282
gi|84788938|gb|CH482380.1|	378467	T	C	T	-	0.0176282	-	-	-	-	N	ID=gene-BDAG_RS01740;Name=hcp;gbkey=Gene;gene=hcp;gene_biotype=protein_coding;locus_tag=BDAG_RS01740;old_locus_tag=BDAG_00282
gi|84788938|gb|CH482380.1|	378661	G	A	G	0.0100125	-	0.0143472	-	-	-	N	N
gi|84788938|gb|CH482380.1|	379461	C	T	C	-	-	0.0102669	-	-	-	N	ID=gene-BDAG_RS01750;Name=tssK;gbkey=Gene;gene=tssK;gene_biotype=protein_coding;locus_tag=BDAG_RS01750;old_locus_tag=BDAG_00284
gi|84788938|gb|CH482380.1|	379496	C	T	C	-	0.0114007	-	-	-	-	N	ID=gene-BDAG_RS01750;Name=tssK;gbkey=Gene;gene=tssK;gene_biotype=protein_coding;locus_tag=BDAG_RS01750;old_locus_tag=BDAG_00284
gi|84788938|gb|CH482380.1|	379575	T	C	T	-	-	-	-	0.0102302	-	N	ID=gene-BDAG_RS01750;Name=tssK;gbkey=Gene;gene=tssK;gene_biotype=protein_coding;locus_tag=BDAG_RS01750;old_locus_tag=BDAG_00284
gi|84788938|gb|CH482380.1|	379768	A	G	A	-	-	-	0.0112045	-	-	N	ID=gene-BDAG_RS01750;Name=tssK;gbkey=Gene;gene=tssK;gene_biotype=protein_coding;locus_tag=BDAG_RS01750;old_locus_tag=BDAG_00284
gi|84788938|gb|CH482380.1|	380098	A	G	A	-	-	-	0.0105485	-	-	N	ID=gene-BDAG_RS01750;Name=tssK;gbkey=Gene;gene=tssK;gene_biotype=protein_coding;locus_tag=BDAG_RS01750;old_locus_tag=BDAG_00284
gi|84788938|gb|CH482380.1|	381207	G	A	G	-	0.0128755	-	-	-	-	N	ID=gene-BDAG_RS01755;Name=tssL;gbkey=Gene;gene=tssL;gene_biotype=protein_coding;locus_tag=BDAG_RS01755;old_locus_tag=BDAG_00285
gi|84788938|gb|CH482380.1|	381568	C	T	C	0.0139165	-	-	-	-	-	N	ID=gene-BDAG_RS01755;Name=tssL;gbkey=Gene;gene=tssL;gene_biotype=protein_coding;locus_tag=BDAG_RS01755;old_locus_tag=BDAG_00285
gi|84788938|gb|CH482380.1|	381860	C	T	C	-	-	0.0112219	0.0108025	-	-	N	N
gi|84788938|gb|CH482380.1|	382238	T	C	T	-	-	0.0104712	-	-	-	N	ID=gene-BDAG_RS01760;Name=tssM;gbkey=Gene;gene=tssM;gene_biotype=protein_coding;locus_tag=BDAG_RS01760;old_locus_tag=BDAG_00286
gi|84788938|gb|CH482380.1|	382342	A	G	A	-	0.0114068	-	-	-	-	N	ID=gene-BDAG_RS01760;Name=tssM;gbkey=Gene;gene=tssM;gene_biotype=protein_coding;locus_tag=BDAG_RS01760;old_locus_tag=BDAG_00286
gi|84788938|gb|CH482380.1|	382788	C	T	C	-	-	-	0.0117647	-	-	N	ID=gene-BDAG_RS01760;Name=tssM;gbkey=Gene;gene=tssM;gene_biotype=protein_coding;locus_tag=BDAG_RS01760;old_locus_tag=BDAG_00286
gi|84788938|gb|CH482380.1|	382858	G	A	G	-	-	-	0.0123239	-	-	N	ID=gene-BDAG_RS01760;Name=tssM;gbkey=Gene;gene=tssM;gene_biotype=protein_coding;locus_tag=BDAG_RS01760;old_locus_tag=BDAG_00286
gi|84788938|gb|CH482380.1|	383275	G	A	G	-	-	-	0.0151057	-	-	N	ID=gene-BDAG_RS01760;Name=tssM;gbkey=Gene;gene=tssM;gene_biotype=protein_coding;locus_tag=BDAG_RS01760;old_locus_tag=BDAG_00286
gi|84788938|gb|CH482380.1|	383305	C	T	C	-	-	-	0.0148515	-	-	N	ID=gene-BDAG_RS01760;Name=tssM;gbkey=Gene;gene=tssM;gene_biotype=protein_coding;locus_tag=BDAG_RS01760;old_locus_tag=BDAG_00286
gi|84788938|gb|CH482380.1|	383389	G	A	G	-	-	0.0144628	-	-	-	N	ID=gene-BDAG_RS01760;Name=tssM;gbkey=Gene;gene=tssM;gene_biotype=protein_coding;locus_tag=BDAG_RS01760;old_locus_tag=BDAG_00286
gi|84788938|gb|CH482380.1|	383497	C	T	C	-	-	-	-	-	0.0160643	N	ID=gene-BDAG_RS01760;Name=tssM;gbkey=Gene;gene=tssM;gene_biotype=protein_coding;locus_tag=BDAG_RS01760;old_locus_tag=BDAG_00286
gi|84788938|gb|CH482380.1|	383950	C	T	C	-	-	0.0129032	-	-	-	N	ID=gene-BDAG_RS01760;Name=tssM;gbkey=Gene;gene=tssM;gene_biotype=protein_coding;locus_tag=BDAG_RS01760;old_locus_tag=BDAG_00286
gi|84788938|gb|CH482380.1|	384248	T	C	T	-	-	-	-	-	0.010274	N	ID=gene-BDAG_RS01760;Name=tssM;gbkey=Gene;gene=tssM;gene_biotype=protein_coding;locus_tag=BDAG_RS01760;old_locus_tag=BDAG_00286
gi|84788938|gb|CH482380.1|	384523	A	G	A	-	0.0108992	-	-	-	-	N	ID=gene-BDAG_RS01760;Name=tssM;gbkey=Gene;gene=tssM;gene_biotype=protein_coding;locus_tag=BDAG_RS01760;old_locus_tag=BDAG_00286
gi|84788938|gb|CH482380.1|	384574	G	A	G	-	-	0.0111421	-	-	-	N	ID=gene-BDAG_RS01760;Name=tssM;gbkey=Gene;gene=tssM;gene_biotype=protein_coding;locus_tag=BDAG_RS01760;old_locus_tag=BDAG_00286
gi|84788938|gb|CH482380.1|	384581	T	C	T	-	-	-	-	0.0176991	-	N	ID=gene-BDAG_RS01760;Name=tssM;gbkey=Gene;gene=tssM;gene_biotype=protein_coding;locus_tag=BDAG_RS01760;old_locus_tag=BDAG_00286
gi|84788938|gb|CH482380.1|	384776	C	T	C	-	-	0.0108696	-	-	-	N	ID=gene-BDAG_RS01760;Name=tssM;gbkey=Gene;gene=tssM;gene_biotype=protein_coding;locus_tag=BDAG_RS01760;old_locus_tag=BDAG_00286
gi|84788938|gb|CH482380.1|	384821	G	A	G	0.0118577	-	-	-	-	-	N	ID=gene-BDAG_RS01760;Name=tssM;gbkey=Gene;gene=tssM;gene_biotype=protein_coding;locus_tag=BDAG_RS01760;old_locus_tag=BDAG_00286
gi|84788938|gb|CH482380.1|	384902	A	G	A	-	0.0108401	-	-	-	-	N	ID=gene-BDAG_RS01760;Name=tssM;gbkey=Gene;gene=tssM;gene_biotype=protein_coding;locus_tag=BDAG_RS01760;old_locus_tag=BDAG_00286
gi|84788938|gb|CH482380.1|	386092	G	A	G	-	-	0.0231481	-	-	-	N	N
gi|84788938|gb|CH482380.1|	386296	C	T	C	-	-	0.0106383	-	-	-	N	ID=gene-BDAG_RS01770;Name=BDAG_RS01770;gbkey=Gene;gene_biotype=protein_coding;locus_tag=BDAG_RS01770;old_locus_tag=BDAG_00287
gi|84788938|gb|CH482380.1|	386380	C	T	C	-	-	0.0204082	-	-	-	N	ID=gene-BDAG_RS01770;Name=BDAG_RS01770;gbkey=Gene;gene_biotype=protein_coding;locus_tag=BDAG_RS01770;old_locus_tag=BDAG_00287
gi|84788938|gb|CH482380.1|	386497	C	T	C	-	-	-	-	-	0.0174419	N	ID=gene-BDAG_RS01770;Name=BDAG_RS01770;gbkey=Gene;gene_biotype=protein_coding;locus_tag=BDAG_RS01770;old_locus_tag=BDAG_00287
gi|84788938|gb|CH482380.1|	386637	G	A	G	-	-	0.0116732	-	-	-	N	ID=gene-BDAG_RS01770;Name=BDAG_RS01770;gbkey=Gene;gene_biotype=protein_coding;locus_tag=BDAG_RS01770;old_locus_tag=BDAG_00287
gi|84788938|gb|CH482380.1|	386754	A	G	A	-	-	-	-	0.0142857	-	N	ID=gene-BDAG_RS01770;Name=BDAG_RS01770;gbkey=Gene;gene_biotype=protein_coding;locus_tag=BDAG_RS01770;old_locus_tag=BDAG_00287
gi|84788938|gb|CH482380.1|	386757	T	C	T	-	0.0114504	-	-	-	-	N	N
gi|84788938|gb|CH482380.1|	386788	A	G	A	0.013544	-	-	-	-	-	N	N
gi|84788938|gb|CH482380.1|	386938	G	A	G	-	-	-	-	-	0.0110701	N	ID=gene-BDAG_RS01775;Name=tssI;gbkey=Gene;gene=tssI;gene_biotype=protein_coding;locus_tag=BDAG_RS01775;old_locus_tag=BDAG_00288
gi|84788938|gb|CH482380.1|	386998	C	T	C	-	-	0.0116788	-	-	-	N	ID=gene-BDAG_RS01775;Name=tssI;gbkey=Gene;gene=tssI;gene_biotype=protein_coding;locus_tag=BDAG_RS01775;old_locus_tag=BDAG_00288
gi|84788938|gb|CH482380.1|	387601	T	C	T	-	-	-	-	0.0104822	-	N	ID=gene-BDAG_RS01775;Name=tssI;gbkey=Gene;gene=tssI;gene_biotype=protein_coding;locus_tag=BDAG_RS01775;old_locus_tag=BDAG_00288
gi|84788938|gb|CH482380.1|	387844	G	A	G	-	-	-	-	-	0.0104987	N	ID=gene-BDAG_RS01775;Name=tssI;gbkey=Gene;gene=tssI;gene_biotype=protein_coding;locus_tag=BDAG_RS01775;old_locus_tag=BDAG_00288
gi|84788938|gb|CH482380.1|	388204	A	G	A	-	-	-	0.0201835	-	-	N	ID=gene-BDAG_RS01775;Name=tssI;gbkey=Gene;gene=tssI;gene_biotype=protein_coding;locus_tag=BDAG_RS01775;old_locus_tag=BDAG_00288
gi|84788938|gb|CH482380.1|	388801	C	T	C	-	-	0.0175439	-	-	-	N	ID=gene-BDAG_RS01775;Name=tssI;gbkey=Gene;gene=tssI;gene_biotype=protein_coding;locus_tag=BDAG_RS01775;old_locus_tag=BDAG_00288
gi|84788938|gb|CH482380.1|	388874	C	T	C	-	-	0.0124481	-	-	-	N	ID=gene-BDAG_RS01775;Name=tssI;gbkey=Gene;gene=tssI;gene_biotype=protein_coding;locus_tag=BDAG_RS01775;old_locus_tag=BDAG_00288
gi|84788938|gb|CH482380.1|	389387	C	T	C	-	-	-	0.0117188	-	-	N	ID=gene-BDAG_RS01775;Name=tssI;gbkey=Gene;gene=tssI;gene_biotype=protein_coding;locus_tag=BDAG_RS01775;old_locus_tag=BDAG_00288
gi|84788938|gb|CH482380.1|	389914	C	T	C	-	0.0138408	-	-	-	-	N	ID=gene-BDAG_RS01785;Name=BDAG_RS01785;gbkey=Gene;gene_biotype=protein_coding;locus_tag=BDAG_RS01785;old_locus_tag=BDAG_00289
gi|84788938|gb|CH482380.1|	390005	A	G	A	-	0.0175439	-	-	-	-	N	ID=gene-BDAG_RS01785;Name=BDAG_RS01785;gbkey=Gene;gene_biotype=protein_coding;locus_tag=BDAG_RS01785;old_locus_tag=BDAG_00289
gi|84788938|gb|CH482380.1|	390139	G	A	G	-	-	0.0169492	-	-	-	N	ID=gene-BDAG_RS01785;Name=BDAG_RS01785;gbkey=Gene;gene_biotype=protein_coding;locus_tag=BDAG_RS01785;old_locus_tag=BDAG_00289
gi|84788938|gb|CH482380.1|	390302	C	A	C	-	-	-	0.0103448	-	-	N	ID=gene-BDAG_RS01785;Name=BDAG_RS01785;gbkey=Gene;gene_biotype=protein_coding;locus_tag=BDAG_RS01785;old_locus_tag=BDAG_00289
gi|84788938|gb|CH482380.1|	390594	C	T	C	-	-	-	0.0114068	-	-	N	ID=gene-BDAG_RS01785;Name=BDAG_RS01785;gbkey=Gene;gene_biotype=protein_coding;locus_tag=BDAG_RS01785;old_locus_tag=BDAG_00289
gi|84788938|gb|CH482380.1|	390661	A	C	A	-	-	-	0.0103093	-	-	N	ID=gene-BDAG_RS01785;Name=BDAG_RS01785;gbkey=Gene;gene_biotype=protein_coding;locus_tag=BDAG_RS01785;old_locus_tag=BDAG_00289
gi|84788938|gb|CH482380.1|	390909	C	T	C	-	-	0.0104895	-	-	-	N	ID=gene-BDAG_RS01785;Name=BDAG_RS01785;gbkey=Gene;gene_biotype=protein_coding;locus_tag=BDAG_RS01785;old_locus_tag=BDAG_00289
gi|84788938|gb|CH482380.1|	390915	A	G	A	-	-	0.0101351	-	-	-	N	ID=gene-BDAG_RS01785;Name=BDAG_RS01785;gbkey=Gene;gene_biotype=protein_coding;locus_tag=BDAG_RS01785;old_locus_tag=BDAG_00289
gi|84788938|gb|CH482380.1|	391241	T	C	T	-	-	0.010453	-	-	-	N	ID=gene-BDAG_RS01785;Name=BDAG_RS01785;gbkey=Gene;gene_biotype=protein_coding;locus_tag=BDAG_RS01785;old_locus_tag=BDAG_00289
gi|84788938|gb|CH482380.1|	391337	T	C	T	-	-	-	0.0114155	-	-	N	ID=gene-BDAG_RS01785;Name=BDAG_RS01785;gbkey=Gene;gene_biotype=protein_coding;locus_tag=BDAG_RS01785;old_locus_tag=BDAG_00289
gi|84788938|gb|CH482380.1|	391725	C	T	C	-	-	-	0.0120773	-	-	N	ID=gene-BDAG_RS01785;Name=BDAG_RS01785;gbkey=Gene;gene_biotype=protein_coding;locus_tag=BDAG_RS01785;old_locus_tag=BDAG_00289
gi|84788938|gb|CH482380.1|	391781	G	A	G	-	-	-	0.0105263	-	-	N	ID=gene-BDAG_RS01785;Name=BDAG_RS01785;gbkey=Gene;gene_biotype=protein_coding;locus_tag=BDAG_RS01785;old_locus_tag=BDAG_00289
gi|84788938|gb|CH482380.1|	391994	T	C	T	-	-	0.0122324	-	-	-	N	ID=gene-BDAG_RS01785;Name=BDAG_RS01785;gbkey=Gene;gene_biotype=protein_coding;locus_tag=BDAG_RS01785;old_locus_tag=BDAG_00289
gi|84788938|gb|CH482380.1|	392636	G	A	G	0.0130293	-	-	-	-	-	N	ID=gene-BDAG_RS01785;Name=BDAG_RS01785;gbkey=Gene;gene_biotype=protein_coding;locus_tag=BDAG_RS01785;old_locus_tag=BDAG_00289
gi|84788938|gb|CH482380.1|	392873	A	G	A	-	-	-	-	-	0.0122951	N	ID=gene-BDAG_RS01785;Name=BDAG_RS01785;gbkey=Gene;gene_biotype=protein_coding;locus_tag=BDAG_RS01785;old_locus_tag=BDAG_00289
gi|84788938|gb|CH482380.1|	393606	C	T	C	-	-	0.0111359	-	-	-	N	ID=gene-BDAG_RS01790;Name=BDAG_RS01790;gbkey=Gene;gene_biotype=protein_coding;locus_tag=BDAG_RS01790;old_locus_tag=BDAG_00290
gi|84788938|gb|CH482380.1|	393681	G	A	G	0.0114504	-	-	-	-	-	N	ID=gene-BDAG_RS01790;Name=BDAG_RS01790;gbkey=Gene;gene_biotype=protein_coding;locus_tag=BDAG_RS01790;old_locus_tag=BDAG_00290
gi|84788938|gb|CH482380.1|	393699	T	C	T	0.0165975	-	-	-	-	-	N	ID=gene-BDAG_RS01790;Name=BDAG_RS01790;gbkey=Gene;gene_biotype=protein_coding;locus_tag=BDAG_RS01790;old_locus_tag=BDAG_00290
gi|84788938|gb|CH482380.1|	394060	C	T	C	-	0.0113852	-	-	-	-	N	ID=gene-BDAG_RS01790;Name=BDAG_RS01790;gbkey=Gene;gene_biotype=protein_coding;locus_tag=BDAG_RS01790;old_locus_tag=BDAG_00290
gi|84788938|gb|CH482380.1|	394537	A	G	A	0.0107817	-	-	-	-	-	N	ID=gene-BDAG_RS01790;Name=BDAG_RS01790;gbkey=Gene;gene_biotype=protein_coding;locus_tag=BDAG_RS01790;old_locus_tag=BDAG_00290
gi|84788938|gb|CH482380.1|	394622	C	T	C	-	-	0.0135135	-	-	-	N	ID=gene-BDAG_RS01790;Name=BDAG_RS01790;gbkey=Gene;gene_biotype=protein_coding;locus_tag=BDAG_RS01790;old_locus_tag=BDAG_00290
gi|84788938|gb|CH482380.1|	394701	T	C	T	-	0.0106383	-	-	-	-	N	ID=gene-BDAG_RS01790;Name=BDAG_RS01790;gbkey=Gene;gene_biotype=protein_coding;locus_tag=BDAG_RS01790;old_locus_tag=BDAG_00290
gi|84788938|gb|CH482380.1|	395483	T	C	T	-	-	-	-	-	0.0146699	N	ID=gene-BDAG_RS01795;Name=BDAG_RS01795;gbkey=Gene;gene_biotype=protein_coding;locus_tag=BDAG_RS01795;old_locus_tag=BDAG_00291
gi|84788938|gb|CH482380.1|	395525	C	T	C	-	-	-	-	-	0.0113636	N	ID=gene-BDAG_RS01795;Name=BDAG_RS01795;gbkey=Gene;gene_biotype=protein_coding;locus_tag=BDAG_RS01795;old_locus_tag=BDAG_00291
gi|84788938|gb|CH482380.1|	396063	T	C	T	-	-	-	-	0.0193237	-	N	ID=gene-BDAG_RS01800;Name=BDAG_RS01800;gbkey=Gene;gene_biotype=protein_coding;locus_tag=BDAG_RS01800;old_locus_tag=BDAG_00292
gi|84788938|gb|CH482380.1|	396677	T	C	T	-	-	-	0.0106383	-	-	N	ID=gene-BDAG_RS01800;Name=BDAG_RS01800;gbkey=Gene;gene_biotype=protein_coding;locus_tag=BDAG_RS01800;old_locus_tag=BDAG_00292
gi|84788938|gb|CH482380.1|	396831	G	A	G	0.0104348	-	-	-	-	-	N	ID=gene-BDAG_RS01800;Name=BDAG_RS01800;gbkey=Gene;gene_biotype=protein_coding;locus_tag=BDAG_RS01800;old_locus_tag=BDAG_00292
gi|84788938|gb|CH482380.1|	397193	G	A	G	-	-	-	-	-	0.0107914	N	ID=gene-BDAG_RS01805;Name=tssG;gbkey=Gene;gene=tssG;gene_biotype=protein_coding;locus_tag=BDAG_RS01805;old_locus_tag=BDAG_00293
gi|84788938|gb|CH482380.1|	397242	G	A	G	-	-	-	-	-	0.0100671	N	ID=gene-BDAG_RS01805;Name=tssG;gbkey=Gene;gene=tssG;gene_biotype=protein_coding;locus_tag=BDAG_RS01805;old_locus_tag=BDAG_00293
gi|84788938|gb|CH482380.1|	397661	A	G	A	-	-	0.0103359	-	-	-	N	ID=gene-BDAG_RS01805;Name=tssG;gbkey=Gene;gene=tssG;gene_biotype=protein_coding;locus_tag=BDAG_RS01805;old_locus_tag=BDAG_00293
gi|84788938|gb|CH482380.1|	397712	G	A	G	-	0.0110701	-	-	-	-	N	ID=gene-BDAG_RS01805;Name=tssG;gbkey=Gene;gene=tssG;gene_biotype=protein_coding;locus_tag=BDAG_RS01805;old_locus_tag=BDAG_00293
gi|84788938|gb|CH482380.1|	398062	A	G	A	-	-	-	-	0.0137525	-	N	ID=gene-BDAG_RS01810;Name=tssF;gbkey=Gene;gene=tssF;gene_biotype=protein_coding;locus_tag=BDAG_RS01810;old_locus_tag=BDAG_00294
gi|84788938|gb|CH482380.1|	398305	A	G	A	-	-	-	-	-	0.0106762	N	ID=gene-BDAG_RS01810;Name=tssF;gbkey=Gene;gene=tssF;gene_biotype=protein_coding;locus_tag=BDAG_RS01810;old_locus_tag=BDAG_00294
gi|84788938|gb|CH482380.1|	398758	T	C	T	0.0100334	-	-	-	-	-	N	ID=gene-BDAG_RS01810;Name=tssF;gbkey=Gene;gene=tssF;gene_biotype=protein_coding;locus_tag=BDAG_RS01810;old_locus_tag=BDAG_00294
gi|84788938|gb|CH482380.1|	399187	A	G	A	-	-	-	0.0120846	-	-	N	ID=gene-BDAG_RS01810;Name=tssF;gbkey=Gene;gene=tssF;gene_biotype=protein_coding;locus_tag=BDAG_RS01810;old_locus_tag=BDAG_00294
gi|84788938|gb|CH482380.1|	399352	A	G	A	-	-	0.0104167	-	-	-	N	ID=gene-BDAG_RS01810;Name=tssF;gbkey=Gene;gene=tssF;gene_biotype=protein_coding;locus_tag=BDAG_RS01810;old_locus_tag=BDAG_00294
gi|84788938|gb|CH482380.1|	399480	G	A	G	-	-	-	0.0127877	-	-	N	ID=gene-BDAG_RS01810;Name=tssF;gbkey=Gene;gene=tssF;gene_biotype=protein_coding;locus_tag=BDAG_RS01810;old_locus_tag=BDAG_00294
gi|84788938|gb|CH482380.1|	399633	C	T	C	-	-	0.0120069	-	-	-	N	ID=gene-BDAG_RS01810;Name=tssF;gbkey=Gene;gene=tssF;gene_biotype=protein_coding;locus_tag=BDAG_RS01810;old_locus_tag=BDAG_00294
gi|84788938|gb|CH482380.1|	399679	A	G	A	-	-	-	0.0151515	-	-	N	ID=gene-BDAG_RS01810;Name=tssF;gbkey=Gene;gene=tssF;gene_biotype=protein_coding;locus_tag=BDAG_RS01810;old_locus_tag=BDAG_00294
gi|84788938|gb|CH482380.1|	399769	A	G	A	-	-	-	-	-	0.0103359	N	ID=gene-BDAG_RS01810;Name=tssF;gbkey=Gene;gene=tssF;gene_biotype=protein_coding;locus_tag=BDAG_RS01810;old_locus_tag=BDAG_00294
gi|84788938|gb|CH482380.1|	399851	A	G	A	-	0.0116686	-	-	-	-	N	ID=gene-BDAG_RS01815;Name=tssE;gbkey=Gene;gene=tssE;gene_biotype=protein_coding;locus_tag=BDAG_RS01815;old_locus_tag=BDAG_00295
gi|84788938|gb|CH482380.1|	400705	A	G	A	-	-	-	-	-	0.0166667	N	ID=gene-BDAG_RS01820;Name=BDAG_RS01820;gbkey=Gene;gene_biotype=protein_coding;locus_tag=BDAG_RS01820;old_locus_tag=BDAG_00296
gi|84788938|gb|CH482380.1|	401159	G	A	G	-	0.0102564	-	-	-	-	N	N
gi|84788938|gb|CH482380.1|	401551	C	T	C	-	-	0.0161663	-	-	-	N	ID=gene-BDAG_RS01825;Name=BDAG_RS01825;gbkey=Gene;gene_biotype=protein_coding;locus_tag=BDAG_RS01825;old_locus_tag=BDAG_00297
gi|84788938|gb|CH482380.1|	402511	T	C	T	-	-	-	-	-	0.0130435	N	ID=gene-BDAG_RS01830;Name=tssH;gbkey=Gene;gene=tssH;gene_biotype=protein_coding;locus_tag=BDAG_RS01830;old_locus_tag=BDAG_00298
gi|84788938|gb|CH482380.1|	402796	C	T	C	-	0.0118577	-	-	-	-	N	ID=gene-BDAG_RS01830;Name=tssH;gbkey=Gene;gene=tssH;gene_biotype=protein_coding;locus_tag=BDAG_RS01830;old_locus_tag=BDAG_00298
gi|84788938|gb|CH482380.1|	404377	A	G	A	-	-	-	-	-	0.018315	N	ID=gene-BDAG_RS01830;Name=tssH;gbkey=Gene;gene=tssH;gene_biotype=protein_coding;locus_tag=BDAG_RS01830;old_locus_tag=BDAG_00298
gi|84788938|gb|CH482380.1|	404641	T	C	T	-	-	0.0110294	-	-	-	N	ID=gene-BDAG_RS01830;Name=tssH;gbkey=Gene;gene=tssH;gene_biotype=protein_coding;locus_tag=BDAG_RS01830;old_locus_tag=BDAG_00298
gi|84788938|gb|CH482380.1|	404703	A	G	A	-	-	-	0.0120482	-	-	N	ID=gene-BDAG_RS01830;Name=tssH;gbkey=Gene;gene=tssH;gene_biotype=protein_coding;locus_tag=BDAG_RS01830;old_locus_tag=BDAG_00298
gi|84788938|gb|CH482380.1|	404767	G	A	G	0.0106707	-	-	-	-	-	N	ID=gene-BDAG_RS01830;Name=tssH;gbkey=Gene;gene=tssH;gene_biotype=protein_coding;locus_tag=BDAG_RS01830;old_locus_tag=BDAG_00298
gi|84788938|gb|CH482380.1|	404993	G	A	G	-	0.0136612	-	-	-	-	N	ID=gene-BDAG_RS01830;Name=tssH;gbkey=Gene;gene=tssH;gene_biotype=protein_coding;locus_tag=BDAG_RS01830;old_locus_tag=BDAG_00298
gi|84788938|gb|CH482380.1|	405125	C	T	C	-	-	0.0102669	-	-	-	N	ID=gene-BDAG_RS01835;Name=slmA;gbkey=Gene;gene=slmA;gene_biotype=protein_coding;locus_tag=BDAG_RS01835;old_locus_tag=BDAG_00299
gi|84788938|gb|CH482380.1|	405213	A	G	A	-	-	-	-	-	0.0154639	N	ID=gene-BDAG_RS01835;Name=slmA;gbkey=Gene;gene=slmA;gene_biotype=protein_coding;locus_tag=BDAG_RS01835;old_locus_tag=BDAG_00299
gi|84788938|gb|CH482380.1|	405446	C	T	C	-	-	0.0116861	-	-	-	N	ID=gene-BDAG_RS01835;Name=slmA;gbkey=Gene;gene=slmA;gene_biotype=protein_coding;locus_tag=BDAG_RS01835;old_locus_tag=BDAG_00299
gi|84788938|gb|CH482380.1|	405540	T	C	T	-	-	0.0108992	-	-	-	N	ID=gene-BDAG_RS01835;Name=slmA;gbkey=Gene;gene=slmA;gene_biotype=protein_coding;locus_tag=BDAG_RS01835;old_locus_tag=BDAG_00299
gi|84788938|gb|CH482380.1|	405550	C	T	C	-	-	-	0.0123626	-	-	N	ID=gene-BDAG_RS01835;Name=slmA;gbkey=Gene;gene=slmA;gene_biotype=protein_coding;locus_tag=BDAG_RS01835;old_locus_tag=BDAG_00299
gi|84788938|gb|CH482380.1|	405612	C	T	C	0.019774	-	-	-	-	-	N	ID=gene-BDAG_RS01835;Name=slmA;gbkey=Gene;gene=slmA;gene_biotype=protein_coding;locus_tag=BDAG_RS01835;old_locus_tag=BDAG_00299
gi|84788938|gb|CH482380.1|	405684	A	G	A	-	0.0120724	-	-	-	-	N	ID=gene-BDAG_RS01835;Name=slmA;gbkey=Gene;gene=slmA;gene_biotype=protein_coding;locus_tag=BDAG_RS01835;old_locus_tag=BDAG_00299
gi|84788938|gb|CH482380.1|	405997	A	G	A	0.015625	-	-	-	-	-	N	ID=gene-BDAG_RS01840;Name=BDAG_RS01840;gbkey=Gene;gene_biotype=protein_coding;locus_tag=BDAG_RS01840;old_locus_tag=BDAG_00300
gi|84788938|gb|CH482380.1|	406109	C	T	C	-	-	-	0.0101695	-	-	N	ID=gene-BDAG_RS01840;Name=BDAG_RS01840;gbkey=Gene;gene_biotype=protein_coding;locus_tag=BDAG_RS01840;old_locus_tag=BDAG_00300
gi|84788938|gb|CH482380.1|	406307	C	T	C	-	-	-	-	-	0.0176471	N	ID=gene-BDAG_RS01840;Name=BDAG_RS01840;gbkey=Gene;gene_biotype=protein_coding;locus_tag=BDAG_RS01840;old_locus_tag=BDAG_00300
gi|84788938|gb|CH482380.1|	406688	T	C	T	-	-	-	0.0134228	-	-	N	ID=gene-BDAG_RS01845;Name=argB;gbkey=Gene;gene=argB;gene_biotype=protein_coding;locus_tag=BDAG_RS01845;old_locus_tag=BDAG_00301
gi|84788938|gb|CH482380.1|	407021	T	C	T	-	-	0.0105485	-	-	-	N	ID=gene-BDAG_RS01845;Name=argB;gbkey=Gene;gene=argB;gene_biotype=protein_coding;locus_tag=BDAG_RS01845;old_locus_tag=BDAG_00301
gi|84788938|gb|CH482380.1|	408199	T	C	T	-	-	-	-	-	0.0127551	N	ID=gene-BDAG_RS01860;Name=BDAG_RS01860;gbkey=Gene;gene_biotype=pseudogene;locus_tag=BDAG_RS01860;old_locus_tag=BDAG_00302;pseudo=true
gi|84788938|gb|CH482380.1|	408271	T	G	T	-	0.0988468	-	-	-	-	Y	ID=gene-BDAG_RS01860;Name=BDAG_RS01860;gbkey=Gene;gene_biotype=pseudogene;locus_tag=BDAG_RS01860;old_locus_tag=BDAG_00302;pseudo=true
gi|84788938|gb|CH482380.1|	408596	G	A	G	-	-	0.0108696	-	-	-	N	ID=gene-BDAG_RS01860;Name=BDAG_RS01860;gbkey=Gene;gene_biotype=pseudogene;locus_tag=BDAG_RS01860;old_locus_tag=BDAG_00302;pseudo=true
gi|84788938|gb|CH482380.1|	408621	C	T	C	-	-	0.0100334	-	-	-	N	ID=gene-BDAG_RS01860;Name=BDAG_RS01860;gbkey=Gene;gene_biotype=pseudogene;locus_tag=BDAG_RS01860;old_locus_tag=BDAG_00302;pseudo=true
gi|84788938|gb|CH482380.1|	409735	T	C	T	-	-	-	0.0110294	-	-	N	ID=gene-BDAG_RS01865;Name=BDAG_RS01865;gbkey=Gene;gene_biotype=protein_coding;locus_tag=BDAG_RS01865;old_locus_tag=BDAG_00303
gi|84788938|gb|CH482380.1|	410094	T	C	T	0.0245614	-	-	-	-	-	N	N
gi|84788938|gb|CH482380.1|	410385	G	A	G	-	-	-	-	-	0.0113636	N	ID=gene-BDAG_RS01870;Name=hslU;end_range=410797,.;gbkey=Gene;gene=hslU;gene_biotype=pseudogene;locus_tag=BDAG_RS01870;partial=true;pseudo=true
gi|84788938|gb|CH482380.1|	411041	G	A	G	-	-	0.010929	-	-	-	N	ID=gene-BDAG_RS01875;Name=hslU;gbkey=Gene;gene=hslU;gene_biotype=protein_coding;locus_tag=BDAG_RS01875;partial=true;start_range=.,410898
gi|84788938|gb|CH482380.1|	411172	G	C	G	-	0.0139616	-	-	0.0159091	-	N	ID=gene-BDAG_RS01875;Name=hslU;gbkey=Gene;gene=hslU;gene_biotype=protein_coding;locus_tag=BDAG_RS01875;partial=true;start_range=.,410898
gi|84788938|gb|CH482380.1|	411296	G	A	G	-	-	0.0193705	-	-	-	N	ID=gene-BDAG_RS01875;Name=hslU;gbkey=Gene;gene=hslU;gene_biotype=protein_coding;locus_tag=BDAG_RS01875;partial=true;start_range=.,410898
gi|84788938|gb|CH482380.1|	411891	T	C	T	-	-	-	0.0103448	-	-	N	ID=gene-BDAG_RS01880;Name=hslV;gbkey=Gene;gene=hslV;gene_biotype=protein_coding;locus_tag=BDAG_RS01880;old_locus_tag=BDAG_00305
gi|84788938|gb|CH482380.1|	411958	C	T	C	-	-	-	0.0120968	-	-	N	ID=gene-BDAG_RS01880;Name=hslV;gbkey=Gene;gene=hslV;gene_biotype=protein_coding;locus_tag=BDAG_RS01880;old_locus_tag=BDAG_00305
gi|84788938|gb|CH482380.1|	412095	A	G	A	-	-	0.01	-	-	-	N	ID=gene-BDAG_RS01880;Name=hslV;gbkey=Gene;gene=hslV;gene_biotype=protein_coding;locus_tag=BDAG_RS01880;old_locus_tag=BDAG_00305
gi|84788938|gb|CH482380.1|	412243	G	A	G	-	0.0149254	-	-	-	-	N	ID=gene-BDAG_RS01880;Name=hslV;gbkey=Gene;gene=hslV;gene_biotype=protein_coding;locus_tag=BDAG_RS01880;old_locus_tag=BDAG_00305
gi|84788938|gb|CH482380.1|	412422	A	G	A	-	-	-	0.01222	-	-	N	ID=gene-BDAG_RS29650;Name=BDAG_RS29650;end_range=412604,.;gbkey=Gene;gene_biotype=pseudogene;locus_tag=BDAG_RS29650;partial=true;pseudo=true
gi|84788938|gb|CH482380.1|	412495	G	A	G	-	-	-	0.0169492	-	-	N	ID=gene-BDAG_RS29650;Name=BDAG_RS29650;end_range=412604,.;gbkey=Gene;gene_biotype=pseudogene;locus_tag=BDAG_RS29650;partial=true;pseudo=true
gi|84788938|gb|CH482380.1|	412590	T	C	T	-	-	0.0114155	-	-	-	N	ID=gene-BDAG_RS01885;Name=dksA;gbkey=Gene;gene=dksA;gene_biotype=protein_coding;locus_tag=BDAG_RS01885;old_locus_tag=BDAG_00306
gi|84788938|gb|CH482380.1|	412632	T	C	T	-	-	-	0.0192926	-	-	N	ID=gene-BDAG_RS01885;Name=dksA;gbkey=Gene;gene=dksA;gene_biotype=protein_coding;locus_tag=BDAG_RS01885;old_locus_tag=BDAG_00306
gi|84788938|gb|CH482380.1|	412742	C	T	C	-	-	-	-	-	0.0102389	N	ID=gene-BDAG_RS01885;Name=dksA;gbkey=Gene;gene=dksA;gene_biotype=protein_coding;locus_tag=BDAG_RS01885;old_locus_tag=BDAG_00306
gi|84788938|gb|CH482380.1|	413187	C	T	C	0.010101	-	-	-	-	-	N	ID=gene-BDAG_RS01890;Name=BDAG_RS01890;gbkey=Gene;gene_biotype=pseudogene;locus_tag=BDAG_RS01890;pseudo=true
gi|84788938|gb|CH482380.1|	413506	G	A	G	-	0.0131579	-	-	-	-	N	ID=gene-BDAG_RS01895;Name=BDAG_RS01895;gbkey=Gene;gene_biotype=protein_coding;locus_tag=BDAG_RS01895;old_locus_tag=BDAG_00307
gi|84788938|gb|CH482380.1|	413530	C	A	C	0.0759754	-	-	-	-	-	Y	ID=gene-BDAG_RS01895;Name=BDAG_RS01895;gbkey=Gene;gene_biotype=protein_coding;locus_tag=BDAG_RS01895;old_locus_tag=BDAG_00307
gi|84788938|gb|CH482380.1|	414182	A	G	A	-	-	-	-	-	0.0163934	N	ID=gene-BDAG_RS01895;Name=BDAG_RS01895;gbkey=Gene;gene_biotype=protein_coding;locus_tag=BDAG_RS01895;old_locus_tag=BDAG_00307
gi|84788938|gb|CH482380.1|	414309	C	T	C	-	0.0135747	-	-	-	-	N	ID=gene-BDAG_RS01895;Name=BDAG_RS01895;gbkey=Gene;gene_biotype=protein_coding;locus_tag=BDAG_RS01895;old_locus_tag=BDAG_00307
gi|84788938|gb|CH482380.1|	414861	A	G	A	-	-	0.0119048	-	-	-	N	ID=gene-BDAG_RS01900;Name=BDAG_RS01900;gbkey=Gene;gene_biotype=protein_coding;locus_tag=BDAG_RS01900;old_locus_tag=BDAG_00308
gi|84788938|gb|CH482380.1|	414984	C	T	C	-	-	0.0216306	-	-	-	N	ID=gene-BDAG_RS01900;Name=BDAG_RS01900;gbkey=Gene;gene_biotype=protein_coding;locus_tag=BDAG_RS01900;old_locus_tag=BDAG_00308
gi|84788938|gb|CH482380.1|	415080	C	T	C	-	0.0117302	-	-	-	-	N	ID=gene-BDAG_RS01900;Name=BDAG_RS01900;gbkey=Gene;gene_biotype=protein_coding;locus_tag=BDAG_RS01900;old_locus_tag=BDAG_00308
gi|84788938|gb|CH482380.1|	415244	C	T	C	-	-	-	-	0.0140845	-	N	ID=gene-BDAG_RS01900;Name=BDAG_RS01900;gbkey=Gene;gene_biotype=protein_coding;locus_tag=BDAG_RS01900;old_locus_tag=BDAG_00308
gi|84788938|gb|CH482380.1|	415256	G	A	G	-	-	-	0.119835	-	-	Y	ID=gene-BDAG_RS01900;Name=BDAG_RS01900;gbkey=Gene;gene_biotype=protein_coding;locus_tag=BDAG_RS01900;old_locus_tag=BDAG_00308
gi|84788938|gb|CH482380.1|	415377	A	G	A	-	-	-	0.0185185	-	-	N	ID=gene-BDAG_RS01900;Name=BDAG_RS01900;gbkey=Gene;gene_biotype=protein_coding;locus_tag=BDAG_RS01900;old_locus_tag=BDAG_00308
gi|84788938|gb|CH482380.1|	415697	G	A	G	-	-	-	0.011583	-	-	N	ID=gene-BDAG_RS01900;Name=BDAG_RS01900;gbkey=Gene;gene_biotype=protein_coding;locus_tag=BDAG_RS01900;old_locus_tag=BDAG_00308
gi|84788938|gb|CH482380.1|	415836	A	G	A	-	0.0100671	-	-	-	-	N	ID=gene-BDAG_RS01900;Name=BDAG_RS01900;gbkey=Gene;gene_biotype=protein_coding;locus_tag=BDAG_RS01900;old_locus_tag=BDAG_00308
gi|84788938|gb|CH482380.1|	415887	T	C	T	-	-	-	-	-	0.0170455	N	ID=gene-BDAG_RS01900;Name=BDAG_RS01900;gbkey=Gene;gene_biotype=protein_coding;locus_tag=BDAG_RS01900;old_locus_tag=BDAG_00308
gi|84788938|gb|CH482380.1|	416593	C	T	C	-	-	0.0100251	-	-	-	N	ID=gene-BDAG_RS01905;Name=xerC;gbkey=Gene;gene=xerC;gene_biotype=protein_coding;locus_tag=BDAG_RS01905;old_locus_tag=BDAG_00309
gi|84788938|gb|CH482380.1|	416842	T	G	T	-	-	0.0114068	-	-	-	N	ID=gene-BDAG_RS01905;Name=xerC;gbkey=Gene;gene=xerC;gene_biotype=protein_coding;locus_tag=BDAG_RS01905;old_locus_tag=BDAG_00309
gi|84788938|gb|CH482380.1|	417397	A	G	A	-	-	-	0.0144928	-	-	N	ID=gene-BDAG_RS01910;Name=BDAG_RS01910;gbkey=Gene;gene_biotype=protein_coding;locus_tag=BDAG_RS01910;old_locus_tag=BDAG_00310
gi|84788938|gb|CH482380.1|	417583	T	C	T	-	-	-	-	0.0129032	-	N	ID=gene-BDAG_RS01910;Name=BDAG_RS01910;gbkey=Gene;gene_biotype=protein_coding;locus_tag=BDAG_RS01910;old_locus_tag=BDAG_00310
gi|84788938|gb|CH482380.1|	418167	C	T	C	-	-	-	-	-	0.0225225	N	ID=gene-BDAG_RS01915;Name=BDAG_RS01915;gbkey=Gene;gene_biotype=protein_coding;locus_tag=BDAG_RS01915;old_locus_tag=BDAG_00311
gi|84788938|gb|CH482380.1|	418460	C	T	C	-	-	-	-	-	0.152778	Y	ID=gene-BDAG_RS01915;Name=BDAG_RS01915;gbkey=Gene;gene_biotype=protein_coding;locus_tag=BDAG_RS01915;old_locus_tag=BDAG_00311
gi|84788938|gb|CH482380.1|	419529	A	G	A	-	-	0.0115702	-	-	-	N	ID=gene-BDAG_RS01920;Name=BDAG_RS01920;gbkey=Gene;gene_biotype=protein_coding;locus_tag=BDAG_RS01920;old_locus_tag=BDAG_00312
gi|84788938|gb|CH482380.1|	420245	C	T	C	-	-	-	0.0107858	-	-	N	ID=gene-BDAG_RS01925;Name=BDAG_RS01925;gbkey=Gene;gene_biotype=protein_coding;locus_tag=BDAG_RS01925;old_locus_tag=BDAG_00313
gi|84788938|gb|CH482380.1|	420290	G	T	G	-	-	-	0.0113636	-	-	N	ID=gene-BDAG_RS01925;Name=BDAG_RS01925;gbkey=Gene;gene_biotype=protein_coding;locus_tag=BDAG_RS01925;old_locus_tag=BDAG_00313
gi|84788938|gb|CH482380.1|	420630	A	G	A	-	-	0.0163551	-	-	-	N	ID=gene-BDAG_RS01925;Name=BDAG_RS01925;gbkey=Gene;gene_biotype=protein_coding;locus_tag=BDAG_RS01925;old_locus_tag=BDAG_00313
gi|84788938|gb|CH482380.1|	420638	C	T	C	-	-	-	-	-	0.0116279	N	ID=gene-BDAG_RS01925;Name=BDAG_RS01925;gbkey=Gene;gene_biotype=protein_coding;locus_tag=BDAG_RS01925;old_locus_tag=BDAG_00313
gi|84788938|gb|CH482380.1|	420948	T	C	T	0.0105422	-	-	-	-	-	N	ID=gene-BDAG_RS01925;Name=BDAG_RS01925;gbkey=Gene;gene_biotype=protein_coding;locus_tag=BDAG_RS01925;old_locus_tag=BDAG_00313
gi|84788938|gb|CH482380.1|	421235	G	A	G	-	-	-	0.0144231	-	-	N	N
gi|84788938|gb|CH482380.1|	421747	G	A	G	-	-	0.011811	-	-	-	N	N
gi|84788938|gb|CH482380.1|	422245	G	A	G	-	-	-	0.0110294	-	-	N	ID=gene-BDAG_RS01935;Name=BDAG_RS01935;gbkey=Gene;gene_biotype=protein_coding;locus_tag=BDAG_RS01935;old_locus_tag=BDAG_00315
gi|84788938|gb|CH482380.1|	424742	A	G	A	-	-	-	-	-	0.0108303	N	N
gi|84788938|gb|CH482380.1|	424909	A	G	A	-	0.0101215	-	-	-	-	N	ID=gene-BDAG_RS01950;Name=BDAG_RS01950;gbkey=Gene;gene_biotype=protein_coding;locus_tag=BDAG_RS01950;old_locus_tag=BDAG_00319
gi|84788938|gb|CH482380.1|	425174	G	A	G	-	-	-	-	-	0.0119403	N	ID=gene-BDAG_RS01950;Name=BDAG_RS01950;gbkey=Gene;gene_biotype=protein_coding;locus_tag=BDAG_RS01950;old_locus_tag=BDAG_00319
gi|84788938|gb|CH482380.1|	425346	G	A	G	-	-	-	-	-	0.0206612	N	ID=gene-BDAG_RS01950;Name=BDAG_RS01950;gbkey=Gene;gene_biotype=protein_coding;locus_tag=BDAG_RS01950;old_locus_tag=BDAG_00319
gi|84788938|gb|CH482380.1|	425359	T	C	T	-	-	0.0103986	-	-	-	N	ID=gene-BDAG_RS01950;Name=BDAG_RS01950;gbkey=Gene;gene_biotype=protein_coding;locus_tag=BDAG_RS01950;old_locus_tag=BDAG_00319
gi|84788938|gb|CH482380.1|	425496	T	C	T	-	-	0.0117845	-	-	-	N	ID=gene-BDAG_RS01950;Name=BDAG_RS01950;gbkey=Gene;gene_biotype=protein_coding;locus_tag=BDAG_RS01950;old_locus_tag=BDAG_00319
gi|84788938|gb|CH482380.1|	425656	T	C	T	-	-	0.0112867	-	-	-	N	ID=gene-BDAG_RS01950;Name=BDAG_RS01950;gbkey=Gene;gene_biotype=protein_coding;locus_tag=BDAG_RS01950;old_locus_tag=BDAG_00319
gi|84788938|gb|CH482380.1|	427184	T	C	T	-	-	-	0.0113122	-	-	N	ID=gene-BDAG_RS01960;Name=BDAG_RS01960;gbkey=Gene;gene_biotype=protein_coding;locus_tag=BDAG_RS01960;old_locus_tag=BDAG_00321
gi|84788938|gb|CH482380.1|	429408	A	G	A	-	0.0147368	-	-	-	-	N	N
gi|84788938|gb|CH482380.1|	429704	C	T	C	-	-	0.0119048	-	-	-	N	ID=gene-BDAG_RS01985;Name=BDAG_RS01985;gbkey=Gene;gene_biotype=protein_coding;locus_tag=BDAG_RS01985;old_locus_tag=BDAG_00324
gi|84788938|gb|CH482380.1|	429824	G	A	G	-	0.0116279	-	-	-	-	N	ID=gene-BDAG_RS01985;Name=BDAG_RS01985;gbkey=Gene;gene_biotype=protein_coding;locus_tag=BDAG_RS01985;old_locus_tag=BDAG_00324
gi|84788938|gb|CH482380.1|	430140	G	A	G	-	-	-	-	-	0.0133929	N	ID=gene-BDAG_RS01985;Name=BDAG_RS01985;gbkey=Gene;gene_biotype=protein_coding;locus_tag=BDAG_RS01985;old_locus_tag=BDAG_00324
gi|84788938|gb|CH482380.1|	430333	C	C	T	-	-	-	-	-	0.342373	Y	ID=gene-BDAG_RS01985;Name=BDAG_RS01985;gbkey=Gene;gene_biotype=protein_coding;locus_tag=BDAG_RS01985;old_locus_tag=BDAG_00324
gi|84788938|gb|CH482380.1|	430424	G	A	G	-	-	-	-	-	0.0171233	N	ID=gene-BDAG_RS01985;Name=BDAG_RS01985;gbkey=Gene;gene_biotype=protein_coding;locus_tag=BDAG_RS01985;old_locus_tag=BDAG_00324
gi|84788938|gb|CH482380.1|	430544	C	T	C	0.0106383	-	-	-	-	-	N	ID=gene-BDAG_RS01990;Name=BDAG_RS01990;gbkey=Gene;gene_biotype=protein_coding;locus_tag=BDAG_RS01990;old_locus_tag=BDAG_00325
gi|84788938|gb|CH482380.1|	430921	A	G	A	-	-	-	0.0101351	-	-	N	ID=gene-BDAG_RS01990;Name=BDAG_RS01990;gbkey=Gene;gene_biotype=protein_coding;locus_tag=BDAG_RS01990;old_locus_tag=BDAG_00325
gi|84788938|gb|CH482380.1|	430984	G	A	G	-	0.0135593	-	-	-	-	N	ID=gene-BDAG_RS01990;Name=BDAG_RS01990;gbkey=Gene;gene_biotype=protein_coding;locus_tag=BDAG_RS01990;old_locus_tag=BDAG_00325
gi|84788938|gb|CH482380.1|	431302	T	C	T	-	-	-	-	-	0.0174419	N	ID=gene-BDAG_RS01990;Name=BDAG_RS01990;gbkey=Gene;gene_biotype=protein_coding;locus_tag=BDAG_RS01990;old_locus_tag=BDAG_00325
gi|84788938|gb|CH482380.1|	431339	G	A	G	-	-	-	0.0161812	-	-	N	ID=gene-BDAG_RS01990;Name=BDAG_RS01990;gbkey=Gene;gene_biotype=protein_coding;locus_tag=BDAG_RS01990;old_locus_tag=BDAG_00325
gi|84788938|gb|CH482380.1|	431465	G	A	G	-	-	-	-	0.0170213	-	N	ID=gene-BDAG_RS01990;Name=BDAG_RS01990;gbkey=Gene;gene_biotype=protein_coding;locus_tag=BDAG_RS01990;old_locus_tag=BDAG_00325
gi|84788938|gb|CH482380.1|	431485	A	G	A	-	-	-	0.0144928	-	-	N	ID=gene-BDAG_RS01990;Name=BDAG_RS01990;gbkey=Gene;gene_biotype=protein_coding;locus_tag=BDAG_RS01990;old_locus_tag=BDAG_00325
gi|84788938|gb|CH482380.1|	431560	G	A	G	-	-	0.0199501	-	-	0.0187266	N	ID=gene-BDAG_RS01990;Name=BDAG_RS01990;gbkey=Gene;gene_biotype=protein_coding;locus_tag=BDAG_RS01990;old_locus_tag=BDAG_00325
gi|84788938|gb|CH482380.1|	431613	C	T	C	-	-	0.0103896	-	-	-	N	ID=gene-BDAG_RS01990;Name=BDAG_RS01990;gbkey=Gene;gene_biotype=protein_coding;locus_tag=BDAG_RS01990;old_locus_tag=BDAG_00325
gi|84788938|gb|CH482380.1|	431668	C	T	C	-	-	0.0144928	-	-	-	N	ID=gene-BDAG_RS01990;Name=BDAG_RS01990;gbkey=Gene;gene_biotype=protein_coding;locus_tag=BDAG_RS01990;old_locus_tag=BDAG_00325
gi|84788938|gb|CH482380.1|	431807	T	C	T	-	-	-	-	-	0.0156658	N	ID=gene-BDAG_RS01990;Name=BDAG_RS01990;gbkey=Gene;gene_biotype=protein_coding;locus_tag=BDAG_RS01990;old_locus_tag=BDAG_00325
gi|84788938|gb|CH482380.1|	431935	A	G	A	-	-	-	-	-	0.0125786	N	ID=gene-BDAG_RS01990;Name=BDAG_RS01990;gbkey=Gene;gene_biotype=protein_coding;locus_tag=BDAG_RS01990;old_locus_tag=BDAG_00325
gi|84788938|gb|CH482380.1|	432181	C	T	C	-	-	-	-	-	0.0188679	N	N
gi|84788938|gb|CH482380.1|	432230	T	C	T	-	-	-	0.0130435	-	-	N	N
gi|84788938|gb|CH482380.1|	432426	C	T	C	-	-	0.01002	-	-	-	N	ID=gene-BDAG_RS02000;Name=BDAG_RS02000;gbkey=Gene;gene_biotype=pseudogene;locus_tag=BDAG_RS02000;pseudo=true
gi|84788938|gb|CH482380.1|	433212	A	G	A	-	-	-	-	-	0.0158311	N	N
gi|84788938|gb|CH482380.1|	433279	T	C	T	-	0.011236	-	-	-	-	N	ID=gene-BDAG_RS02005;Name=BDAG_RS02005;gbkey=Gene;gene_biotype=protein_coding;locus_tag=BDAG_RS02005;old_locus_tag=BDAG_00326
gi|84788938|gb|CH482380.1|	433413	A	G	A	-	0.0133333	-	-	-	-	N	ID=gene-BDAG_RS02005;Name=BDAG_RS02005;gbkey=Gene;gene_biotype=protein_coding;locus_tag=BDAG_RS02005;old_locus_tag=BDAG_00326
gi|84788938|gb|CH482380.1|	433462	G	A	G	-	-	-	-	0.0157068	-	N	ID=gene-BDAG_RS02005;Name=BDAG_RS02005;gbkey=Gene;gene_biotype=protein_coding;locus_tag=BDAG_RS02005;old_locus_tag=BDAG_00326
gi|84788938|gb|CH482380.1|	433514	G	C	G	-	0.0128205	-	-	-	-	N	ID=gene-BDAG_RS02005;Name=BDAG_RS02005;gbkey=Gene;gene_biotype=protein_coding;locus_tag=BDAG_RS02005;old_locus_tag=BDAG_00326
gi|84788938|gb|CH482380.1|	433522	C	T	C	0.0107066	-	-	-	-	-	N	ID=gene-BDAG_RS02005;Name=BDAG_RS02005;gbkey=Gene;gene_biotype=protein_coding;locus_tag=BDAG_RS02005;old_locus_tag=BDAG_00326
gi|84788938|gb|CH482380.1|	433822	T	C	T	0.0100251	-	-	-	-	-	N	ID=gene-BDAG_RS02005;Name=BDAG_RS02005;gbkey=Gene;gene_biotype=protein_coding;locus_tag=BDAG_RS02005;old_locus_tag=BDAG_00326
gi|84788938|gb|CH482380.1|	433837	T	C	T	0.0128755	-	-	-	-	-	N	ID=gene-BDAG_RS02005;Name=BDAG_RS02005;gbkey=Gene;gene_biotype=protein_coding;locus_tag=BDAG_RS02005;old_locus_tag=BDAG_00326
gi|84788938|gb|CH482380.1|	433930	T	G	T	0.015873	-	-	-	-	-	N	ID=gene-BDAG_RS02005;Name=BDAG_RS02005;gbkey=Gene;gene_biotype=protein_coding;locus_tag=BDAG_RS02005;old_locus_tag=BDAG_00326
gi|84788938|gb|CH482380.1|	434059	G	A	G	-	-	0.012931	-	-	-	N	ID=gene-BDAG_RS02005;Name=BDAG_RS02005;gbkey=Gene;gene_biotype=protein_coding;locus_tag=BDAG_RS02005;old_locus_tag=BDAG_00326
gi|84788938|gb|CH482380.1|	434092	G	A	G	-	-	-	-	-	0.0140449	N	ID=gene-BDAG_RS02005;Name=BDAG_RS02005;gbkey=Gene;gene_biotype=protein_coding;locus_tag=BDAG_RS02005;old_locus_tag=BDAG_00326
gi|84788938|gb|CH482380.1|	435166	T	C	T	-	-	-	0.0152284	-	-	N	ID=gene-BDAG_RS02010;Name=BDAG_RS02010;gbkey=Gene;gene_biotype=protein_coding;locus_tag=BDAG_RS02010;old_locus_tag=BDAG_00327
gi|84788938|gb|CH482380.1|	436417	G	A	G	-	-	-	-	0.0124481	-	N	ID=gene-BDAG_RS02015;Name=fliJ;gbkey=Gene;gene=fliJ;gene_biotype=protein_coding;locus_tag=BDAG_RS02015;old_locus_tag=BDAG_00328
gi|84788938|gb|CH482380.1|	436525	C	T	C	-	-	-	0.0118694	-	-	N	ID=gene-BDAG_RS02015;Name=fliJ;gbkey=Gene;gene=fliJ;gene_biotype=protein_coding;locus_tag=BDAG_RS02015;old_locus_tag=BDAG_00328
gi|84788938|gb|CH482380.1|	436571	T	C	T	-	-	-	-	0.0167224	-	N	ID=gene-BDAG_RS02015;Name=fliJ;gbkey=Gene;gene=fliJ;gene_biotype=protein_coding;locus_tag=BDAG_RS02015;old_locus_tag=BDAG_00328
gi|84788938|gb|CH482380.1|	436820	G	A	G	-	-	0.0176991	-	-	-	N	ID=gene-BDAG_RS02020;Name=fliI;gbkey=Gene;gene=fliI;gene_biotype=protein_coding;locus_tag=BDAG_RS02020;old_locus_tag=BDAG_00329
gi|84788938|gb|CH482380.1|	437112	G	A	G	-	-	-	0.0135135	-	-	N	ID=gene-BDAG_RS02020;Name=fliI;gbkey=Gene;gene=fliI;gene_biotype=protein_coding;locus_tag=BDAG_RS02020;old_locus_tag=BDAG_00329
gi|84788938|gb|CH482380.1|	437367	C	T	C	-	-	0.0195652	-	-	-	N	ID=gene-BDAG_RS02020;Name=fliI;gbkey=Gene;gene=fliI;gene_biotype=protein_coding;locus_tag=BDAG_RS02020;old_locus_tag=BDAG_00329
gi|84788938|gb|CH482380.1|	438948	T	C	T	-	-	0.0198676	-	-	-	N	ID=gene-BDAG_RS02025;Name=fliH;gbkey=Gene;gene=fliH;gene_biotype=protein_coding;locus_tag=BDAG_RS02025;old_locus_tag=BDAG_00330
gi|84788938|gb|CH482380.1|	439054	T	C	T	-	-	-	0.0100503	-	-	N	ID=gene-BDAG_RS02030;Name=fliG;gbkey=Gene;gene=fliG;gene_biotype=protein_coding;locus_tag=BDAG_RS02030;old_locus_tag=BDAG_00331
gi|84788938|gb|CH482380.1|	439129	T	C	T	-	-	-	-	-	0.0184332	N	ID=gene-BDAG_RS02030;Name=fliG;gbkey=Gene;gene=fliG;gene_biotype=protein_coding;locus_tag=BDAG_RS02030;old_locus_tag=BDAG_00331
gi|84788938|gb|CH482380.1|	439363	T	C	T	-	-	-	-	-	0.0141509	N	ID=gene-BDAG_RS02030;Name=fliG;gbkey=Gene;gene=fliG;gene_biotype=protein_coding;locus_tag=BDAG_RS02030;old_locus_tag=BDAG_00331
gi|84788938|gb|CH482380.1|	439471	T	C	T	-	-	0.010101	-	-	-	N	ID=gene-BDAG_RS02030;Name=fliG;gbkey=Gene;gene=fliG;gene_biotype=protein_coding;locus_tag=BDAG_RS02030;old_locus_tag=BDAG_00331
gi|84788938|gb|CH482380.1|	439477	T	C	T	-	-	-	0.0189573	-	-	N	ID=gene-BDAG_RS02030;Name=fliG;gbkey=Gene;gene=fliG;gene_biotype=protein_coding;locus_tag=BDAG_RS02030;old_locus_tag=BDAG_00331
gi|84788938|gb|CH482380.1|	439539	C	T	C	-	-	-	0.0100671	-	-	N	ID=gene-BDAG_RS02030;Name=fliG;gbkey=Gene;gene=fliG;gene_biotype=protein_coding;locus_tag=BDAG_RS02030;old_locus_tag=BDAG_00331
gi|84788938|gb|CH482380.1|	441098	G	A	G	0.0124555	-	-	-	-	-	N	ID=gene-BDAG_RS02035;Name=fliF;gbkey=Gene;gene=fliF;gene_biotype=protein_coding;locus_tag=BDAG_RS02035;old_locus_tag=BDAG_00332
gi|84788938|gb|CH482380.1|	441153	C	T	C	-	-	0.0100756	-	-	-	N	ID=gene-BDAG_RS02035;Name=fliF;gbkey=Gene;gene=fliF;gene_biotype=protein_coding;locus_tag=BDAG_RS02035;old_locus_tag=BDAG_00332
gi|84788938|gb|CH482380.1|	441220	C	T	C	-	-	-	0.0113314	-	-	N	ID=gene-BDAG_RS02035;Name=fliF;gbkey=Gene;gene=fliF;gene_biotype=protein_coding;locus_tag=BDAG_RS02035;old_locus_tag=BDAG_00332
gi|84788938|gb|CH482380.1|	441328	C	T	C	0.0125874	-	-	-	-	-	N	ID=gene-BDAG_RS02035;Name=fliF;gbkey=Gene;gene=fliF;gene_biotype=protein_coding;locus_tag=BDAG_RS02035;old_locus_tag=BDAG_00332
gi|84788938|gb|CH482380.1|	441344	A	G	A	-	-	-	-	-	0.0109091	N	ID=gene-BDAG_RS02035;Name=fliF;gbkey=Gene;gene=fliF;gene_biotype=protein_coding;locus_tag=BDAG_RS02035;old_locus_tag=BDAG_00332
gi|84788938|gb|CH482380.1|	445544	C	T	C	-	0.0103448	-	-	-	-	N	ID=gene-BDAG_RS02045;Name=BDAG_RS02045;gbkey=Gene;gene_biotype=protein_coding;locus_tag=BDAG_RS02045;old_locus_tag=BDAG_00333
gi|84788938|gb|CH482380.1|	445626	A	G	A	-	-	-	-	-	0.0142857	N	ID=gene-BDAG_RS02045;Name=BDAG_RS02045;gbkey=Gene;gene_biotype=protein_coding;locus_tag=BDAG_RS02045;old_locus_tag=BDAG_00333
gi|84788938|gb|CH482380.1|	445637	G	A	G	0.0124611	0.0117647	-	-	-	-	N	ID=gene-BDAG_RS02045;Name=BDAG_RS02045;gbkey=Gene;gene_biotype=protein_coding;locus_tag=BDAG_RS02045;old_locus_tag=BDAG_00333
gi|84788938|gb|CH482380.1|	445729	G	A	G	0.0118577	-	-	-	-	-	N	ID=gene-BDAG_RS02045;Name=BDAG_RS02045;gbkey=Gene;gene_biotype=protein_coding;locus_tag=BDAG_RS02045;old_locus_tag=BDAG_00333
gi|84788938|gb|CH482380.1|	445956	T	C	T	0.0124334	-	-	-	-	-	N	ID=gene-BDAG_RS02045;Name=BDAG_RS02045;gbkey=Gene;gene_biotype=protein_coding;locus_tag=BDAG_RS02045;old_locus_tag=BDAG_00333
gi|84788938|gb|CH482380.1|	446019	T	C	T	-	-	-	0.0102041	-	-	N	ID=gene-BDAG_RS02045;Name=BDAG_RS02045;gbkey=Gene;gene_biotype=protein_coding;locus_tag=BDAG_RS02045;old_locus_tag=BDAG_00333
gi|84788938|gb|CH482380.1|	446344	A	G	A	-	-	-	0.0169492	-	-	N	ID=gene-BDAG_RS02050;Name=BDAG_RS02050;gbkey=Gene;gene_biotype=protein_coding;locus_tag=BDAG_RS02050;old_locus_tag=BDAG_00334
gi|84788938|gb|CH482380.1|	446357	C	T	C	-	-	0.0103448	-	-	-	N	ID=gene-BDAG_RS02050;Name=BDAG_RS02050;gbkey=Gene;gene_biotype=protein_coding;locus_tag=BDAG_RS02050;old_locus_tag=BDAG_00334
gi|84788938|gb|CH482380.1|	446633	C	T	C	-	-	0.0121704	-	-	-	N	ID=gene-BDAG_RS02050;Name=BDAG_RS02050;gbkey=Gene;gene_biotype=protein_coding;locus_tag=BDAG_RS02050;old_locus_tag=BDAG_00334
gi|84788938|gb|CH482380.1|	447298	T	C	T	-	-	-	-	-	0.0105263	N	N
gi|84788938|gb|CH482380.1|	447470	G	A	G	-	-	-	0.0154639	-	-	N	N
gi|84788938|gb|CH482380.1|	447695	A	G	A	-	0.0118443	-	-	-	-	N	ID=gene-BDAG_RS02055;Name=BDAG_RS02055;gbkey=Gene;gene_biotype=protein_coding;locus_tag=BDAG_RS02055;old_locus_tag=BDAG_00335
gi|84788938|gb|CH482380.1|	447773	G	A	G	-	-	0.0137615	-	-	-	N	ID=gene-BDAG_RS02055;Name=BDAG_RS02055;gbkey=Gene;gene_biotype=protein_coding;locus_tag=BDAG_RS02055;old_locus_tag=BDAG_00335
gi|84788938|gb|CH482380.1|	447784	G	A	G	-	-	0.0140845	-	-	-	N	ID=gene-BDAG_RS02055;Name=BDAG_RS02055;gbkey=Gene;gene_biotype=protein_coding;locus_tag=BDAG_RS02055;old_locus_tag=BDAG_00335
gi|84788938|gb|CH482380.1|	447905	A	G	A	-	-	-	-	-	0.0128205	N	ID=gene-BDAG_RS02055;Name=BDAG_RS02055;gbkey=Gene;gene_biotype=protein_coding;locus_tag=BDAG_RS02055;old_locus_tag=BDAG_00335
gi|84788938|gb|CH482380.1|	447981	A	G	A	-	-	-	-	-	0.0200803	N	ID=gene-BDAG_RS02055;Name=BDAG_RS02055;gbkey=Gene;gene_biotype=protein_coding;locus_tag=BDAG_RS02055;old_locus_tag=BDAG_00335
gi|84788938|gb|CH482380.1|	448071	C	G	C	-	0.011976	-	-	-	-	N	ID=gene-BDAG_RS02055;Name=BDAG_RS02055;gbkey=Gene;gene_biotype=protein_coding;locus_tag=BDAG_RS02055;old_locus_tag=BDAG_00335
gi|84788938|gb|CH482380.1|	448258	C	T	C	-	-	-	0.012	-	-	N	ID=gene-BDAG_RS02055;Name=BDAG_RS02055;gbkey=Gene;gene_biotype=protein_coding;locus_tag=BDAG_RS02055;old_locus_tag=BDAG_00335
gi|84788938|gb|CH482380.1|	448364	A	G	A	-	-	-	-	0.0119403	-	N	ID=gene-BDAG_RS02055;Name=BDAG_RS02055;gbkey=Gene;gene_biotype=protein_coding;locus_tag=BDAG_RS02055;old_locus_tag=BDAG_00335
gi|84788938|gb|CH482380.1|	448653	G	A	G	-	-	-	0.0120846	-	-	N	ID=gene-BDAG_RS02055;Name=BDAG_RS02055;gbkey=Gene;gene_biotype=protein_coding;locus_tag=BDAG_RS02055;old_locus_tag=BDAG_00335
gi|84788938|gb|CH482380.1|	448884	A	G	A	-	-	0.0153846	-	-	-	N	ID=gene-BDAG_RS02055;Name=BDAG_RS02055;gbkey=Gene;gene_biotype=protein_coding;locus_tag=BDAG_RS02055;old_locus_tag=BDAG_00335
gi|84788938|gb|CH482380.1|	449710	T	C	T	-	-	-	-	-	0.0109589	N	ID=gene-BDAG_RS02060;Name=BDAG_RS02060;gbkey=Gene;gene_biotype=protein_coding;locus_tag=BDAG_RS02060;old_locus_tag=BDAG_00336
gi|84788938|gb|CH482380.1|	450910	A	G	A	0.0107212	-	-	-	-	-	N	N
gi|84788938|gb|CH482380.1|	450918	T	C	T	-	-	0.0118919	-	-	-	N	N
gi|84788938|gb|CH482380.1|	451223	C	T	C	-	0.010279	-	-	-	-	N	ID=gene-BDAG_RS02070;Name=BDAG_RS02070;gbkey=Gene;gene_biotype=protein_coding;locus_tag=BDAG_RS02070;old_locus_tag=BDAG_00338
gi|84788938|gb|CH482380.1|	451476	T	C	T	-	-	0.0166113	-	-	-	N	ID=gene-BDAG_RS02070;Name=BDAG_RS02070;gbkey=Gene;gene_biotype=protein_coding;locus_tag=BDAG_RS02070;old_locus_tag=BDAG_00338
gi|84788938|gb|CH482380.1|	451602	C	T	C	-	0.0121212	-	-	-	-	N	ID=gene-BDAG_RS02070;Name=BDAG_RS02070;gbkey=Gene;gene_biotype=protein_coding;locus_tag=BDAG_RS02070;old_locus_tag=BDAG_00338
gi|84788938|gb|CH482380.1|	451945	A	G	A	-	-	-	-	-	0.014881	N	N
gi|84788938|gb|CH482380.1|	452020	C	T	C	-	-	-	0.0153374	-	0.0146444	N	N
gi|84788938|gb|CH482380.1|	452165	A	G	A	-	0.0134228	-	-	-	-	N	ID=gene-BDAG_RS02075;Name=BDAG_RS02075;gbkey=Gene;gene_biotype=protein_coding;locus_tag=BDAG_RS02075;old_locus_tag=BDAG_00339
gi|84788938|gb|CH482380.1|	452315	A	G	A	-	0.0106762	-	-	-	-	N	ID=gene-BDAG_RS02075;Name=BDAG_RS02075;gbkey=Gene;gene_biotype=protein_coding;locus_tag=BDAG_RS02075;old_locus_tag=BDAG_00339
gi|84788938|gb|CH482380.1|	452742	G	A	G	-	0.0108992	-	-	-	-	N	ID=gene-BDAG_RS02075;Name=BDAG_RS02075;gbkey=Gene;gene_biotype=protein_coding;locus_tag=BDAG_RS02075;old_locus_tag=BDAG_00339
gi|84788938|gb|CH482380.1|	452753	G	A	G	-	0.0100756	-	-	-	-	N	ID=gene-BDAG_RS02075;Name=BDAG_RS02075;gbkey=Gene;gene_biotype=protein_coding;locus_tag=BDAG_RS02075;old_locus_tag=BDAG_00339
gi|84788938|gb|CH482380.1|	453099	C	T	C	-	-	-	-	-	0.0184049	N	ID=gene-BDAG_RS02080;Name=BDAG_RS02080;gbkey=Gene;gene_biotype=protein_coding;locus_tag=BDAG_RS02080;old_locus_tag=BDAG_00340
gi|84788938|gb|CH482380.1|	453178	T	C	T	-	-	0.0154639	-	-	-	N	ID=gene-BDAG_RS02080;Name=BDAG_RS02080;gbkey=Gene;gene_biotype=protein_coding;locus_tag=BDAG_RS02080;old_locus_tag=BDAG_00340
gi|84788938|gb|CH482380.1|	453286	G	A	G	-	-	-	0.0204778	-	-	N	ID=gene-BDAG_RS02080;Name=BDAG_RS02080;gbkey=Gene;gene_biotype=protein_coding;locus_tag=BDAG_RS02080;old_locus_tag=BDAG_00340
gi|84788938|gb|CH482380.1|	453305	T	C	T	-	-	0.0159744	-	-	-	N	ID=gene-BDAG_RS02080;Name=BDAG_RS02080;gbkey=Gene;gene_biotype=protein_coding;locus_tag=BDAG_RS02080;old_locus_tag=BDAG_00340
gi|84788938|gb|CH482380.1|	453499	C	T	C	0.0154867	-	-	-	-	-	N	N
gi|84788938|gb|CH482380.1|	453656	T	C	T	-	-	0.0141176	-	-	-	N	ID=gene-BDAG_RS02085;Name=BDAG_RS02085;gbkey=Gene;gene_biotype=protein_coding;locus_tag=BDAG_RS02085;old_locus_tag=BDAG_00341
gi|84788938|gb|CH482380.1|	453683	A	G	A	-	-	-	-	-	0.0104895	N	ID=gene-BDAG_RS02085;Name=BDAG_RS02085;gbkey=Gene;gene_biotype=protein_coding;locus_tag=BDAG_RS02085;old_locus_tag=BDAG_00341
gi|84788938|gb|CH482380.1|	453691	C	T	C	-	-	-	-	-	0.010101	N	ID=gene-BDAG_RS02085;Name=BDAG_RS02085;gbkey=Gene;gene_biotype=protein_coding;locus_tag=BDAG_RS02085;old_locus_tag=BDAG_00341
gi|84788938|gb|CH482380.1|	453717	G	A	G	-	-	-	-	-	0.0114943	N	ID=gene-BDAG_RS02085;Name=BDAG_RS02085;gbkey=Gene;gene_biotype=protein_coding;locus_tag=BDAG_RS02085;old_locus_tag=BDAG_00341
gi|84788938|gb|CH482380.1|	455071	T	C	T	-	-	-	0.011396	-	-	N	ID=gene-BDAG_RS02090;Name=BDAG_RS02090;gbkey=Gene;gene_biotype=protein_coding;locus_tag=BDAG_RS02090;old_locus_tag=BDAG_00342
gi|84788938|gb|CH482380.1|	455937	A	G	A	-	-	-	-	-	0.0194805	N	ID=gene-BDAG_RS02095;Name=BDAG_RS02095;gbkey=Gene;gene_biotype=protein_coding;locus_tag=BDAG_RS02095;old_locus_tag=BDAG_00343
gi|84788938|gb|CH482380.1|	456341	C	T	C	0.0112782	-	-	-	-	-	N	ID=gene-BDAG_RS02095;Name=BDAG_RS02095;gbkey=Gene;gene_biotype=protein_coding;locus_tag=BDAG_RS02095;old_locus_tag=BDAG_00343
gi|84788938|gb|CH482380.1|	456862	G	A	G	-	0.0102506	-	-	-	-	N	N
gi|84788938|gb|CH482380.1|	457176	C	T	C	-	-	-	-	-	0.0120968	N	ID=gene-BDAG_RS02100;Name=BDAG_RS02100;gbkey=Gene;gene_biotype=protein_coding;locus_tag=BDAG_RS02100;old_locus_tag=BDAG_00344
gi|84788938|gb|CH482380.1|	457248	G	A	G	-	-	-	-	-	0.0143541	N	N
gi|84788938|gb|CH482380.1|	457820	G	A	G	-	-	0.0145455	-	-	-	N	ID=gene-BDAG_RS02105;Name=BDAG_RS02105;gbkey=Gene;gene_biotype=protein_coding;locus_tag=BDAG_RS02105;old_locus_tag=BDAG_00345
gi|84788938|gb|CH482380.1|	457960	C	T	C	-	-	0.0123457	-	-	-	N	ID=gene-BDAG_RS02105;Name=BDAG_RS02105;gbkey=Gene;gene_biotype=protein_coding;locus_tag=BDAG_RS02105;old_locus_tag=BDAG_00345
gi|84788938|gb|CH482380.1|	458524	C	T	C	-	-	0.0111359	-	-	-	N	ID=gene-BDAG_RS02105;Name=BDAG_RS02105;gbkey=Gene;gene_biotype=protein_coding;locus_tag=BDAG_RS02105;old_locus_tag=BDAG_00345
gi|84788938|gb|CH482380.1|	459066	C	T	C	-	-	0.0128957	-	-	-	N	ID=gene-BDAG_RS02110;Name=BDAG_RS02110;gbkey=Gene;gene_biotype=protein_coding;locus_tag=BDAG_RS02110;old_locus_tag=BDAG_00346
gi|84788938|gb|CH482380.1|	459852	G	A	G	-	-	0.0122449	-	-	-	N	ID=gene-BDAG_RS02110;Name=BDAG_RS02110;gbkey=Gene;gene_biotype=protein_coding;locus_tag=BDAG_RS02110;old_locus_tag=BDAG_00346
gi|84788938|gb|CH482380.1|	459996	G	A	G	0.0114943	-	-	-	-	-	N	ID=gene-BDAG_RS02110;Name=BDAG_RS02110;gbkey=Gene;gene_biotype=protein_coding;locus_tag=BDAG_RS02110;old_locus_tag=BDAG_00346
gi|84788938|gb|CH482380.1|	460092	T	C	T	-	-	0.0179533	-	-	-	N	ID=gene-BDAG_RS02110;Name=BDAG_RS02110;gbkey=Gene;gene_biotype=protein_coding;locus_tag=BDAG_RS02110;old_locus_tag=BDAG_00346
gi|84788938|gb|CH482380.1|	460119	G	A	G	-	-	0.0123457	-	-	-	N	ID=gene-BDAG_RS02110;Name=BDAG_RS02110;gbkey=Gene;gene_biotype=protein_coding;locus_tag=BDAG_RS02110;old_locus_tag=BDAG_00346
gi|84788938|gb|CH482380.1|	460342	A	G	A	-	0.0115108	-	-	-	-	N	ID=gene-BDAG_RS02110;Name=BDAG_RS02110;gbkey=Gene;gene_biotype=protein_coding;locus_tag=BDAG_RS02110;old_locus_tag=BDAG_00346
gi|84788938|gb|CH482380.1|	460390	G	A	G	-	-	-	-	-	0.0157068	N	ID=gene-BDAG_RS02110;Name=BDAG_RS02110;gbkey=Gene;gene_biotype=protein_coding;locus_tag=BDAG_RS02110;old_locus_tag=BDAG_00346
gi|84788938|gb|CH482380.1|	460514	G	C	G	-	-	0.018797	-	-	-	N	ID=gene-BDAG_RS02110;Name=BDAG_RS02110;gbkey=Gene;gene_biotype=protein_coding;locus_tag=BDAG_RS02110;old_locus_tag=BDAG_00346
gi|84788938|gb|CH482380.1|	460812	T	C	T	-	-	0.0133779	-	-	-	N	ID=gene-BDAG_RS02115;Name=BDAG_RS02115;gbkey=Gene;gene_biotype=protein_coding;locus_tag=BDAG_RS02115;old_locus_tag=BDAG_00347
gi|84788938|gb|CH482380.1|	460860	A	G	A	-	-	-	0.0118812	-	-	N	ID=gene-BDAG_RS02115;Name=BDAG_RS02115;gbkey=Gene;gene_biotype=protein_coding;locus_tag=BDAG_RS02115;old_locus_tag=BDAG_00347
gi|84788938|gb|CH482380.1|	461391	C	T	C	-	-	-	0.0102302	-	-	N	ID=gene-BDAG_RS02115;Name=BDAG_RS02115;gbkey=Gene;gene_biotype=protein_coding;locus_tag=BDAG_RS02115;old_locus_tag=BDAG_00347
gi|84788938|gb|CH482380.1|	461963	G	A	G	0.0142857	-	-	-	-	-	N	ID=gene-BDAG_RS02120;Name=BDAG_RS02120;gbkey=Gene;gene_biotype=protein_coding;locus_tag=BDAG_RS02120;old_locus_tag=BDAG_00348
gi|84788938|gb|CH482380.1|	461968	G	A	G	-	-	-	-	-	0.010989	N	ID=gene-BDAG_RS02120;Name=BDAG_RS02120;gbkey=Gene;gene_biotype=protein_coding;locus_tag=BDAG_RS02120;old_locus_tag=BDAG_00348
gi|84788938|gb|CH482380.1|	462453	C	T	C	-	-	-	-	-	0.0165746	N	ID=gene-BDAG_RS02120;Name=BDAG_RS02120;gbkey=Gene;gene_biotype=protein_coding;locus_tag=BDAG_RS02120;old_locus_tag=BDAG_00348
gi|84788938|gb|CH482380.1|	462554	G	A	G	-	-	-	-	-	0.0104167	N	ID=gene-BDAG_RS02120;Name=BDAG_RS02120;gbkey=Gene;gene_biotype=protein_coding;locus_tag=BDAG_RS02120;old_locus_tag=BDAG_00348
gi|84788938|gb|CH482380.1|	462780	G	A	G	-	-	0.0115385	-	-	-	N	ID=gene-BDAG_RS02125;Name=BDAG_RS02125;gbkey=Gene;gene_biotype=protein_coding;locus_tag=BDAG_RS02125;old_locus_tag=BDAG_00349
gi|84788938|gb|CH482380.1|	462788	C	T	C	-	-	0.0170455	-	-	-	N	ID=gene-BDAG_RS02125;Name=BDAG_RS02125;gbkey=Gene;gene_biotype=protein_coding;locus_tag=BDAG_RS02125;old_locus_tag=BDAG_00349
gi|84788938|gb|CH482380.1|	463975	G	A	G	-	-	-	-	0.0141509	-	N	ID=gene-BDAG_RS02130;Name=BDAG_RS02130;gbkey=Gene;gene_biotype=protein_coding;locus_tag=BDAG_RS02130;old_locus_tag=BDAG_00350
gi|84788938|gb|CH482380.1|	464029	G	A	G	-	-	-	0.011655	-	-	N	ID=gene-BDAG_RS02130;Name=BDAG_RS02130;gbkey=Gene;gene_biotype=protein_coding;locus_tag=BDAG_RS02130;old_locus_tag=BDAG_00350
gi|84788938|gb|CH482380.1|	465291	G	A	G	-	-	0.0165746	-	-	-	N	ID=gene-BDAG_RS02135;Name=BDAG_RS02135;gbkey=Gene;gene_biotype=pseudogene;locus_tag=BDAG_RS02135;old_locus_tag=BDAG_00351;pseudo=true
gi|84788938|gb|CH482380.1|	465931	T	C	T	-	-	0.0110236	-	-	-	N	N
gi|84788938|gb|CH482380.1|	466238	T	C	T	-	-	-	-	-	0.0100756	N	N
gi|84788938|gb|CH482380.1|	466451	C	T	C	-	-	-	-	-	0.0100334	N	ID=gene-BDAG_RS02140;Name=pxpA;gbkey=Gene;gene=pxpA;gene_biotype=protein_coding;locus_tag=BDAG_RS02140;old_locus_tag=BDAG_00352
gi|84788938|gb|CH482380.1|	466471	C	T	C	-	-	0.0143198	-	-	-	N	ID=gene-BDAG_RS02140;Name=pxpA;gbkey=Gene;gene=pxpA;gene_biotype=protein_coding;locus_tag=BDAG_RS02140;old_locus_tag=BDAG_00352
gi|84788938|gb|CH482380.1|	466522	G	A	G	-	-	0.0175953	-	-	-	N	ID=gene-BDAG_RS02140;Name=pxpA;gbkey=Gene;gene=pxpA;gene_biotype=protein_coding;locus_tag=BDAG_RS02140;old_locus_tag=BDAG_00352
gi|84788938|gb|CH482380.1|	467114	C	T	C	-	-	0.0160643	-	-	-	N	ID=gene-BDAG_RS02140;Name=pxpA;gbkey=Gene;gene=pxpA;gene_biotype=protein_coding;locus_tag=BDAG_RS02140;old_locus_tag=BDAG_00352
gi|84788938|gb|CH482380.1|	467493	G	A	G	0.015	-	-	-	-	-	N	ID=gene-BDAG_RS02145;Name=BDAG_RS02145;gbkey=Gene;gene_biotype=pseudogene;locus_tag=BDAG_RS02145;old_locus_tag=BDAG_00353;pseudo=true
gi|84788938|gb|CH482380.1|	468200	C	T	C	-	-	-	-	-	0.0201342	N	ID=gene-BDAG_RS02145;Name=BDAG_RS02145;gbkey=Gene;gene_biotype=pseudogene;locus_tag=BDAG_RS02145;old_locus_tag=BDAG_00353;pseudo=true
gi|84788938|gb|CH482380.1|	468261	A	G	A	-	-	0.0126316	-	-	-	N	ID=gene-BDAG_RS02145;Name=BDAG_RS02145;gbkey=Gene;gene_biotype=pseudogene;locus_tag=BDAG_RS02145;old_locus_tag=BDAG_00353;pseudo=true
gi|84788938|gb|CH482380.1|	469167	A	G	A	-	0.0118343	-	-	-	-	N	ID=gene-BDAG_RS02155;Name=BDAG_RS02155;gbkey=Gene;gene_biotype=protein_coding;locus_tag=BDAG_RS02155;old_locus_tag=BDAG_00355
gi|84788938|gb|CH482380.1|	469275	A	G	A	-	-	0.011713	-	-	-	N	ID=gene-BDAG_RS02155;Name=BDAG_RS02155;gbkey=Gene;gene_biotype=protein_coding;locus_tag=BDAG_RS02155;old_locus_tag=BDAG_00355
gi|84788938|gb|CH482380.1|	469891	G	A	G	-	0.0119403	-	-	-	-	N	ID=gene-BDAG_RS02160;Name=BDAG_RS02160;gbkey=Gene;gene_biotype=protein_coding;locus_tag=BDAG_RS02160;old_locus_tag=BDAG_00356
gi|84788938|gb|CH482380.1|	469987	G	A	G	-	-	-	0.0125	-	-	N	ID=gene-BDAG_RS02160;Name=BDAG_RS02160;gbkey=Gene;gene_biotype=protein_coding;locus_tag=BDAG_RS02160;old_locus_tag=BDAG_00356
gi|84788938|gb|CH482380.1|	470368	G	A	G	-	-	-	0.0102389	-	-	N	ID=gene-BDAG_RS02165;Name=BDAG_RS02165;gbkey=Gene;gene_biotype=protein_coding;locus_tag=BDAG_RS02165;old_locus_tag=BDAG_00357
gi|84788938|gb|CH482380.1|	471261	T	C	T	-	-	-	0.0123457	-	-	N	ID=gene-BDAG_RS02165;Name=BDAG_RS02165;gbkey=Gene;gene_biotype=protein_coding;locus_tag=BDAG_RS02165;old_locus_tag=BDAG_00357
gi|84788938|gb|CH482380.1|	471391	G	A	G	-	-	0.0108108	-	-	-	N	ID=gene-BDAG_RS02165;Name=BDAG_RS02165;gbkey=Gene;gene_biotype=protein_coding;locus_tag=BDAG_RS02165;old_locus_tag=BDAG_00357
gi|84788938|gb|CH482380.1|	471453	C	T	C	-	-	-	0.0120192	-	-	N	ID=gene-BDAG_RS02165;Name=BDAG_RS02165;gbkey=Gene;gene_biotype=protein_coding;locus_tag=BDAG_RS02165;old_locus_tag=BDAG_00357
gi|84788938|gb|CH482380.1|	471496	C	T	C	-	-	-	-	-	0.154762	Y	ID=gene-BDAG_RS02165;Name=BDAG_RS02165;gbkey=Gene;gene_biotype=protein_coding;locus_tag=BDAG_RS02165;old_locus_tag=BDAG_00357
gi|84788938|gb|CH482380.1|	471919	A	G	A	-	-	-	-	-	0.0130293	N	ID=gene-BDAG_RS02165;Name=BDAG_RS02165;gbkey=Gene;gene_biotype=protein_coding;locus_tag=BDAG_RS02165;old_locus_tag=BDAG_00357
gi|84788938|gb|CH482380.1|	471990	T	C	T	-	-	-	0.0115702	-	-	N	ID=gene-BDAG_RS02165;Name=BDAG_RS02165;gbkey=Gene;gene_biotype=protein_coding;locus_tag=BDAG_RS02165;old_locus_tag=BDAG_00357
gi|84788938|gb|CH482380.1|	472276	A	G	A	-	-	0.0117994	-	-	-	N	N
gi|84788938|gb|CH482380.1|	472618	C	T	C	0.01	-	-	-	-	-	N	ID=gene-BDAG_RS02170;Name=BDAG_RS02170;gbkey=Gene;gene_biotype=protein_coding;locus_tag=BDAG_RS02170;old_locus_tag=BDAG_00358
gi|84788938|gb|CH482380.1|	473162	G	A	G	-	-	-	0.0140845	-	-	N	ID=gene-BDAG_RS02170;Name=BDAG_RS02170;gbkey=Gene;gene_biotype=protein_coding;locus_tag=BDAG_RS02170;old_locus_tag=BDAG_00358
gi|84788938|gb|CH482380.1|	473311	T	C	T	-	-	-	-	0.013986	-	N	ID=gene-BDAG_RS02170;Name=BDAG_RS02170;gbkey=Gene;gene_biotype=protein_coding;locus_tag=BDAG_RS02170;old_locus_tag=BDAG_00358
gi|84788938|gb|CH482380.1|	473879	C	T	C	-	0.0123457	-	-	-	-	N	ID=gene-BDAG_RS02175;Name=BDAG_RS02175;gbkey=Gene;gene_biotype=protein_coding;locus_tag=BDAG_RS02175;old_locus_tag=BDAG_00359
gi|84788938|gb|CH482380.1|	473997	A	G	A	-	-	0.0109091	-	-	-	N	ID=gene-BDAG_RS02175;Name=BDAG_RS02175;gbkey=Gene;gene_biotype=protein_coding;locus_tag=BDAG_RS02175;old_locus_tag=BDAG_00359
gi|84788938|gb|CH482380.1|	474207	T	G	T	-	-	-	-	-	0.0105634	N	ID=gene-BDAG_RS02180;Name=BDAG_RS02180;gbkey=Gene;gene_biotype=protein_coding;locus_tag=BDAG_RS02180;old_locus_tag=BDAG_00360
gi|84788938|gb|CH482380.1|	474223	C	G	C	-	-	-	0.0121212	-	-	N	ID=gene-BDAG_RS02180;Name=BDAG_RS02180;gbkey=Gene;gene_biotype=protein_coding;locus_tag=BDAG_RS02180;old_locus_tag=BDAG_00360
gi|84788938|gb|CH482380.1|	474678	A	G	A	-	-	0.0136364	-	-	-	N	ID=gene-BDAG_RS02180;Name=BDAG_RS02180;gbkey=Gene;gene_biotype=protein_coding;locus_tag=BDAG_RS02180;old_locus_tag=BDAG_00360
gi|84788938|gb|CH482380.1|	474732	C	T	C	-	-	0.0126582	-	-	-	N	ID=gene-BDAG_RS02180;Name=BDAG_RS02180;gbkey=Gene;gene_biotype=protein_coding;locus_tag=BDAG_RS02180;old_locus_tag=BDAG_00360
gi|84788938|gb|CH482380.1|	474765	A	G	A	-	-	0.0104987	-	-	-	N	ID=gene-BDAG_RS02180;Name=BDAG_RS02180;gbkey=Gene;gene_biotype=protein_coding;locus_tag=BDAG_RS02180;old_locus_tag=BDAG_00360
gi|84788938|gb|CH482380.1|	474925	G	A	G	-	-	-	-	-	0.012931	N	ID=gene-BDAG_RS02180;Name=BDAG_RS02180;gbkey=Gene;gene_biotype=protein_coding;locus_tag=BDAG_RS02180;old_locus_tag=BDAG_00360
gi|84788938|gb|CH482380.1|	474983	G	A	G	-	0.0105634	-	-	-	-	N	ID=gene-BDAG_RS02180;Name=BDAG_RS02180;gbkey=Gene;gene_biotype=protein_coding;locus_tag=BDAG_RS02180;old_locus_tag=BDAG_00360
gi|84788938|gb|CH482380.1|	475190	G	A	G	-	-	-	-	0.0167598	-	N	ID=gene-BDAG_RS02180;Name=BDAG_RS02180;gbkey=Gene;gene_biotype=protein_coding;locus_tag=BDAG_RS02180;old_locus_tag=BDAG_00360
gi|84788938|gb|CH482380.1|	475193	T	C	T	-	0.0176471	-	-	-	-	N	ID=gene-BDAG_RS02180;Name=BDAG_RS02180;gbkey=Gene;gene_biotype=protein_coding;locus_tag=BDAG_RS02180;old_locus_tag=BDAG_00360
gi|84788938|gb|CH482380.1|	475399	A	G	A	-	-	0.0117994	-	-	-	N	ID=gene-BDAG_RS02180;Name=BDAG_RS02180;gbkey=Gene;gene_biotype=protein_coding;locus_tag=BDAG_RS02180;old_locus_tag=BDAG_00360
gi|84788938|gb|CH482380.1|	475531	C	T	C	-	-	0.0113636	-	-	-	N	ID=gene-BDAG_RS02185;Name=BDAG_RS02185;gbkey=Gene;gene_biotype=protein_coding;locus_tag=BDAG_RS02185;old_locus_tag=BDAG_00361
gi|84788938|gb|CH482380.1|	475730	G	A	G	-	-	-	0.0261438	-	-	N	ID=gene-BDAG_RS02185;Name=BDAG_RS02185;gbkey=Gene;gene_biotype=protein_coding;locus_tag=BDAG_RS02185;old_locus_tag=BDAG_00361
gi|84788938|gb|CH482380.1|	475836	C	T	C	-	-	-	-	-	0.0212014	N	ID=gene-BDAG_RS02185;Name=BDAG_RS02185;gbkey=Gene;gene_biotype=protein_coding;locus_tag=BDAG_RS02185;old_locus_tag=BDAG_00361
gi|84788938|gb|CH482380.1|	476102	T	C	T	-	-	0.011236	-	-	-	N	ID=gene-BDAG_RS02190;Name=flgM;gbkey=Gene;gene=flgM;gene_biotype=protein_coding;locus_tag=BDAG_RS02190;old_locus_tag=BDAG_00362
gi|84788938|gb|CH482380.1|	476293	A	G	A	-	-	0.0106383	-	-	-	N	ID=gene-BDAG_RS02190;Name=flgM;gbkey=Gene;gene=flgM;gene_biotype=protein_coding;locus_tag=BDAG_RS02190;old_locus_tag=BDAG_00362
gi|84788938|gb|CH482380.1|	476301	G	A	G	-	-	-	0.0189274	-	-	N	ID=gene-BDAG_RS02190;Name=flgM;gbkey=Gene;gene=flgM;gene_biotype=protein_coding;locus_tag=BDAG_RS02190;old_locus_tag=BDAG_00362
gi|84788938|gb|CH482380.1|	476530	T	C	T	-	-	-	0.0103896	-	-	N	ID=gene-BDAG_RS02195;Name=flgA;end_range=477687,.;gbkey=Gene;gene=flgA;gene_biotype=pseudogene;locus_tag=BDAG_RS02195;old_locus_tag=BDAG_00363;partial=true;pseudo=true
gi|84788938|gb|CH482380.1|	477179	C	T	C	-	-	0.015	-	-	-	N	ID=gene-BDAG_RS02195;Name=flgA;end_range=477687,.;gbkey=Gene;gene=flgA;gene_biotype=pseudogene;locus_tag=BDAG_RS02195;old_locus_tag=BDAG_00363;partial=true;pseudo=true
gi|84788938|gb|CH482380.1|	477786	C	T	C	-	-	-	-	-	0.0106383	N	N
gi|84788938|gb|CH482380.1|	477937	C	T	C	-	-	-	-	-	0.012012	N	N
gi|84788938|gb|CH482380.1|	478069	T	C	T	-	-	0.010274	-	-	-	N	ID=gene-BDAG_RS02200;Name=flgB;gbkey=Gene;gene=flgB;gene_biotype=protein_coding;locus_tag=BDAG_RS02200;old_locus_tag=BDAG_00364
gi|84788938|gb|CH482380.1|	478222	G	A	G	-	-	-	-	0.0160428	-	N	ID=gene-BDAG_RS02200;Name=flgB;gbkey=Gene;gene=flgB;gene_biotype=protein_coding;locus_tag=BDAG_RS02200;old_locus_tag=BDAG_00364
gi|84788938|gb|CH482380.1|	478223	G	A	G	0.0117188	-	-	-	-	-	N	ID=gene-BDAG_RS02200;Name=flgB;gbkey=Gene;gene=flgB;gene_biotype=protein_coding;locus_tag=BDAG_RS02200;old_locus_tag=BDAG_00364
gi|84788938|gb|CH482380.1|	478370	T	C	T	-	-	0.0147493	-	-	-	N	ID=gene-BDAG_RS02200;Name=flgB;gbkey=Gene;gene=flgB;gene_biotype=protein_coding;locus_tag=BDAG_RS02200;old_locus_tag=BDAG_00364
gi|84788938|gb|CH482380.1|	479009	A	G	A	-	-	-	-	-	0.0108108	N	ID=gene-BDAG_RS02210;Name=flgD;gbkey=Gene;gene=flgD;gene_biotype=protein_coding;locus_tag=BDAG_RS02210;old_locus_tag=BDAG_00366
gi|84788938|gb|CH482380.1|	479077	C	T	C	-	-	-	-	-	0.01	N	ID=gene-BDAG_RS02210;Name=flgD;gbkey=Gene;gene=flgD;gene_biotype=protein_coding;locus_tag=BDAG_RS02210;old_locus_tag=BDAG_00366
gi|84788938|gb|CH482380.1|	479250	C	T	C	-	-	0.0147929	-	-	-	N	ID=gene-BDAG_RS02210;Name=flgD;gbkey=Gene;gene=flgD;gene_biotype=protein_coding;locus_tag=BDAG_RS02210;old_locus_tag=BDAG_00366
gi|84788938|gb|CH482380.1|	479260	G	A	G	-	-	-	-	0.011811	-	N	ID=gene-BDAG_RS02210;Name=flgD;gbkey=Gene;gene=flgD;gene_biotype=protein_coding;locus_tag=BDAG_RS02210;old_locus_tag=BDAG_00366
gi|84788938|gb|CH482380.1|	479359	C	T	C	0.0109589	-	-	-	-	-	N	ID=gene-BDAG_RS02210;Name=flgD;gbkey=Gene;gene=flgD;gene_biotype=protein_coding;locus_tag=BDAG_RS02210;old_locus_tag=BDAG_00366
gi|84788938|gb|CH482380.1|	479405	A	G	A	-	-	0.0121951	-	-	-	N	ID=gene-BDAG_RS02210;Name=flgD;gbkey=Gene;gene=flgD;gene_biotype=protein_coding;locus_tag=BDAG_RS02210;old_locus_tag=BDAG_00366
gi|84788938|gb|CH482380.1|	479486	C	T	C	-	-	-	0.0116279	-	-	N	ID=gene-BDAG_RS02210;Name=flgD;gbkey=Gene;gene=flgD;gene_biotype=protein_coding;locus_tag=BDAG_RS02210;old_locus_tag=BDAG_00366
gi|84788938|gb|CH482380.1|	479493	A	G	A	-	-	-	0.017094	-	-	N	ID=gene-BDAG_RS02210;Name=flgD;gbkey=Gene;gene=flgD;gene_biotype=protein_coding;locus_tag=BDAG_RS02210;old_locus_tag=BDAG_00366
gi|84788938|gb|CH482380.1|	479640	G	A	G	-	0.0100671	-	-	-	-	N	ID=gene-BDAG_RS02210;Name=flgD;gbkey=Gene;gene=flgD;gene_biotype=protein_coding;locus_tag=BDAG_RS02210;old_locus_tag=BDAG_00366
gi|84788938|gb|CH482380.1|	480639	T	C	T	-	-	0.0120482	-	-	-	N	ID=gene-BDAG_RS02215;Name=BDAG_RS02215;gbkey=Gene;gene_biotype=protein_coding;locus_tag=BDAG_RS02215;old_locus_tag=BDAG_00367
gi|84788938|gb|CH482380.1|	480857	A	G	A	0.0116279	-	-	-	-	-	N	ID=gene-BDAG_RS02215;Name=BDAG_RS02215;gbkey=Gene;gene_biotype=protein_coding;locus_tag=BDAG_RS02215;old_locus_tag=BDAG_00367
gi|84788938|gb|CH482380.1|	481342	G	A	G	-	-	0.0170068	-	-	-	N	ID=gene-BDAG_RS02220;Name=flgF;gbkey=Gene;gene=flgF;gene_biotype=protein_coding;locus_tag=BDAG_RS02220;old_locus_tag=BDAG_00368
gi|84788938|gb|CH482380.1|	481475	G	A	G	-	0.0147059	-	-	-	-	N	ID=gene-BDAG_RS02220;Name=flgF;gbkey=Gene;gene=flgF;gene_biotype=protein_coding;locus_tag=BDAG_RS02220;old_locus_tag=BDAG_00368
gi|84788938|gb|CH482380.1|	481944	G	A	G	-	-	0.0120482	-	-	-	N	ID=gene-BDAG_RS02225;Name=flgG;gbkey=Gene;gene=flgG;gene_biotype=protein_coding;locus_tag=BDAG_RS02225;old_locus_tag=BDAG_00369
gi|84788938|gb|CH482380.1|	482209	T	C	T	-	0.0124031	0.0134128	-	-	-	N	ID=gene-BDAG_RS02225;Name=flgG;gbkey=Gene;gene=flgG;gene_biotype=protein_coding;locus_tag=BDAG_RS02225;old_locus_tag=BDAG_00369
gi|84788938|gb|CH482380.1|	482336	C	G	C	-	0.0143737	-	-	-	-	N	ID=gene-BDAG_RS02225;Name=flgG;gbkey=Gene;gene=flgG;gene_biotype=protein_coding;locus_tag=BDAG_RS02225;old_locus_tag=BDAG_00369
gi|84788938|gb|CH482380.1|	482669	C	T	C	-	0.0122951	-	-	-	-	N	ID=gene-BDAG_RS02230;Name=flgH;gbkey=Gene;gene=flgH;gene_biotype=protein_coding;locus_tag=BDAG_RS02230;old_locus_tag=BDAG_00370
gi|84788938|gb|CH482380.1|	483851	T	C	T	0.0124481	-	-	-	-	-	N	ID=gene-BDAG_RS02235;Name=flgI;gbkey=Gene;gene=flgI;gene_biotype=protein_coding;locus_tag=BDAG_RS02235;old_locus_tag=BDAG_00371
gi|84788938|gb|CH482380.1|	484072	G	A	G	0.011194	-	-	-	-	-	N	ID=gene-BDAG_RS02235;Name=flgI;gbkey=Gene;gene=flgI;gene_biotype=protein_coding;locus_tag=BDAG_RS02235;old_locus_tag=BDAG_00371
gi|84788938|gb|CH482380.1|	484423	A	G	A	-	0.0141414	-	-	-	-	N	ID=gene-BDAG_RS02235;Name=flgI;gbkey=Gene;gene=flgI;gene_biotype=protein_coding;locus_tag=BDAG_RS02235;old_locus_tag=BDAG_00371
gi|84788938|gb|CH482380.1|	484436	T	C	T	0.0105485	-	-	-	-	-	N	ID=gene-BDAG_RS02235;Name=flgI;gbkey=Gene;gene=flgI;gene_biotype=protein_coding;locus_tag=BDAG_RS02235;old_locus_tag=BDAG_00371
gi|84788938|gb|CH482380.1|	484580	C	T	C	-	-	-	0.0149254	-	-	N	ID=gene-BDAG_RS02240;Name=flgJ;gbkey=Gene;gene=flgJ;gene_biotype=protein_coding;locus_tag=BDAG_RS02240;old_locus_tag=BDAG_00372
gi|84788938|gb|CH482380.1|	484648	C	A	C	-	-	-	-	-	0.0456432	Y	ID=gene-BDAG_RS02240;Name=flgJ;gbkey=Gene;gene=flgJ;gene_biotype=protein_coding;locus_tag=BDAG_RS02240;old_locus_tag=BDAG_00372
gi|84788938|gb|CH482380.1|	484694	G	A	G	0.0114504	-	-	-	-	-	N	ID=gene-BDAG_RS02240;Name=flgJ;gbkey=Gene;gene=flgJ;gene_biotype=protein_coding;locus_tag=BDAG_RS02240;old_locus_tag=BDAG_00372
gi|84788938|gb|CH482380.1|	484797	T	C	T	-	-	0.0100251	-	-	-	N	ID=gene-BDAG_RS02240;Name=flgJ;gbkey=Gene;gene=flgJ;gene_biotype=protein_coding;locus_tag=BDAG_RS02240;old_locus_tag=BDAG_00372
gi|84788938|gb|CH482380.1|	485434	G	A	G	-	-	-	0.0174216	-	-	N	ID=gene-BDAG_RS02240;Name=flgJ;gbkey=Gene;gene=flgJ;gene_biotype=protein_coding;locus_tag=BDAG_RS02240;old_locus_tag=BDAG_00372
gi|84788938|gb|CH482380.1|	486375	G	A	G	-	-	-	-	-	0.0136986	N	ID=gene-BDAG_RS02245;Name=BDAG_RS02245;gbkey=Gene;gene_biotype=protein_coding;locus_tag=BDAG_RS02245;old_locus_tag=BDAG_00373
gi|84788938|gb|CH482380.1|	486386	T	C	T	-	-	-	0.0104167	-	-	N	ID=gene-BDAG_RS02245;Name=BDAG_RS02245;gbkey=Gene;gene_biotype=protein_coding;locus_tag=BDAG_RS02245;old_locus_tag=BDAG_00373
gi|84788938|gb|CH482380.1|	486465	C	T	C	-	-	0.0105263	-	-	-	N	ID=gene-BDAG_RS02245;Name=BDAG_RS02245;gbkey=Gene;gene_biotype=protein_coding;locus_tag=BDAG_RS02245;old_locus_tag=BDAG_00373
gi|84788938|gb|CH482380.1|	486534	A	G	A	-	-	-	-	-	0.0119403	N	N
gi|84788938|gb|CH482380.1|	486699	T	C	T	-	-	0.011236	-	-	-	N	ID=gene-BDAG_RS02250;Name=flgK;gbkey=Gene;gene=flgK;gene_biotype=protein_coding;locus_tag=BDAG_RS02250;old_locus_tag=BDAG_00374
gi|84788938|gb|CH482380.1|	486815	G	A	G	-	-	-	0.0134048	-	-	N	ID=gene-BDAG_RS02250;Name=flgK;gbkey=Gene;gene=flgK;gene_biotype=protein_coding;locus_tag=BDAG_RS02250;old_locus_tag=BDAG_00374
gi|84788938|gb|CH482380.1|	487103	C	T	C	-	-	-	-	-	0.0134228	N	ID=gene-BDAG_RS02250;Name=flgK;gbkey=Gene;gene=flgK;gene_biotype=protein_coding;locus_tag=BDAG_RS02250;old_locus_tag=BDAG_00374
gi|84788938|gb|CH482380.1|	487354	T	C	T	-	-	0.0157068	-	-	-	N	ID=gene-BDAG_RS02250;Name=flgK;gbkey=Gene;gene=flgK;gene_biotype=protein_coding;locus_tag=BDAG_RS02250;old_locus_tag=BDAG_00374
gi|84788938|gb|CH482380.1|	487367	C	T	C	-	-	0.0154639	-	-	-	N	ID=gene-BDAG_RS02250;Name=flgK;gbkey=Gene;gene=flgK;gene_biotype=protein_coding;locus_tag=BDAG_RS02250;old_locus_tag=BDAG_00374
gi|84788938|gb|CH482380.1|	487510	G	A	G	-	-	0.0269058	-	-	-	N	ID=gene-BDAG_RS02250;Name=flgK;gbkey=Gene;gene=flgK;gene_biotype=protein_coding;locus_tag=BDAG_RS02250;old_locus_tag=BDAG_00374
gi|84788938|gb|CH482380.1|	487551	C	T	C	-	-	0.0147059	-	-	-	N	ID=gene-BDAG_RS02250;Name=flgK;gbkey=Gene;gene=flgK;gene_biotype=protein_coding;locus_tag=BDAG_RS02250;old_locus_tag=BDAG_00374
gi|84788938|gb|CH482380.1|	487801	A	G	A	-	-	-	0.0118577	-	-	N	ID=gene-BDAG_RS02250;Name=flgK;gbkey=Gene;gene=flgK;gene_biotype=protein_coding;locus_tag=BDAG_RS02250;old_locus_tag=BDAG_00374
gi|84788938|gb|CH482380.1|	487948	G	A	G	-	-	-	0.0123077	-	-	N	ID=gene-BDAG_RS02250;Name=flgK;gbkey=Gene;gene=flgK;gene_biotype=protein_coding;locus_tag=BDAG_RS02250;old_locus_tag=BDAG_00374
gi|84788938|gb|CH482380.1|	488020	C	T	C	-	0.0125	0.010989	-	-	-	N	ID=gene-BDAG_RS02250;Name=flgK;gbkey=Gene;gene=flgK;gene_biotype=protein_coding;locus_tag=BDAG_RS02250;old_locus_tag=BDAG_00374
gi|84788938|gb|CH482380.1|	488240	G	A	G	-	-	0.0143541	-	-	-	N	ID=gene-BDAG_RS02250;Name=flgK;gbkey=Gene;gene=flgK;gene_biotype=protein_coding;locus_tag=BDAG_RS02250;old_locus_tag=BDAG_00374
gi|84788938|gb|CH482380.1|	488325	C	T	C	-	-	0.0155763	-	-	-	N	ID=gene-BDAG_RS02250;Name=flgK;gbkey=Gene;gene=flgK;gene_biotype=protein_coding;locus_tag=BDAG_RS02250;old_locus_tag=BDAG_00374
gi|84788938|gb|CH482380.1|	488795	G	A	G	-	-	-	0.012605	-	-	N	ID=gene-BDAG_RS02255;Name=flgL;gbkey=Gene;gene=flgL;gene_biotype=protein_coding;locus_tag=BDAG_RS02255;old_locus_tag=BDAG_00375
gi|84788938|gb|CH482380.1|	488808	G	A	G	-	-	-	0.0111524	-	-	N	ID=gene-BDAG_RS02255;Name=flgL;gbkey=Gene;gene=flgL;gene_biotype=protein_coding;locus_tag=BDAG_RS02255;old_locus_tag=BDAG_00375
gi|84788938|gb|CH482380.1|	490273	G	A	G	-	-	0.0130435	-	-	-	N	ID=gene-BDAG_RS02260;Name=BDAG_RS02260;gbkey=Gene;gene_biotype=protein_coding;locus_tag=BDAG_RS02260;old_locus_tag=BDAG_00376
gi|84788938|gb|CH482380.1|	490360	T	C	T	-	-	-	-	-	0.0207612	N	ID=gene-BDAG_RS02260;Name=BDAG_RS02260;gbkey=Gene;gene_biotype=protein_coding;locus_tag=BDAG_RS02260;old_locus_tag=BDAG_00376
gi|84788938|gb|CH482380.1|	490469	C	G	C	-	0.011236	-	-	-	-	N	ID=gene-BDAG_RS02260;Name=BDAG_RS02260;gbkey=Gene;gene_biotype=protein_coding;locus_tag=BDAG_RS02260;old_locus_tag=BDAG_00376
gi|84788938|gb|CH482380.1|	490572	G	A	G	-	-	-	0.0183486	-	-	N	ID=gene-BDAG_RS02260;Name=BDAG_RS02260;gbkey=Gene;gene_biotype=protein_coding;locus_tag=BDAG_RS02260;old_locus_tag=BDAG_00376
gi|84788938|gb|CH482380.1|	490671	G	A	G	-	-	-	-	0.0118577	-	N	ID=gene-BDAG_RS02260;Name=BDAG_RS02260;gbkey=Gene;gene_biotype=protein_coding;locus_tag=BDAG_RS02260;old_locus_tag=BDAG_00376
gi|84788938|gb|CH482380.1|	491685	A	G	A	-	0.0194805	-	-	-	-	N	ID=gene-BDAG_RS02265;Name=gcvA;gbkey=Gene;gene=gcvA;gene_biotype=protein_coding;locus_tag=BDAG_RS02265;old_locus_tag=BDAG_00377
gi|84788938|gb|CH482380.1|	492445	G	A	G	-	-	-	-	-	0.0102302	N	ID=gene-BDAG_RS02265;Name=gcvA;gbkey=Gene;gene=gcvA;gene_biotype=protein_coding;locus_tag=BDAG_RS02265;old_locus_tag=BDAG_00377
gi|84788938|gb|CH482380.1|	492629	T	C	T	0.0106007	-	-	-	-	-	N	ID=gene-BDAG_RS02270;Name=BDAG_RS02270;gbkey=Gene;gene_biotype=protein_coding;locus_tag=BDAG_RS02270;old_locus_tag=BDAG_00378
gi|84788938|gb|CH482380.1|	492670	T	C	T	-	-	-	-	-	0.0278552	N	ID=gene-BDAG_RS02270;Name=BDAG_RS02270;gbkey=Gene;gene_biotype=protein_coding;locus_tag=BDAG_RS02270;old_locus_tag=BDAG_00378
gi|84788938|gb|CH482380.1|	494816	T	C	T	-	-	-	-	-	0.012605	N	ID=gene-BDAG_RS02285;Name=BDAG_RS02285;gbkey=Gene;gene_biotype=protein_coding;locus_tag=BDAG_RS02285;old_locus_tag=BDAG_00381
gi|84788938|gb|CH482380.1|	495175	T	C	T	-	0.0163934	-	-	-	-	N	ID=gene-BDAG_RS02285;Name=BDAG_RS02285;gbkey=Gene;gene_biotype=protein_coding;locus_tag=BDAG_RS02285;old_locus_tag=BDAG_00381
gi|84788938|gb|CH482380.1|	495190	G	A	G	-	-	0.014218	-	-	-	N	ID=gene-BDAG_RS02285;Name=BDAG_RS02285;gbkey=Gene;gene_biotype=protein_coding;locus_tag=BDAG_RS02285;old_locus_tag=BDAG_00381
gi|84788938|gb|CH482380.1|	495476	C	T	C	-	0.0107914	-	-	-	-	N	N
gi|84788938|gb|CH482380.1|	495759	G	A	G	-	-	-	-	-	0.0157729	N	ID=gene-BDAG_RS02290;Name=BDAG_RS02290;gbkey=Gene;gene_biotype=protein_coding;locus_tag=BDAG_RS02290;old_locus_tag=BDAG_00382
gi|84788938|gb|CH482380.1|	495971	C	T	C	-	-	-	-	-	0.0139535	N	ID=gene-BDAG_RS02290;Name=BDAG_RS02290;gbkey=Gene;gene_biotype=protein_coding;locus_tag=BDAG_RS02290;old_locus_tag=BDAG_00382
gi|84788938|gb|CH482380.1|	496038	G	A	G	-	-	0.0120846	-	-	-	N	ID=gene-BDAG_RS02290;Name=BDAG_RS02290;gbkey=Gene;gene_biotype=protein_coding;locus_tag=BDAG_RS02290;old_locus_tag=BDAG_00382
gi|84788938|gb|CH482380.1|	496632	C	T	C	-	-	-	-	-	0.011194	N	ID=gene-BDAG_RS02290;Name=BDAG_RS02290;gbkey=Gene;gene_biotype=protein_coding;locus_tag=BDAG_RS02290;old_locus_tag=BDAG_00382
gi|84788938|gb|CH482380.1|	496805	C	T	C	-	0.0103627	-	-	-	-	N	ID=gene-BDAG_RS02290;Name=BDAG_RS02290;gbkey=Gene;gene_biotype=protein_coding;locus_tag=BDAG_RS02290;old_locus_tag=BDAG_00382
gi|84788938|gb|CH482380.1|	496810	T	C	T	-	-	0.0184697	-	-	-	N	ID=gene-BDAG_RS02290;Name=BDAG_RS02290;gbkey=Gene;gene_biotype=protein_coding;locus_tag=BDAG_RS02290;old_locus_tag=BDAG_00382
gi|84788938|gb|CH482380.1|	497253	G	A	G	-	-	-	-	-	0.0131579	N	ID=gene-BDAG_RS02295;Name=BDAG_RS02295;gbkey=Gene;gene_biotype=protein_coding;locus_tag=BDAG_RS02295;old_locus_tag=BDAG_00383
gi|84788938|gb|CH482380.1|	497364	C	A	C	-	-	-	0.0133333	-	-	N	ID=gene-BDAG_RS02295;Name=BDAG_RS02295;gbkey=Gene;gene_biotype=protein_coding;locus_tag=BDAG_RS02295;old_locus_tag=BDAG_00383
gi|84788938|gb|CH482380.1|	497453	G	A	G	0.0322581	-	-	-	-	-	N	N
gi|84788938|gb|CH482380.1|	497495	G	A	G	-	0.0175439	-	-	-	-	N	N
gi|84788938|gb|CH482380.1|	497544	T	C	T	-	0.0113208	-	-	-	-	N	N
gi|84788938|gb|CH482380.1|	498409	A	G	A	-	-	0.0135747	-	-	-	N	ID=gene-BDAG_RS02300;Name=gor;gbkey=Gene;gene=gor;gene_biotype=protein_coding;locus_tag=BDAG_RS02300;old_locus_tag=BDAG_00384
gi|84788938|gb|CH482380.1|	498452	G	A	G	-	-	-	0.021978	-	-	N	ID=gene-BDAG_RS02300;Name=gor;gbkey=Gene;gene=gor;gene_biotype=protein_coding;locus_tag=BDAG_RS02300;old_locus_tag=BDAG_00384
gi|84788938|gb|CH482380.1|	498646	A	G	A	-	-	-	0.0175439	-	-	N	ID=gene-BDAG_RS02300;Name=gor;gbkey=Gene;gene=gor;gene_biotype=protein_coding;locus_tag=BDAG_RS02300;old_locus_tag=BDAG_00384
gi|84788938|gb|CH482380.1|	498773	C	T	C	-	-	0.0174672	-	-	-	N	ID=gene-BDAG_RS02300;Name=gor;gbkey=Gene;gene=gor;gene_biotype=protein_coding;locus_tag=BDAG_RS02300;old_locus_tag=BDAG_00384
gi|84788938|gb|CH482380.1|	499282	T	C	T	-	0.01	-	-	-	-	N	N
gi|84788938|gb|CH482380.1|	499890	C	G	C	-	0.0297483	-	-	-	-	Y	ID=gene-BDAG_RS02305;Name=BDAG_RS02305;gbkey=Gene;gene_biotype=protein_coding;locus_tag=BDAG_RS02305;old_locus_tag=BDAG_00385
gi|84788938|gb|CH482380.1|	499931	A	G	A	-	-	-	-	-	0.0105634	N	ID=gene-BDAG_RS02305;Name=BDAG_RS02305;gbkey=Gene;gene_biotype=protein_coding;locus_tag=BDAG_RS02305;old_locus_tag=BDAG_00385
gi|84788938|gb|CH482380.1|	500108	T	C	T	-	-	-	-	-	0.0149701	N	ID=gene-BDAG_RS02305;Name=BDAG_RS02305;gbkey=Gene;gene_biotype=protein_coding;locus_tag=BDAG_RS02305;old_locus_tag=BDAG_00385
gi|84788938|gb|CH482380.1|	500733	T	C	T	-	-	-	0.0101868	-	-	N	ID=gene-BDAG_RS02315;Name=BDAG_RS02315;gbkey=Gene;gene_biotype=protein_coding;locus_tag=BDAG_RS02315;old_locus_tag=BDAG_00387
gi|84788938|gb|CH482380.1|	500810	A	G	A	-	-	-	-	-	0.0131291	N	ID=gene-BDAG_RS02315;Name=BDAG_RS02315;gbkey=Gene;gene_biotype=protein_coding;locus_tag=BDAG_RS02315;old_locus_tag=BDAG_00387
gi|84788938|gb|CH482380.1|	500877	T	C	T	-	-	-	-	-	0.0117925	N	ID=gene-BDAG_RS02315;Name=BDAG_RS02315;gbkey=Gene;gene_biotype=protein_coding;locus_tag=BDAG_RS02315;old_locus_tag=BDAG_00387
gi|84788938|gb|CH482380.1|	500964	C	T	C	-	-	0.010989	-	-	-	N	ID=gene-BDAG_RS02315;Name=BDAG_RS02315;gbkey=Gene;gene_biotype=protein_coding;locus_tag=BDAG_RS02315;old_locus_tag=BDAG_00387
gi|84788938|gb|CH482380.1|	501267	G	C	G	-	-	-	0.0113636	-	-	N	ID=gene-BDAG_RS02315;Name=BDAG_RS02315;gbkey=Gene;gene_biotype=protein_coding;locus_tag=BDAG_RS02315;old_locus_tag=BDAG_00387
gi|84788938|gb|CH482380.1|	502438	G	A	G	-	-	-	-	-	0.0159574	N	ID=gene-BDAG_RS02325;Name=BDAG_RS02325;gbkey=Gene;gene_biotype=protein_coding;locus_tag=BDAG_RS02325;old_locus_tag=BDAG_00388
gi|84788938|gb|CH482380.1|	502926	C	T	C	-	-	-	-	-	0.155738	Y	ID=gene-BDAG_RS02330;Name=BDAG_RS02330;gbkey=Gene;gene_biotype=protein_coding;locus_tag=BDAG_RS02330;old_locus_tag=BDAG_00389
gi|84788938|gb|CH482380.1|	503419	A	G	A	0.0122449	-	-	-	-	-	N	ID=gene-BDAG_RS02330;Name=BDAG_RS02330;gbkey=Gene;gene_biotype=protein_coding;locus_tag=BDAG_RS02330;old_locus_tag=BDAG_00389
gi|84788938|gb|CH482380.1|	503757	C	T	C	0.015544	-	-	-	-	-	N	ID=gene-BDAG_RS02330;Name=BDAG_RS02330;gbkey=Gene;gene_biotype=protein_coding;locus_tag=BDAG_RS02330;old_locus_tag=BDAG_00389
gi|84788938|gb|CH482380.1|	504112	T	C	T	0.0165563	0.0122951	-	-	-	-	N	ID=gene-BDAG_RS02330;Name=BDAG_RS02330;gbkey=Gene;gene_biotype=protein_coding;locus_tag=BDAG_RS02330;old_locus_tag=BDAG_00389
gi|84788938|gb|CH482380.1|	504723	C	T	C	-	-	-	-	-	0.0168067	N	ID=gene-BDAG_RS02335;Name=BDAG_RS02335;gbkey=Gene;gene_biotype=pseudogene;locus_tag=BDAG_RS02335;old_locus_tag=BDAG_00390;pseudo=true
gi|84788938|gb|CH482380.1|	504746	G	A	G	-	-	0.0100756	-	-	-	N	ID=gene-BDAG_RS02335;Name=BDAG_RS02335;gbkey=Gene;gene_biotype=pseudogene;locus_tag=BDAG_RS02335;old_locus_tag=BDAG_00390;pseudo=true
gi|84788938|gb|CH482380.1|	504856	T	G	T	-	-	-	0.0179856	-	-	N	ID=gene-BDAG_RS02335;Name=BDAG_RS02335;gbkey=Gene;gene_biotype=pseudogene;locus_tag=BDAG_RS02335;old_locus_tag=BDAG_00390;pseudo=true
gi|84788938|gb|CH482380.1|	505008	C	T	C	-	-	-	0.0132979	-	-	N	ID=gene-BDAG_RS02335;Name=BDAG_RS02335;gbkey=Gene;gene_biotype=pseudogene;locus_tag=BDAG_RS02335;old_locus_tag=BDAG_00390;pseudo=true
gi|84788938|gb|CH482380.1|	505053	A	G	A	-	-	-	-	-	0.0167364	N	ID=gene-BDAG_RS02335;Name=BDAG_RS02335;gbkey=Gene;gene_biotype=pseudogene;locus_tag=BDAG_RS02335;old_locus_tag=BDAG_00390;pseudo=true
gi|84788938|gb|CH482380.1|	505341	C	T	C	-	-	-	0.0121065	-	-	N	ID=gene-BDAG_RS02335;Name=BDAG_RS02335;gbkey=Gene;gene_biotype=pseudogene;locus_tag=BDAG_RS02335;old_locus_tag=BDAG_00390;pseudo=true
gi|84788938|gb|CH482380.1|	506322	G	A	G	-	-	-	-	-	0.0147929	N	ID=gene-BDAG_RS02340;Name=BDAG_RS02340;gbkey=Gene;gene_biotype=protein_coding;locus_tag=BDAG_RS02340;old_locus_tag=BDAG_00391
gi|84788938|gb|CH482380.1|	506562	G	A	G	-	-	-	-	-	0.0164835	N	ID=gene-BDAG_RS02340;Name=BDAG_RS02340;gbkey=Gene;gene_biotype=protein_coding;locus_tag=BDAG_RS02340;old_locus_tag=BDAG_00391
gi|84788938|gb|CH482380.1|	506793	A	G	A	-	-	-	-	-	0.192825	Y	ID=gene-BDAG_RS02340;Name=BDAG_RS02340;gbkey=Gene;gene_biotype=protein_coding;locus_tag=BDAG_RS02340;old_locus_tag=BDAG_00391
gi|84788938|gb|CH482380.1|	506916	C	T	C	-	-	-	-	-	0.0106157	N	ID=gene-BDAG_RS02345;Name=BDAG_RS02345;gbkey=Gene;gene_biotype=protein_coding;locus_tag=BDAG_RS02345;old_locus_tag=BDAG_00392
gi|84788938|gb|CH482380.1|	507124	A	G	A	-	-	0.0191939	-	-	-	N	ID=gene-BDAG_RS02345;Name=BDAG_RS02345;gbkey=Gene;gene_biotype=protein_coding;locus_tag=BDAG_RS02345;old_locus_tag=BDAG_00392
gi|84788938|gb|CH482380.1|	507668	G	A	G	-	-	-	-	0.0103806	-	N	ID=gene-BDAG_RS02345;Name=BDAG_RS02345;gbkey=Gene;gene_biotype=protein_coding;locus_tag=BDAG_RS02345;old_locus_tag=BDAG_00392
gi|84788938|gb|CH482380.1|	507705	G	C	G	-	-	0.0126582	-	-	-	N	ID=gene-BDAG_RS02345;Name=BDAG_RS02345;gbkey=Gene;gene_biotype=protein_coding;locus_tag=BDAG_RS02345;old_locus_tag=BDAG_00392
gi|84788938|gb|CH482380.1|	508110	C	T	C	-	-	-	-	-	0.0154639	N	ID=gene-BDAG_RS02350;Name=potA;gbkey=Gene;gene=potA;gene_biotype=protein_coding;locus_tag=BDAG_RS02350;old_locus_tag=BDAG_00393
gi|84788938|gb|CH482380.1|	508282	T	C	T	-	-	-	-	-	0.0114068	N	ID=gene-BDAG_RS02350;Name=potA;gbkey=Gene;gene=potA;gene_biotype=protein_coding;locus_tag=BDAG_RS02350;old_locus_tag=BDAG_00393
gi|84788938|gb|CH482380.1|	508577	T	C	T	-	-	-	-	0.0123839	-	N	ID=gene-BDAG_RS02350;Name=potA;gbkey=Gene;gene=potA;gene_biotype=protein_coding;locus_tag=BDAG_RS02350;old_locus_tag=BDAG_00393
gi|84788938|gb|CH482380.1|	508625	T	C	T	-	-	-	0.0100334	-	-	N	ID=gene-BDAG_RS02350;Name=potA;gbkey=Gene;gene=potA;gene_biotype=protein_coding;locus_tag=BDAG_RS02350;old_locus_tag=BDAG_00393
gi|84788938|gb|CH482380.1|	508805	A	G	A	0.0161663	-	-	-	-	-	N	ID=gene-BDAG_RS02350;Name=potA;gbkey=Gene;gene=potA;gene_biotype=protein_coding;locus_tag=BDAG_RS02350;old_locus_tag=BDAG_00393
gi|84788938|gb|CH482380.1|	508947	C	T	C	-	-	-	0.0153257	-	-	N	ID=gene-BDAG_RS02350;Name=potA;gbkey=Gene;gene=potA;gene_biotype=protein_coding;locus_tag=BDAG_RS02350;old_locus_tag=BDAG_00393
gi|84788938|gb|CH482380.1|	509264	G	A	G	-	-	-	-	-	0.0825688	Y	ID=gene-BDAG_RS02355;Name=BDAG_RS02355;gbkey=Gene;gene_biotype=protein_coding;locus_tag=BDAG_RS02355;old_locus_tag=BDAG_00394
gi|84788938|gb|CH482380.1|	509480	T	C	T	-	-	0.011976	-	-	-	N	ID=gene-BDAG_RS02355;Name=BDAG_RS02355;gbkey=Gene;gene_biotype=protein_coding;locus_tag=BDAG_RS02355;old_locus_tag=BDAG_00394
gi|84788938|gb|CH482380.1|	509594	A	G	A	-	-	0.0127737	-	-	-	N	ID=gene-BDAG_RS02355;Name=BDAG_RS02355;gbkey=Gene;gene_biotype=protein_coding;locus_tag=BDAG_RS02355;old_locus_tag=BDAG_00394
gi|84788938|gb|CH482380.1|	509703	G	A	G	-	0.0116473	-	-	-	-	N	ID=gene-BDAG_RS02355;Name=BDAG_RS02355;gbkey=Gene;gene_biotype=protein_coding;locus_tag=BDAG_RS02355;old_locus_tag=BDAG_00394
gi|84788938|gb|CH482380.1|	509737	C	T	C	0.010989	-	-	-	-	-	N	ID=gene-BDAG_RS02355;Name=BDAG_RS02355;gbkey=Gene;gene_biotype=protein_coding;locus_tag=BDAG_RS02355;old_locus_tag=BDAG_00394
gi|84788938|gb|CH482380.1|	509812	C	T	C	-	0.0115132	-	-	-	-	N	ID=gene-BDAG_RS02355;Name=BDAG_RS02355;gbkey=Gene;gene_biotype=protein_coding;locus_tag=BDAG_RS02355;old_locus_tag=BDAG_00394
gi|84788938|gb|CH482380.1|	510333	T	C	T	-	0.0140281	-	-	-	-	N	N
gi|84788938|gb|CH482380.1|	510624	C	T	C	-	-	0.0119617	-	-	-	N	ID=gene-BDAG_RS02360;Name=BDAG_RS02360;gbkey=Gene;gene_biotype=protein_coding;locus_tag=BDAG_RS02360;old_locus_tag=BDAG_00395
gi|84788938|gb|CH482380.1|	510665	G	A	G	-	-	-	0.0110294	-	-	N	ID=gene-BDAG_RS02360;Name=BDAG_RS02360;gbkey=Gene;gene_biotype=protein_coding;locus_tag=BDAG_RS02360;old_locus_tag=BDAG_00395
gi|84788938|gb|CH482380.1|	511772	G	A	G	-	-	-	-	-	0.0100671	N	ID=gene-BDAG_RS02360;Name=BDAG_RS02360;gbkey=Gene;gene_biotype=protein_coding;locus_tag=BDAG_RS02360;old_locus_tag=BDAG_00395
gi|84788938|gb|CH482380.1|	511894	G	A	G	-	-	0.0287356	-	-	-	N	ID=gene-BDAG_RS02365;Name=BDAG_RS02365;gbkey=Gene;gene_biotype=protein_coding;locus_tag=BDAG_RS02365;old_locus_tag=BDAG_00396
gi|84788938|gb|CH482380.1|	513092	A	G	A	-	0.0141844	-	-	-	-	N	ID=gene-BDAG_RS02365;Name=BDAG_RS02365;gbkey=Gene;gene_biotype=protein_coding;locus_tag=BDAG_RS02365;old_locus_tag=BDAG_00396
gi|84788938|gb|CH482380.1|	513183	T	C	T	-	-	-	-	-	0.0105448	N	ID=gene-BDAG_RS02365;Name=BDAG_RS02365;gbkey=Gene;gene_biotype=protein_coding;locus_tag=BDAG_RS02365;old_locus_tag=BDAG_00396
gi|84788938|gb|CH482380.1|	514379	T	C	T	-	-	-	-	-	0.0214286	N	ID=gene-BDAG_RS02380;Name=BDAG_RS02380;gbkey=Gene;gene_biotype=protein_coding;locus_tag=BDAG_RS02380
gi|84788938|gb|CH482380.1|	514680	G	A	G	-	-	-	-	-	0.0118644	N	N
gi|84788938|gb|CH482380.1|	514861	A	G	A	-	-	-	-	-	0.363964	N	N
gi|84788938|gb|CH482380.1|	515040	G	A	G	-	-	-	-	-	0.0102828	N	ID=gene-BDAG_RS02385;Name=BDAG_RS02385;gbkey=Gene;gene_biotype=protein_coding;locus_tag=BDAG_RS02385;old_locus_tag=BDAG_00398
gi|84788938|gb|CH482380.1|	515138	G	A	G	0.0104575	-	-	-	-	-	N	ID=gene-BDAG_RS02385;Name=BDAG_RS02385;gbkey=Gene;gene_biotype=protein_coding;locus_tag=BDAG_RS02385;old_locus_tag=BDAG_00398
gi|84788938|gb|CH482380.1|	516220	T	C	T	-	0.0166205	-	-	-	-	N	ID=gene-BDAG_RS02390;Name=BDAG_RS02390;gbkey=Gene;gene_biotype=protein_coding;locus_tag=BDAG_RS02390;old_locus_tag=BDAG_00399
gi|84788938|gb|CH482380.1|	516343	T	C	T	-	-	-	-	-	0.010274	N	ID=gene-BDAG_RS02390;Name=BDAG_RS02390;gbkey=Gene;gene_biotype=protein_coding;locus_tag=BDAG_RS02390;old_locus_tag=BDAG_00399
gi|84788938|gb|CH482380.1|	516405	G	C	G	-	-	0.0142857	-	-	-	N	ID=gene-BDAG_RS02390;Name=BDAG_RS02390;gbkey=Gene;gene_biotype=protein_coding;locus_tag=BDAG_RS02390;old_locus_tag=BDAG_00399
gi|84788938|gb|CH482380.1|	516780	G	A	G	-	-	-	0.0117994	-	-	N	ID=gene-BDAG_RS02390;Name=BDAG_RS02390;gbkey=Gene;gene_biotype=protein_coding;locus_tag=BDAG_RS02390;old_locus_tag=BDAG_00399
gi|84788938|gb|CH482380.1|	517399	C	T	C	-	-	-	-	-	0.0124378	N	N
gi|84788938|gb|CH482380.1|	517507	G	A	G	-	-	-	-	-	0.0118577	N	N
gi|84788938|gb|CH482380.1|	517736	T	C	T	0.0110193	-	-	-	-	-	N	ID=gene-BDAG_RS02405;Name=BDAG_RS02405;gbkey=Gene;gene_biotype=protein_coding;locus_tag=BDAG_RS02405;old_locus_tag=BDAG_00401
gi|84788938|gb|CH482380.1|	518148	C	A	C	-	-	0.0114068	-	-	-	N	ID=gene-BDAG_RS02410;Name=BDAG_RS02410;gbkey=Gene;gene_biotype=protein_coding;locus_tag=BDAG_RS02410;old_locus_tag=BDAG_00402
gi|84788938|gb|CH482380.1|	518189	G	A	G	-	-	0.0103093	-	-	-	N	ID=gene-BDAG_RS02410;Name=BDAG_RS02410;gbkey=Gene;gene_biotype=protein_coding;locus_tag=BDAG_RS02410;old_locus_tag=BDAG_00402
gi|84788938|gb|CH482380.1|	518250	G	A	G	-	-	-	-	0.015748	-	N	ID=gene-BDAG_RS02410;Name=BDAG_RS02410;gbkey=Gene;gene_biotype=protein_coding;locus_tag=BDAG_RS02410;old_locus_tag=BDAG_00402
gi|84788938|gb|CH482380.1|	519727	G	A	G	-	-	-	-	-	0.0110497	N	ID=gene-BDAG_RS02425;Name=glmS;gbkey=Gene;gene=glmS;gene_biotype=protein_coding;locus_tag=BDAG_RS02425;old_locus_tag=BDAG_00405
gi|84788938|gb|CH482380.1|	519749	G	A	G	0.0116667	-	-	-	-	-	N	ID=gene-BDAG_RS02425;Name=glmS;gbkey=Gene;gene=glmS;gene_biotype=protein_coding;locus_tag=BDAG_RS02425;old_locus_tag=BDAG_00405
gi|84788938|gb|CH482380.1|	520049	T	C	T	-	-	0.0138408	-	-	-	N	ID=gene-BDAG_RS02425;Name=glmS;gbkey=Gene;gene=glmS;gene_biotype=protein_coding;locus_tag=BDAG_RS02425;old_locus_tag=BDAG_00405
gi|84788938|gb|CH482380.1|	520212	A	C	A	-	-	-	-	0.012987	-	N	ID=gene-BDAG_RS02425;Name=glmS;gbkey=Gene;gene=glmS;gene_biotype=protein_coding;locus_tag=BDAG_RS02425;old_locus_tag=BDAG_00405
gi|84788938|gb|CH482380.1|	520260	T	C	T	0.0133929	-	-	-	-	-	N	ID=gene-BDAG_RS02425;Name=glmS;gbkey=Gene;gene=glmS;gene_biotype=protein_coding;locus_tag=BDAG_RS02425;old_locus_tag=BDAG_00405
gi|84788938|gb|CH482380.1|	520376	C	T	C	-	-	-	-	-	0.0164835	N	ID=gene-BDAG_RS02425;Name=glmS;gbkey=Gene;gene=glmS;gene_biotype=protein_coding;locus_tag=BDAG_RS02425;old_locus_tag=BDAG_00405
gi|84788938|gb|CH482380.1|	520385	A	G	A	-	-	0.0271739	-	-	-	N	ID=gene-BDAG_RS02425;Name=glmS;gbkey=Gene;gene=glmS;gene_biotype=protein_coding;locus_tag=BDAG_RS02425;old_locus_tag=BDAG_00405
gi|84788938|gb|CH482380.1|	520495	C	T	C	-	-	-	-	0.0115385	-	N	ID=gene-BDAG_RS02425;Name=glmS;gbkey=Gene;gene=glmS;gene_biotype=protein_coding;locus_tag=BDAG_RS02425;old_locus_tag=BDAG_00405
gi|84788938|gb|CH482380.1|	520605	T	C	T	-	-	-	-	0.0143443	-	N	ID=gene-BDAG_RS02425;Name=glmS;gbkey=Gene;gene=glmS;gene_biotype=protein_coding;locus_tag=BDAG_RS02425;old_locus_tag=BDAG_00405
gi|84788938|gb|CH482380.1|	520666	G	A	G	-	-	-	-	0.0103896	-	N	ID=gene-BDAG_RS02425;Name=glmS;gbkey=Gene;gene=glmS;gene_biotype=protein_coding;locus_tag=BDAG_RS02425;old_locus_tag=BDAG_00405
gi|84788938|gb|CH482380.1|	520851	C	T	C	-	-	-	0.0124481	-	-	N	ID=gene-BDAG_RS02425;Name=glmS;gbkey=Gene;gene=glmS;gene_biotype=protein_coding;locus_tag=BDAG_RS02425;old_locus_tag=BDAG_00405
gi|84788938|gb|CH482380.1|	521532	G	A	G	-	-	0.0198676	-	-	-	N	N
gi|84788938|gb|CH482380.1|	521648	T	C	T	-	-	-	-	-	0.0147783	N	ID=gene-BDAG_RS02430;Name=glmU;gbkey=Gene;gene=glmU;gene_biotype=protein_coding;locus_tag=BDAG_RS02430;old_locus_tag=BDAG_00406
gi|84788938|gb|CH482380.1|	521658	C	T	C	0.0107143	-	-	-	-	-	N	ID=gene-BDAG_RS02430;Name=glmU;gbkey=Gene;gene=glmU;gene_biotype=protein_coding;locus_tag=BDAG_RS02430;old_locus_tag=BDAG_00406
gi|84788938|gb|CH482380.1|	521954	C	T	C	-	-	-	0.0112782	-	-	N	ID=gene-BDAG_RS02430;Name=glmU;gbkey=Gene;gene=glmU;gene_biotype=protein_coding;locus_tag=BDAG_RS02430;old_locus_tag=BDAG_00406
gi|84788938|gb|CH482380.1|	521987	G	A	G	-	-	0.0168067	-	-	-	N	ID=gene-BDAG_RS02430;Name=glmU;gbkey=Gene;gene=glmU;gene_biotype=protein_coding;locus_tag=BDAG_RS02430;old_locus_tag=BDAG_00406
gi|84788938|gb|CH482380.1|	522134	T	C	T	-	-	-	0.0220994	-	-	N	ID=gene-BDAG_RS02430;Name=glmU;gbkey=Gene;gene=glmU;gene_biotype=protein_coding;locus_tag=BDAG_RS02430;old_locus_tag=BDAG_00406
gi|84788938|gb|CH482380.1|	522204	G	A	G	-	0.0207254	-	-	-	-	N	ID=gene-BDAG_RS02430;Name=glmU;gbkey=Gene;gene=glmU;gene_biotype=protein_coding;locus_tag=BDAG_RS02430;old_locus_tag=BDAG_00406
gi|84788938|gb|CH482380.1|	522369	C	T	C	-	-	-	-	-	0.0384615	Y	ID=gene-BDAG_RS02430;Name=glmU;gbkey=Gene;gene=glmU;gene_biotype=protein_coding;locus_tag=BDAG_RS02430;old_locus_tag=BDAG_00406
gi|84788938|gb|CH482380.1|	522418	G	A	G	-	-	-	0.0139665	-	-	N	ID=gene-BDAG_RS02430;Name=glmU;gbkey=Gene;gene=glmU;gene_biotype=protein_coding;locus_tag=BDAG_RS02430;old_locus_tag=BDAG_00406
gi|84788938|gb|CH482380.1|	523247	A	G	A	0.0108303	-	-	-	-	-	N	ID=gene-BDAG_RS02435;Name=ttcA;gbkey=Gene;gene=ttcA;gene_biotype=pseudogene;locus_tag=BDAG_RS02435;old_locus_tag=BDAG_00407;pseudo=true
gi|84788938|gb|CH482380.1|	523455	C	T	C	-	-	-	0.0152091	-	-	N	ID=gene-BDAG_RS02435;Name=ttcA;gbkey=Gene;gene=ttcA;gene_biotype=pseudogene;locus_tag=BDAG_RS02435;old_locus_tag=BDAG_00407;pseudo=true
gi|84788938|gb|CH482380.1|	523596	G	A	G	-	-	-	0.0101626	-	-	N	ID=gene-BDAG_RS02435;Name=ttcA;gbkey=Gene;gene=ttcA;gene_biotype=pseudogene;locus_tag=BDAG_RS02435;old_locus_tag=BDAG_00407;pseudo=true
gi|84788938|gb|CH482380.1|	523760	T	C	T	-	-	-	-	0.010661	-	N	ID=gene-BDAG_RS02435;Name=ttcA;gbkey=Gene;gene=ttcA;gene_biotype=pseudogene;locus_tag=BDAG_RS02435;old_locus_tag=BDAG_00407;pseudo=true
gi|84788938|gb|CH482380.1|	523820	A	G	A	-	-	-	-	-	0.0100604	N	ID=gene-BDAG_RS02435;Name=ttcA;gbkey=Gene;gene=ttcA;gene_biotype=pseudogene;locus_tag=BDAG_RS02435;old_locus_tag=BDAG_00407;pseudo=true
gi|84788938|gb|CH482380.1|	524199	G	A	G	-	-	0.0118694	-	-	-	N	ID=gene-BDAG_RS02440;Name=BDAG_RS02440;gbkey=Gene;gene_biotype=protein_coding;locus_tag=BDAG_RS02440;old_locus_tag=BDAG_00408
gi|84788938|gb|CH482380.1|	524248	A	G	A	-	-	-	0.0104167	-	-	N	ID=gene-BDAG_RS02440;Name=BDAG_RS02440;gbkey=Gene;gene_biotype=protein_coding;locus_tag=BDAG_RS02440;old_locus_tag=BDAG_00408
gi|84788938|gb|CH482380.1|	526106	A	G	A	-	-	-	-	-	0.0171821	N	ID=gene-BDAG_RS02450;Name=BDAG_RS02450;gbkey=Gene;gene_biotype=protein_coding;locus_tag=BDAG_RS02450;old_locus_tag=BDAG_00409
gi|84788938|gb|CH482380.1|	526543	A	G	A	-	-	-	-	-	0.0138889	N	ID=gene-BDAG_RS02455;Name=BDAG_RS02455;gbkey=Gene;gene_biotype=protein_coding;locus_tag=BDAG_RS02455;old_locus_tag=BDAG_00410
gi|84788938|gb|CH482380.1|	526778	C	A	C	-	-	-	0.0176125	-	-	N	ID=gene-BDAG_RS02460;Name=BDAG_RS02460;gbkey=Gene;gene_biotype=protein_coding;locus_tag=BDAG_RS02460;old_locus_tag=BDAG_00411
gi|84788938|gb|CH482380.1|	527466	G	A	G	-	-	0.0242424	-	-	-	N	ID=gene-BDAG_RS02465;Name=BDAG_RS02465;gbkey=Gene;gene_biotype=protein_coding;locus_tag=BDAG_RS02465;old_locus_tag=BDAG_00412
gi|84788938|gb|CH482380.1|	528271	A	G	A	-	-	-	0.0103093	-	-	N	ID=gene-BDAG_RS02470;Name=BDAG_RS02470;gbkey=Gene;gene_biotype=protein_coding;locus_tag=BDAG_RS02470;old_locus_tag=BDAG_00413
gi|84788938|gb|CH482380.1|	528530	G	A	G	0.012474	-	-	-	-	-	N	ID=gene-BDAG_RS02470;Name=BDAG_RS02470;gbkey=Gene;gene_biotype=protein_coding;locus_tag=BDAG_RS02470;old_locus_tag=BDAG_00413
gi|84788938|gb|CH482380.1|	528772	C	T	C	-	0.0107817	-	-	-	-	N	ID=gene-BDAG_RS02470;Name=BDAG_RS02470;gbkey=Gene;gene_biotype=protein_coding;locus_tag=BDAG_RS02470;old_locus_tag=BDAG_00413
gi|84788938|gb|CH482380.1|	528853	T	C	T	-	-	0.0140845	-	-	-	N	ID=gene-BDAG_RS02470;Name=BDAG_RS02470;gbkey=Gene;gene_biotype=protein_coding;locus_tag=BDAG_RS02470;old_locus_tag=BDAG_00413
gi|84788938|gb|CH482380.1|	528969	G	A	G	-	-	0.0141509	-	-	-	N	ID=gene-BDAG_RS02470;Name=BDAG_RS02470;gbkey=Gene;gene_biotype=protein_coding;locus_tag=BDAG_RS02470;old_locus_tag=BDAG_00413
gi|84788938|gb|CH482380.1|	529229	T	C	T	0.011976	-	-	0.0162933	-	-	N	ID=gene-BDAG_RS02470;Name=BDAG_RS02470;gbkey=Gene;gene_biotype=protein_coding;locus_tag=BDAG_RS02470;old_locus_tag=BDAG_00413
gi|84788938|gb|CH482380.1|	529395	G	A	G	-	0.0131868	-	-	-	-	N	ID=gene-BDAG_RS02470;Name=BDAG_RS02470;gbkey=Gene;gene_biotype=protein_coding;locus_tag=BDAG_RS02470;old_locus_tag=BDAG_00413
gi|84788938|gb|CH482380.1|	529494	G	A	G	-	-	-	0.0104895	-	-	N	ID=gene-BDAG_RS02475;Name=BDAG_RS02475;gbkey=Gene;gene_biotype=protein_coding;locus_tag=BDAG_RS02475;old_locus_tag=BDAG_00414
gi|84788938|gb|CH482380.1|	529881	A	G	A	-	-	-	0.0170068	-	-	N	ID=gene-BDAG_RS02475;Name=BDAG_RS02475;gbkey=Gene;gene_biotype=protein_coding;locus_tag=BDAG_RS02475;old_locus_tag=BDAG_00414
gi|84788938|gb|CH482380.1|	529889	G	A	G	-	0.0148148	-	-	-	-	N	ID=gene-BDAG_RS02475;Name=BDAG_RS02475;gbkey=Gene;gene_biotype=protein_coding;locus_tag=BDAG_RS02475;old_locus_tag=BDAG_00414
gi|84788938|gb|CH482380.1|	530013	T	C	T	-	-	0.0188679	-	-	-	N	ID=gene-BDAG_RS02475;Name=BDAG_RS02475;gbkey=Gene;gene_biotype=protein_coding;locus_tag=BDAG_RS02475;old_locus_tag=BDAG_00414
gi|84788938|gb|CH482380.1|	530013	T	G	T	-	-	-	-	0.0144928	-	N	ID=gene-BDAG_RS02475;Name=BDAG_RS02475;gbkey=Gene;gene_biotype=protein_coding;locus_tag=BDAG_RS02475;old_locus_tag=BDAG_00414
gi|84788938|gb|CH482380.1|	530295	T	C	T	-	-	-	-	-	0.0192308	N	ID=gene-BDAG_RS02475;Name=BDAG_RS02475;gbkey=Gene;gene_biotype=protein_coding;locus_tag=BDAG_RS02475;old_locus_tag=BDAG_00414
gi|84788938|gb|CH482380.1|	531193	G	A	G	0.0120275	-	-	-	-	-	N	ID=gene-BDAG_RS02480;Name=BDAG_RS02480;gbkey=Gene;gene_biotype=protein_coding;locus_tag=BDAG_RS02480;old_locus_tag=BDAG_00415
gi|84788938|gb|CH482380.1|	531550	G	A	G	-	-	0.0153846	-	-	-	N	ID=gene-BDAG_RS02480;Name=BDAG_RS02480;gbkey=Gene;gene_biotype=protein_coding;locus_tag=BDAG_RS02480;old_locus_tag=BDAG_00415
gi|84788938|gb|CH482380.1|	532451	G	A	G	-	-	-	-	-	0.0120846	N	ID=gene-BDAG_RS02480;Name=BDAG_RS02480;gbkey=Gene;gene_biotype=protein_coding;locus_tag=BDAG_RS02480;old_locus_tag=BDAG_00415
gi|84788938|gb|CH482380.1|	532992	T	C	T	-	-	-	0.0109409	-	-	N	ID=gene-BDAG_RS02485;Name=BDAG_RS02485;gbkey=Gene;gene_biotype=protein_coding;locus_tag=BDAG_RS02485;old_locus_tag=BDAG_00416
gi|84788938|gb|CH482380.1|	533948	G	A	G	-	-	-	-	-	0.0114286	N	N
gi|84788938|gb|CH482380.1|	534640	T	C	T	0.0163339	0.0240964	-	-	-	-	N	N
gi|84788938|gb|CH482380.1|	534745	C	T	C	-	-	-	-	-	0.0106838	N	N
gi|84788938|gb|CH482380.1|	535150	A	G	A	0.0105125	-	-	-	-	-	N	ID=gene-BDAG_RS02495;Name=BDAG_RS02495;gbkey=Gene;gene_biotype=protein_coding;locus_tag=BDAG_RS02495;old_locus_tag=BDAG_00418
gi|84788938|gb|CH482380.1|	535275	C	T	C	-	-	0.0113924	-	-	-	N	ID=gene-BDAG_RS02495;Name=BDAG_RS02495;gbkey=Gene;gene_biotype=protein_coding;locus_tag=BDAG_RS02495;old_locus_tag=BDAG_00418
gi|84788938|gb|CH482380.1|	535561	G	A	G	-	-	0.0105448	-	-	-	N	ID=gene-BDAG_RS02495;Name=BDAG_RS02495;gbkey=Gene;gene_biotype=protein_coding;locus_tag=BDAG_RS02495;old_locus_tag=BDAG_00418
gi|84788938|gb|CH482380.1|	535598	A	G	A	-	-	-	-	0.0117302	-	N	ID=gene-BDAG_RS02495;Name=BDAG_RS02495;gbkey=Gene;gene_biotype=protein_coding;locus_tag=BDAG_RS02495;old_locus_tag=BDAG_00418
gi|84788938|gb|CH482380.1|	535749	C	T	C	0.0131579	-	-	-	-	-	N	ID=gene-BDAG_RS02495;Name=BDAG_RS02495;gbkey=Gene;gene_biotype=protein_coding;locus_tag=BDAG_RS02495;old_locus_tag=BDAG_00418
gi|84788938|gb|CH482380.1|	536345	G	A	G	-	0.0101695	-	-	-	-	N	ID=gene-BDAG_RS02500;Name=BDAG_RS02500;gbkey=Gene;gene_biotype=protein_coding;locus_tag=BDAG_RS02500;old_locus_tag=BDAG_00419
gi|84788938|gb|CH482380.1|	536946	G	T	G	-	-	0.0109091	-	-	-	N	ID=gene-BDAG_RS02500;Name=BDAG_RS02500;gbkey=Gene;gene_biotype=protein_coding;locus_tag=BDAG_RS02500;old_locus_tag=BDAG_00419
gi|84788938|gb|CH482380.1|	537064	C	T	C	-	-	-	-	0.0123967	-	N	ID=gene-BDAG_RS02500;Name=BDAG_RS02500;gbkey=Gene;gene_biotype=protein_coding;locus_tag=BDAG_RS02500;old_locus_tag=BDAG_00419
gi|84788938|gb|CH482380.1|	537256	C	T	C	-	-	0.0109091	-	-	-	N	ID=gene-BDAG_RS02505;Name=BDAG_RS02505;gbkey=Gene;gene_biotype=protein_coding;locus_tag=BDAG_RS02505;old_locus_tag=BDAG_00420
gi|84788938|gb|CH482380.1|	537308	A	G	A	-	-	0.0103806	-	-	-	N	ID=gene-BDAG_RS02505;Name=BDAG_RS02505;gbkey=Gene;gene_biotype=protein_coding;locus_tag=BDAG_RS02505;old_locus_tag=BDAG_00420
gi|84788938|gb|CH482380.1|	537613	C	T	C	-	-	0.0152439	-	-	-	N	ID=gene-BDAG_RS02505;Name=BDAG_RS02505;gbkey=Gene;gene_biotype=protein_coding;locus_tag=BDAG_RS02505;old_locus_tag=BDAG_00420
gi|84788938|gb|CH482380.1|	537720	C	T	C	-	-	0.0132159	-	-	-	N	ID=gene-BDAG_RS02505;Name=BDAG_RS02505;gbkey=Gene;gene_biotype=protein_coding;locus_tag=BDAG_RS02505;old_locus_tag=BDAG_00420
gi|84788938|gb|CH482380.1|	537754	C	T	C	-	-	-	-	-	0.0196078	N	ID=gene-BDAG_RS02505;Name=BDAG_RS02505;gbkey=Gene;gene_biotype=protein_coding;locus_tag=BDAG_RS02505;old_locus_tag=BDAG_00420
gi|84788938|gb|CH482380.1|	538601	G	A	G	-	-	-	-	-	0.0169972	N	ID=gene-BDAG_RS02510;Name=BDAG_RS02510;gbkey=Gene;gene_biotype=protein_coding;locus_tag=BDAG_RS02510;old_locus_tag=BDAG_00421
gi|84788938|gb|CH482380.1|	538621	A	G	A	0.0124138	-	-	-	-	-	N	ID=gene-BDAG_RS02510;Name=BDAG_RS02510;gbkey=Gene;gene_biotype=protein_coding;locus_tag=BDAG_RS02510;old_locus_tag=BDAG_00421
gi|84788938|gb|CH482380.1|	538664	T	C	T	-	-	-	-	-	0.0159236	N	ID=gene-BDAG_RS02510;Name=BDAG_RS02510;gbkey=Gene;gene_biotype=protein_coding;locus_tag=BDAG_RS02510;old_locus_tag=BDAG_00421
gi|84788938|gb|CH482380.1|	538871	G	A	G	-	0.0130112	-	-	-	-	N	ID=gene-BDAG_RS02510;Name=BDAG_RS02510;gbkey=Gene;gene_biotype=protein_coding;locus_tag=BDAG_RS02510;old_locus_tag=BDAG_00421
gi|84788938|gb|CH482380.1|	538889	T	C	T	-	-	-	0.0159091	-	-	N	ID=gene-BDAG_RS02510;Name=BDAG_RS02510;gbkey=Gene;gene_biotype=protein_coding;locus_tag=BDAG_RS02510;old_locus_tag=BDAG_00421
gi|84788938|gb|CH482380.1|	539180	T	C	T	-	-	0.0100334	-	-	-	N	ID=gene-BDAG_RS02510;Name=BDAG_RS02510;gbkey=Gene;gene_biotype=protein_coding;locus_tag=BDAG_RS02510;old_locus_tag=BDAG_00421
gi|84788938|gb|CH482380.1|	539198	T	C	T	0.0109091	-	-	-	-	-	N	ID=gene-BDAG_RS02510;Name=BDAG_RS02510;gbkey=Gene;gene_biotype=protein_coding;locus_tag=BDAG_RS02510;old_locus_tag=BDAG_00421
gi|84788938|gb|CH482380.1|	539432	T	C	T	-	-	-	-	-	0.0204082	N	N
gi|84788938|gb|CH482380.1|	539665	T	C	T	-	-	-	-	-	0.011976	N	ID=gene-BDAG_RS02515;Name=BDAG_RS02515;gbkey=Gene;gene_biotype=protein_coding;locus_tag=BDAG_RS02515;old_locus_tag=BDAG_00422
gi|84788938|gb|CH482380.1|	539974	A	G	A	-	-	-	-	-	0.0123711	N	N
gi|84788938|gb|CH482380.1|	540256	G	A	G	-	0.0117188	-	-	-	-	N	ID=gene-BDAG_RS02520;Name=BDAG_RS02520;gbkey=Gene;gene_biotype=protein_coding;locus_tag=BDAG_RS02520;old_locus_tag=BDAG_00423
gi|84788938|gb|CH482380.1|	540444	T	C	T	-	-	0.0140449	-	-	-	N	ID=gene-BDAG_RS02520;Name=BDAG_RS02520;gbkey=Gene;gene_biotype=protein_coding;locus_tag=BDAG_RS02520;old_locus_tag=BDAG_00423
gi|84788938|gb|CH482380.1|	541118	C	T	C	-	-	-	0.0105263	-	-	N	N
gi|84788938|gb|CH482380.1|	541162	T	C	T	0.0114123	-	-	-	-	-	N	N
gi|84788938|gb|CH482380.1|	541421	T	C	T	-	-	0.0220994	-	-	-	N	ID=gene-BDAG_RS02525;Name=BDAG_RS02525;gbkey=Gene;gene_biotype=protein_coding;locus_tag=BDAG_RS02525
gi|84788938|gb|CH482380.1|	542317	C	T	C	-	-	0.0277778	-	-	-	N	ID=gene-BDAG_RS02535;Name=BDAG_RS02535;gbkey=Gene;gene_biotype=protein_coding;locus_tag=BDAG_RS02535;old_locus_tag=BDAG_00426
gi|84788938|gb|CH482380.1|	542380	G	T	G	0.0143541	-	-	-	-	-	N	ID=gene-BDAG_RS02535;Name=BDAG_RS02535;gbkey=Gene;gene_biotype=protein_coding;locus_tag=BDAG_RS02535;old_locus_tag=BDAG_00426
gi|84788938|gb|CH482380.1|	542792	A	G	A	-	-	-	0.0145985	-	-	N	ID=gene-BDAG_RS02535;Name=BDAG_RS02535;gbkey=Gene;gene_biotype=protein_coding;locus_tag=BDAG_RS02535;old_locus_tag=BDAG_00426
gi|84788938|gb|CH482380.1|	542798	A	G	A	-	0.0119332	-	-	-	-	N	ID=gene-BDAG_RS02535;Name=BDAG_RS02535;gbkey=Gene;gene_biotype=protein_coding;locus_tag=BDAG_RS02535;old_locus_tag=BDAG_00426
gi|84788938|gb|CH482380.1|	543293	C	T	C	0.0266667	-	-	-	-	-	N	ID=gene-BDAG_RS02540;Name=BDAG_RS02540;gbkey=Gene;gene_biotype=protein_coding;locus_tag=BDAG_RS02540;old_locus_tag=BDAG_00427
gi|84788938|gb|CH482380.1|	543735	C	T	C	0.0157895	-	-	-	-	-	N	ID=gene-BDAG_RS02540;Name=BDAG_RS02540;gbkey=Gene;gene_biotype=protein_coding;locus_tag=BDAG_RS02540;old_locus_tag=BDAG_00427
gi|84788938|gb|CH482380.1|	544022	C	T	C	-	0.0169492	-	-	-	-	N	ID=gene-BDAG_RS02545;Name=BDAG_RS02545;gbkey=Gene;gene_biotype=protein_coding;locus_tag=BDAG_RS02545;old_locus_tag=BDAG_00428
gi|84788938|gb|CH482380.1|	544092	C	T	C	-	-	0.0109489	-	-	-	N	ID=gene-BDAG_RS02545;Name=BDAG_RS02545;gbkey=Gene;gene_biotype=protein_coding;locus_tag=BDAG_RS02545;old_locus_tag=BDAG_00428
gi|84788938|gb|CH482380.1|	544373	G	A	G	-	-	0.010101	-	-	-	N	N
gi|84788938|gb|CH482380.1|	544451	T	C	T	-	-	-	-	0.0111111	-	N	N
gi|84788938|gb|CH482380.1|	544499	G	A	G	-	-	-	0.0107527	-	-	N	N
gi|84788938|gb|CH482380.1|	545985	G	A	G	-	-	0.0144231	-	-	-	N	ID=gene-BDAG_RS02555;Name=BDAG_RS02555;gbkey=Gene;gene_biotype=pseudogene;locus_tag=BDAG_RS02555;partial=true;pseudo=true;start_range=.,545566
gi|84788938|gb|CH482380.1|	546141	A	G	A	-	0.0113636	-	-	-	-	N	ID=gene-BDAG_RS02555;Name=BDAG_RS02555;gbkey=Gene;gene_biotype=pseudogene;locus_tag=BDAG_RS02555;partial=true;pseudo=true;start_range=.,545566
gi|84788938|gb|CH482380.1|	546145	A	G	A	-	-	-	0.0105042	-	-	N	ID=gene-BDAG_RS02555;Name=BDAG_RS02555;gbkey=Gene;gene_biotype=pseudogene;locus_tag=BDAG_RS02555;partial=true;pseudo=true;start_range=.,545566
gi|84788938|gb|CH482380.1|	546160	C	T	C	-	-	0.01	-	-	-	N	ID=gene-BDAG_RS02555;Name=BDAG_RS02555;gbkey=Gene;gene_biotype=pseudogene;locus_tag=BDAG_RS02555;partial=true;pseudo=true;start_range=.,545566
gi|84788938|gb|CH482380.1|	546405	T	C	T	-	-	-	0.0119863	-	-	N	ID=gene-BDAG_RS02555;Name=BDAG_RS02555;gbkey=Gene;gene_biotype=pseudogene;locus_tag=BDAG_RS02555;partial=true;pseudo=true;start_range=.,545566
gi|84788938|gb|CH482380.1|	547062	T	C	T	-	0.02	-	-	-	-	N	ID=gene-BDAG_RS02555;Name=BDAG_RS02555;gbkey=Gene;gene_biotype=pseudogene;locus_tag=BDAG_RS02555;partial=true;pseudo=true;start_range=.,545566
gi|84788938|gb|CH482380.1|	547899	T	C	T	-	-	-	-	-	0.0136986	N	N
gi|84788938|gb|CH482380.1|	548010	C	T	C	-	-	-	-	-	0.0292887	N	N
gi|84788938|gb|CH482380.1|	549303	T	C	T	-	-	-	-	-	0.0251256	N	ID=gene-BDAG_RS02570;Name=BDAG_RS02570;gbkey=Gene;gene_biotype=pseudogene;locus_tag=BDAG_RS02570;old_locus_tag=BDAG_00431;partial=true;pseudo=true;start_range=.,549164
gi|84788938|gb|CH482380.1|	549363	G	A	G	-	-	0.0145985	-	-	-	N	ID=gene-BDAG_RS02570;Name=BDAG_RS02570;gbkey=Gene;gene_biotype=pseudogene;locus_tag=BDAG_RS02570;old_locus_tag=BDAG_00431;partial=true;pseudo=true;start_range=.,549164
gi|84788938|gb|CH482380.1|	549422	C	T	C	-	-	-	0.0170455	-	-	N	ID=gene-BDAG_RS02570;Name=BDAG_RS02570;gbkey=Gene;gene_biotype=pseudogene;locus_tag=BDAG_RS02570;old_locus_tag=BDAG_00431;partial=true;pseudo=true;start_range=.,549164
gi|84788938|gb|CH482380.1|	549499	G	A	G	0.0154185	-	-	-	-	-	N	ID=gene-BDAG_RS02570;Name=BDAG_RS02570;gbkey=Gene;gene_biotype=pseudogene;locus_tag=BDAG_RS02570;old_locus_tag=BDAG_00431;partial=true;pseudo=true;start_range=.,549164
gi|84788938|gb|CH482380.1|	550807	G	A	G	-	-	0.0148148	-	-	-	N	ID=gene-BDAG_RS02575;Name=BDAG_RS02575;gbkey=Gene;gene_biotype=protein_coding;locus_tag=BDAG_RS02575;old_locus_tag=BDAG_00432
gi|84788938|gb|CH482380.1|	551551	G	A	G	0.0144928	-	-	-	-	-	N	ID=gene-BDAG_RS02575;Name=BDAG_RS02575;gbkey=Gene;gene_biotype=protein_coding;locus_tag=BDAG_RS02575;old_locus_tag=BDAG_00432
gi|84788938|gb|CH482380.1|	552073	A	G	A	-	-	-	0.0172414	-	-	N	ID=gene-BDAG_RS02575;Name=BDAG_RS02575;gbkey=Gene;gene_biotype=protein_coding;locus_tag=BDAG_RS02575;old_locus_tag=BDAG_00432
gi|84788938|gb|CH482380.1|	552084	G	A	G	0.0132743	-	-	-	-	-	N	ID=gene-BDAG_RS02575;Name=BDAG_RS02575;gbkey=Gene;gene_biotype=protein_coding;locus_tag=BDAG_RS02575;old_locus_tag=BDAG_00432
gi|84788938|gb|CH482380.1|	552417	G	A	G	-	-	0.0175439	-	-	-	N	ID=gene-BDAG_RS02580;Name=BDAG_RS02580;gbkey=Gene;gene_biotype=protein_coding;locus_tag=BDAG_RS02580;old_locus_tag=BDAG_00433
gi|84788938|gb|CH482380.1|	553589	G	A	G	-	-	-	-	-	0.012931	N	ID=gene-BDAG_RS02585;Name=BDAG_RS02585;gbkey=Gene;gene_biotype=protein_coding;locus_tag=BDAG_RS02585;old_locus_tag=BDAG_00434
gi|84788938|gb|CH482380.1|	553902	C	T	C	-	-	0.015873	-	-	-	N	ID=gene-BDAG_RS02585;Name=BDAG_RS02585;gbkey=Gene;gene_biotype=protein_coding;locus_tag=BDAG_RS02585;old_locus_tag=BDAG_00434
gi|84788938|gb|CH482380.1|	554225	C	T	C	-	-	0.011194	-	-	-	N	N
gi|84788938|gb|CH482380.1|	554437	G	A	G	-	0.0124481	-	-	-	-	N	ID=gene-BDAG_RS02590;Name=BDAG_RS02590;gbkey=Gene;gene_biotype=protein_coding;locus_tag=BDAG_RS02590;old_locus_tag=BDAG_00435
gi|84788938|gb|CH482380.1|	554738	C	T	C	-	0.0101695	-	-	-	-	N	ID=gene-BDAG_RS02590;Name=BDAG_RS02590;gbkey=Gene;gene_biotype=protein_coding;locus_tag=BDAG_RS02590;old_locus_tag=BDAG_00435
gi|84788938|gb|CH482380.1|	554803	A	G	A	-	-	0.01	-	-	-	N	ID=gene-BDAG_RS02590;Name=BDAG_RS02590;gbkey=Gene;gene_biotype=protein_coding;locus_tag=BDAG_RS02590;old_locus_tag=BDAG_00435
gi|84788938|gb|CH482380.1|	555825	T	C	T	-	-	-	-	-	0.379845	Y	ID=gene-BDAG_RS02595;Name=BDAG_RS02595;gbkey=Gene;gene_biotype=protein_coding;locus_tag=BDAG_RS02595;old_locus_tag=BDAG_00436
gi|84788938|gb|CH482380.1|	555906	G	A	G	-	-	-	0.0115385	-	-	N	ID=gene-BDAG_RS02595;Name=BDAG_RS02595;gbkey=Gene;gene_biotype=protein_coding;locus_tag=BDAG_RS02595;old_locus_tag=BDAG_00436
gi|84788938|gb|CH482380.1|	556073	A	G	A	-	0.0126582	-	-	-	-	N	ID=gene-BDAG_RS02595;Name=BDAG_RS02595;gbkey=Gene;gene_biotype=protein_coding;locus_tag=BDAG_RS02595;old_locus_tag=BDAG_00436
gi|84788938|gb|CH482380.1|	556086	C	T	C	-	-	0.0123457	-	-	-	N	ID=gene-BDAG_RS02595;Name=BDAG_RS02595;gbkey=Gene;gene_biotype=protein_coding;locus_tag=BDAG_RS02595;old_locus_tag=BDAG_00436
gi|84788938|gb|CH482380.1|	557263	C	T	C	0.016129	-	-	-	-	-	N	ID=gene-BDAG_RS02600;Name=BDAG_RS02600;gbkey=Gene;gene_biotype=pseudogene;locus_tag=BDAG_RS02600;old_locus_tag=BDAG_00437;pseudo=true
gi|84788938|gb|CH482380.1|	557328	C	T	C	-	-	-	0.0184049	-	-	N	ID=gene-BDAG_RS02600;Name=BDAG_RS02600;gbkey=Gene;gene_biotype=pseudogene;locus_tag=BDAG_RS02600;old_locus_tag=BDAG_00437;pseudo=true
gi|84788938|gb|CH482380.1|	558042	A	G	A	-	-	-	-	-	0.012685	N	ID=gene-BDAG_RS02605;Name=BDAG_RS02605;gbkey=Gene;gene_biotype=pseudogene;locus_tag=BDAG_RS02605;pseudo=true
gi|84788938|gb|CH482380.1|	559356	G	A	G	-	-	0.0120846	-	-	-	N	N
gi|84788938|gb|CH482380.1|	559557	A	G	A	-	-	-	-	-	0.0162602	N	ID=gene-BDAG_RS02615;Name=BDAG_RS02615;gbkey=Gene;gene_biotype=protein_coding;locus_tag=BDAG_RS02615;old_locus_tag=BDAG_00439
gi|84788938|gb|CH482380.1|	559635	C	T	C	-	0.0123457	-	-	-	-	N	ID=gene-BDAG_RS02615;Name=BDAG_RS02615;gbkey=Gene;gene_biotype=protein_coding;locus_tag=BDAG_RS02615;old_locus_tag=BDAG_00439
gi|84788938|gb|CH482380.1|	559747	C	T	C	-	-	-	-	-	0.0104895	N	ID=gene-BDAG_RS02615;Name=BDAG_RS02615;gbkey=Gene;gene_biotype=protein_coding;locus_tag=BDAG_RS02615;old_locus_tag=BDAG_00439
gi|84788938|gb|CH482380.1|	559861	T	C	T	0.0131291	-	-	-	-	-	N	ID=gene-BDAG_RS02615;Name=BDAG_RS02615;gbkey=Gene;gene_biotype=protein_coding;locus_tag=BDAG_RS02615;old_locus_tag=BDAG_00439
gi|84788938|gb|CH482380.1|	559876	T	C	T	-	0.0132576	-	-	-	-	N	ID=gene-BDAG_RS02615;Name=BDAG_RS02615;gbkey=Gene;gene_biotype=protein_coding;locus_tag=BDAG_RS02615;old_locus_tag=BDAG_00439
gi|84788938|gb|CH482380.1|	560726	A	G	A	-	-	-	0.011734	-	-	N	N
gi|84788938|gb|CH482380.1|	561102	T	C	T	-	-	0.0118203	-	-	-	N	ID=gene-BDAG_RS02620;Name=BDAG_RS02620;gbkey=Gene;gene_biotype=pseudogene;locus_tag=BDAG_RS02620;pseudo=true
gi|84788938|gb|CH482380.1|	561562	C	T	C	-	-	-	-	-	0.0117057	N	ID=gene-BDAG_RS02625;Name=BDAG_RS02625;gbkey=Gene;gene_biotype=protein_coding;locus_tag=BDAG_RS02625
gi|84788938|gb|CH482380.1|	561832	C	T	C	-	-	-	-	-	0.0141176	N	ID=gene-BDAG_RS02625;Name=BDAG_RS02625;gbkey=Gene;gene_biotype=protein_coding;locus_tag=BDAG_RS02625
gi|84788938|gb|CH482380.1|	561880	G	A	G	-	-	-	-	-	0.484932	Y	ID=gene-BDAG_RS02625;Name=BDAG_RS02625;gbkey=Gene;gene_biotype=protein_coding;locus_tag=BDAG_RS02625
gi|84788938|gb|CH482380.1|	562247	T	C	T	-	-	0.0111465	-	-	-	N	N
gi|84788938|gb|CH482380.1|	562360	A	G	A	0.0101652	0.01	-	-	-	-	N	N
gi|84788938|gb|CH482380.1|	562582	G	A	G	-	-	-	0.0104712	-	-	N	N
gi|84788938|gb|CH482380.1|	563530	T	C	T	-	-	0.0110294	-	-	-	N	ID=gene-BDAG_RS29665;Name=BDAG_RS29665;gbkey=Gene;gene_biotype=protein_coding;locus_tag=BDAG_RS29665
gi|84788938|gb|CH482380.1|	564172	A	G	A	-	-	-	-	-	0.0646766	Y	N
gi|84788938|gb|CH482380.1|	564522	C	T	C	-	-	-	-	-	0.0105042	N	N
gi|84788938|gb|CH482380.1|	564984	C	T	C	-	0.0116959	-	-	-	-	N	N
gi|84788938|gb|CH482380.1|	565407	C	T	C	0.0125	-	-	-	-	-	N	ID=gene-BDAG_RS02635;Name=BDAG_RS02635;gbkey=Gene;gene_biotype=protein_coding;locus_tag=BDAG_RS02635;old_locus_tag=BDAG_00441
gi|84788938|gb|CH482380.1|	565546	T	C	T	-	-	-	-	-	0.016129	N	ID=gene-BDAG_RS02635;Name=BDAG_RS02635;gbkey=Gene;gene_biotype=protein_coding;locus_tag=BDAG_RS02635;old_locus_tag=BDAG_00441
gi|84788938|gb|CH482380.1|	565799	G	A	G	-	-	-	-	0.0134529	-	N	ID=gene-BDAG_RS02635;Name=BDAG_RS02635;gbkey=Gene;gene_biotype=protein_coding;locus_tag=BDAG_RS02635;old_locus_tag=BDAG_00441
gi|84788938|gb|CH482380.1|	565823	G	A	G	-	0.0119403	-	-	-	-	N	ID=gene-BDAG_RS02635;Name=BDAG_RS02635;gbkey=Gene;gene_biotype=protein_coding;locus_tag=BDAG_RS02635;old_locus_tag=BDAG_00441
gi|84788938|gb|CH482380.1|	566203	C	T	C	-	0.0101868	-	-	-	-	N	ID=gene-BDAG_RS02635;Name=BDAG_RS02635;gbkey=Gene;gene_biotype=protein_coding;locus_tag=BDAG_RS02635;old_locus_tag=BDAG_00441
gi|84788938|gb|CH482380.1|	566412	C	T	C	-	-	-	-	-	0.0150754	N	ID=gene-BDAG_RS02635;Name=BDAG_RS02635;gbkey=Gene;gene_biotype=protein_coding;locus_tag=BDAG_RS02635;old_locus_tag=BDAG_00441
gi|84788938|gb|CH482380.1|	566558	T	C	T	-	-	-	-	-	0.0118483	N	ID=gene-BDAG_RS02635;Name=BDAG_RS02635;gbkey=Gene;gene_biotype=protein_coding;locus_tag=BDAG_RS02635;old_locus_tag=BDAG_00441
gi|84788938|gb|CH482380.1|	566608	A	G	A	-	-	0.0102339	-	-	-	N	ID=gene-BDAG_RS02635;Name=BDAG_RS02635;gbkey=Gene;gene_biotype=protein_coding;locus_tag=BDAG_RS02635;old_locus_tag=BDAG_00441
gi|84788938|gb|CH482380.1|	566878	A	G	A	-	-	-	-	-	0.0102389	N	ID=gene-BDAG_RS02635;Name=BDAG_RS02635;gbkey=Gene;gene_biotype=protein_coding;locus_tag=BDAG_RS02635;old_locus_tag=BDAG_00441
gi|84788938|gb|CH482380.1|	567311	A	G	A	-	-	-	-	-	0.016129	N	ID=gene-BDAG_RS02635;Name=BDAG_RS02635;gbkey=Gene;gene_biotype=protein_coding;locus_tag=BDAG_RS02635;old_locus_tag=BDAG_00441
gi|84788938|gb|CH482380.1|	567314	T	C	T	-	-	0.0110294	-	-	-	N	ID=gene-BDAG_RS02635;Name=BDAG_RS02635;gbkey=Gene;gene_biotype=protein_coding;locus_tag=BDAG_RS02635;old_locus_tag=BDAG_00441
gi|84788938|gb|CH482380.1|	567395	G	A	G	-	-	-	-	-	0.0109091	N	ID=gene-BDAG_RS02635;Name=BDAG_RS02635;gbkey=Gene;gene_biotype=protein_coding;locus_tag=BDAG_RS02635;old_locus_tag=BDAG_00441
gi|84788938|gb|CH482380.1|	567740	A	G	A	-	-	-	-	0.011236	-	N	ID=gene-BDAG_RS02635;Name=BDAG_RS02635;gbkey=Gene;gene_biotype=protein_coding;locus_tag=BDAG_RS02635;old_locus_tag=BDAG_00441
gi|84788938|gb|CH482380.1|	567875	T	C	T	-	-	-	0.0197628	-	-	N	ID=gene-BDAG_RS02635;Name=BDAG_RS02635;gbkey=Gene;gene_biotype=protein_coding;locus_tag=BDAG_RS02635;old_locus_tag=BDAG_00441
gi|84788938|gb|CH482380.1|	568037	T	C	T	-	-	-	-	-	0.0180723	N	ID=gene-BDAG_RS02635;Name=BDAG_RS02635;gbkey=Gene;gene_biotype=protein_coding;locus_tag=BDAG_RS02635;old_locus_tag=BDAG_00441
gi|84788938|gb|CH482380.1|	568142	A	G	A	-	-	0.0128617	-	-	-	N	ID=gene-BDAG_RS02635;Name=BDAG_RS02635;gbkey=Gene;gene_biotype=protein_coding;locus_tag=BDAG_RS02635;old_locus_tag=BDAG_00441
gi|84788938|gb|CH482380.1|	568259	T	C	T	-	-	-	-	0.0133929	0.0186335	N	ID=gene-BDAG_RS02635;Name=BDAG_RS02635;gbkey=Gene;gene_biotype=protein_coding;locus_tag=BDAG_RS02635;old_locus_tag=BDAG_00441
gi|84788938|gb|CH482380.1|	568427	A	G	A	-	-	-	-	-	0.0503145	Y	ID=gene-BDAG_RS02635;Name=BDAG_RS02635;gbkey=Gene;gene_biotype=protein_coding;locus_tag=BDAG_RS02635;old_locus_tag=BDAG_00441
gi|84788938|gb|CH482380.1|	568437	G	A	G	0.0103806	-	-	-	-	-	N	ID=gene-BDAG_RS02635;Name=BDAG_RS02635;gbkey=Gene;gene_biotype=protein_coding;locus_tag=BDAG_RS02635;old_locus_tag=BDAG_00441
gi|84788938|gb|CH482380.1|	568694	C	T	C	-	-	0.010101	-	-	-	N	N
gi|84788938|gb|CH482380.1|	569525	G	A	G	-	-	-	0.0114943	-	-	N	ID=gene-BDAG_RS02640;Name=BDAG_RS02640;gbkey=Gene;gene_biotype=protein_coding;locus_tag=BDAG_RS02640;old_locus_tag=BDAG_00442
gi|84788938|gb|CH482380.1|	569775	T	C	T	-	-	-	0.0154242	-	-	N	ID=gene-BDAG_RS02640;Name=BDAG_RS02640;gbkey=Gene;gene_biotype=protein_coding;locus_tag=BDAG_RS02640;old_locus_tag=BDAG_00442
gi|84788938|gb|CH482380.1|	569897	A	G	A	-	-	0.0150943	-	-	-	N	ID=gene-BDAG_RS02640;Name=BDAG_RS02640;gbkey=Gene;gene_biotype=protein_coding;locus_tag=BDAG_RS02640;old_locus_tag=BDAG_00442
gi|84788938|gb|CH482380.1|	569979	C	T	C	-	-	-	-	-	0.0134529	N	ID=gene-BDAG_RS02640;Name=BDAG_RS02640;gbkey=Gene;gene_biotype=protein_coding;locus_tag=BDAG_RS02640;old_locus_tag=BDAG_00442
gi|84788938|gb|CH482380.1|	570679	T	C	T	-	-	0.0110092	-	-	-	N	N
gi|84788938|gb|CH482380.1|	570865	A	G	A	-	-	0.0251716	-	-	-	N	ID=gene-BDAG_RS02645;Name=BDAG_RS02645;end_range=571743,.;gbkey=Gene;gene_biotype=pseudogene;locus_tag=BDAG_RS02645;old_locus_tag=BDAG_00443;partial=true;pseudo=true
gi|84788938|gb|CH482380.1|	570940	G	A	G	-	0.0114943	-	-	-	-	N	ID=gene-BDAG_RS02645;Name=BDAG_RS02645;end_range=571743,.;gbkey=Gene;gene_biotype=pseudogene;locus_tag=BDAG_RS02645;old_locus_tag=BDAG_00443;partial=true;pseudo=true
gi|84788938|gb|CH482380.1|	571121	C	T	C	0.0207469	-	0.0227273	-	-	0.0155039	N	ID=gene-BDAG_RS02645;Name=BDAG_RS02645;end_range=571743,.;gbkey=Gene;gene_biotype=pseudogene;locus_tag=BDAG_RS02645;old_locus_tag=BDAG_00443;partial=true;pseudo=true
gi|84788938|gb|CH482380.1|	571406	T	C	T	-	-	-	0.0114068	-	-	N	ID=gene-BDAG_RS02645;Name=BDAG_RS02645;end_range=571743,.;gbkey=Gene;gene_biotype=pseudogene;locus_tag=BDAG_RS02645;old_locus_tag=BDAG_00443;partial=true;pseudo=true
gi|84788938|gb|CH482380.1|	572054	G	A	G	-	-	0.0131004	-	-	-	N	N
gi|84788938|gb|CH482380.1|	572337	G	A	G	-	-	0.0150943	-	-	-	N	ID=gene-BDAG_RS02650;Name=BDAG_RS02650;gbkey=Gene;gene_biotype=pseudogene;locus_tag=BDAG_RS02650;old_locus_tag=BDAG_00444;pseudo=true
gi|84788938|gb|CH482380.1|	572692	A	G	A	0.011583	-	-	-	-	-	N	ID=gene-BDAG_RS02650;Name=BDAG_RS02650;gbkey=Gene;gene_biotype=pseudogene;locus_tag=BDAG_RS02650;old_locus_tag=BDAG_00444;pseudo=true
gi|84788938|gb|CH482380.1|	573213	T	C	T	-	-	0.0107672	-	-	-	N	ID=gene-BDAG_RS29670;Name=BDAG_RS29670;gbkey=Gene;gene_biotype=protein_coding;locus_tag=BDAG_RS29670
gi|84788938|gb|CH482380.1|	574319	T	C	T	-	-	-	-	-	0.0102041	N	ID=gene-BDAG_RS02660;Name=BDAG_RS02660;gbkey=Gene;gene_biotype=protein_coding;locus_tag=BDAG_RS02660
gi|84788938|gb|CH482380.1|	574813	A	G	A	-	-	-	-	0.016	-	N	ID=gene-BDAG_RS02660;Name=BDAG_RS02660;gbkey=Gene;gene_biotype=protein_coding;locus_tag=BDAG_RS02660
gi|84788938|gb|CH482380.1|	574884	A	G	A	-	-	-	0.0117801	-	-	N	ID=gene-BDAG_RS02660;Name=BDAG_RS02660;gbkey=Gene;gene_biotype=protein_coding;locus_tag=BDAG_RS02660
gi|84788938|gb|CH482380.1|	574970	C	G	C	-	-	-	-	-	0.01373	N	ID=gene-BDAG_RS02660;Name=BDAG_RS02660;gbkey=Gene;gene_biotype=protein_coding;locus_tag=BDAG_RS02660
gi|84788938|gb|CH482380.1|	575082	C	T	C	-	-	0.0111732	-	-	-	N	ID=gene-BDAG_RS02660;Name=BDAG_RS02660;gbkey=Gene;gene_biotype=protein_coding;locus_tag=BDAG_RS02660
gi|84788938|gb|CH482380.1|	575341	G	A	G	-	0.0152672	-	-	-	-	N	ID=gene-BDAG_RS02660;Name=BDAG_RS02660;gbkey=Gene;gene_biotype=protein_coding;locus_tag=BDAG_RS02660
gi|84788938|gb|CH482380.1|	576219	A	G	A	-	-	0.0121581	-	-	-	N	ID=gene-BDAG_RS02665;Name=bioB;gbkey=Gene;gene=bioB;gene_biotype=protein_coding;locus_tag=BDAG_RS02665;old_locus_tag=BDAG_00445
gi|84788938|gb|CH482380.1|	576443	T	C	T	-	-	-	-	-	0.013587	N	ID=gene-BDAG_RS02665;Name=bioB;gbkey=Gene;gene=bioB;gene_biotype=protein_coding;locus_tag=BDAG_RS02665;old_locus_tag=BDAG_00445
gi|84788938|gb|CH482380.1|	577322	G	A	G	-	-	0.020979	-	-	-	N	ID=gene-BDAG_RS02670;Name=bioD;gbkey=Gene;gene=bioD;gene_biotype=protein_coding;locus_tag=BDAG_RS02670;old_locus_tag=BDAG_00446
gi|84788938|gb|CH482380.1|	577328	T	C	T	-	0.0198676	-	-	-	-	N	ID=gene-BDAG_RS02670;Name=bioD;gbkey=Gene;gene=bioD;gene_biotype=protein_coding;locus_tag=BDAG_RS02670;old_locus_tag=BDAG_00446
gi|84788938|gb|CH482380.1|	577646	C	T	C	-	-	0.012987	-	-	-	N	ID=gene-BDAG_RS02670;Name=bioD;gbkey=Gene;gene=bioD;gene_biotype=protein_coding;locus_tag=BDAG_RS02670;old_locus_tag=BDAG_00446
gi|84788938|gb|CH482380.1|	577671	C	T	C	0.0128205	-	-	-	-	-	N	ID=gene-BDAG_RS02670;Name=bioD;gbkey=Gene;gene=bioD;gene_biotype=protein_coding;locus_tag=BDAG_RS02670;old_locus_tag=BDAG_00446
gi|84788938|gb|CH482380.1|	578589	C	T	C	0.0102041	-	-	-	-	-	N	ID=gene-BDAG_RS02675;Name=BDAG_RS02675;gbkey=Gene;gene_biotype=protein_coding;locus_tag=BDAG_RS02675;old_locus_tag=BDAG_00447
gi|84788938|gb|CH482380.1|	578758	G	A	G	-	-	0.0248447	-	-	-	N	ID=gene-BDAG_RS02675;Name=BDAG_RS02675;gbkey=Gene;gene_biotype=protein_coding;locus_tag=BDAG_RS02675;old_locus_tag=BDAG_00447
gi|84788938|gb|CH482380.1|	579935	A	G	A	0.0133779	-	-	-	-	-	N	ID=gene-BDAG_RS02680;Name=BDAG_RS02680;gbkey=Gene;gene_biotype=protein_coding;locus_tag=BDAG_RS02680;old_locus_tag=BDAG_00448
gi|84788938|gb|CH482380.1|	580239	C	T	C	-	-	-	-	-	0.0142857	N	ID=gene-BDAG_RS02680;Name=BDAG_RS02680;gbkey=Gene;gene_biotype=protein_coding;locus_tag=BDAG_RS02680;old_locus_tag=BDAG_00448
gi|84788938|gb|CH482380.1|	580525	A	G	A	-	-	0.0125448	-	-	-	N	N
gi|84788938|gb|CH482380.1|	580613	G	A	G	-	0.0114613	-	-	-	-	N	N
gi|84788938|gb|CH482380.1|	580635	C	T	C	-	-	-	-	-	0.0141509	N	N
gi|84788938|gb|CH482380.1|	580861	A	G	A	0.0113895	-	-	-	-	-	N	ID=gene-BDAG_RS02690;Name=BDAG_RS02690;gbkey=Gene;gene_biotype=protein_coding;locus_tag=BDAG_RS02690;old_locus_tag=BDAG_00449
gi|84788938|gb|CH482380.1|	580908	A	G	A	-	-	-	0.0113636	-	-	N	ID=gene-BDAG_RS02690;Name=BDAG_RS02690;gbkey=Gene;gene_biotype=protein_coding;locus_tag=BDAG_RS02690;old_locus_tag=BDAG_00449
gi|84788938|gb|CH482380.1|	581269	G	A	G	-	-	-	-	-	0.0120482	N	ID=gene-BDAG_RS02690;Name=BDAG_RS02690;gbkey=Gene;gene_biotype=protein_coding;locus_tag=BDAG_RS02690;old_locus_tag=BDAG_00449
gi|84788938|gb|CH482380.1|	581343	G	A	G	-	0.0132979	-	-	-	-	N	ID=gene-BDAG_RS02690;Name=BDAG_RS02690;gbkey=Gene;gene_biotype=protein_coding;locus_tag=BDAG_RS02690;old_locus_tag=BDAG_00449
gi|84788938|gb|CH482380.1|	581384	A	G	A	-	-	0.0151515	-	-	-	N	ID=gene-BDAG_RS02690;Name=BDAG_RS02690;gbkey=Gene;gene_biotype=protein_coding;locus_tag=BDAG_RS02690;old_locus_tag=BDAG_00449
gi|84788938|gb|CH482380.1|	581492	C	T	C	-	-	-	-	-	0.0123967	N	ID=gene-BDAG_RS02690;Name=BDAG_RS02690;gbkey=Gene;gene_biotype=protein_coding;locus_tag=BDAG_RS02690;old_locus_tag=BDAG_00449
gi|84788938|gb|CH482380.1|	581534	A	G	A	-	-	0.0217391	-	-	-	N	ID=gene-BDAG_RS02690;Name=BDAG_RS02690;gbkey=Gene;gene_biotype=protein_coding;locus_tag=BDAG_RS02690;old_locus_tag=BDAG_00449
gi|84788938|gb|CH482380.1|	581624	C	T	C	-	-	0.0209974	-	-	-	N	ID=gene-BDAG_RS02690;Name=BDAG_RS02690;gbkey=Gene;gene_biotype=protein_coding;locus_tag=BDAG_RS02690;old_locus_tag=BDAG_00449
gi|84788938|gb|CH482380.1|	582168	T	C	T	-	-	0.0100604	-	-	-	N	ID=gene-BDAG_RS02695;Name=BDAG_RS02695;gbkey=Gene;gene_biotype=protein_coding;locus_tag=BDAG_RS02695;old_locus_tag=BDAG_00450
gi|84788938|gb|CH482380.1|	582584	T	C	T	-	-	-	-	-	0.0101695	N	ID=gene-BDAG_RS02695;Name=BDAG_RS02695;gbkey=Gene;gene_biotype=protein_coding;locus_tag=BDAG_RS02695;old_locus_tag=BDAG_00450
gi|84788938|gb|CH482380.1|	582735	C	T	C	0.0134771	-	-	-	-	-	N	ID=gene-BDAG_RS02700;Name=BDAG_RS02700;gbkey=Gene;gene_biotype=protein_coding;locus_tag=BDAG_RS02700;old_locus_tag=BDAG_00451
gi|84788938|gb|CH482380.1|	583051	G	A	G	-	0.010989	-	-	-	-	N	ID=gene-BDAG_RS02700;Name=BDAG_RS02700;gbkey=Gene;gene_biotype=protein_coding;locus_tag=BDAG_RS02700;old_locus_tag=BDAG_00451
gi|84788938|gb|CH482380.1|	583410	G	A	G	-	-	-	-	-	0.0182648	N	ID=gene-BDAG_RS02705;Name=BDAG_RS02705;gbkey=Gene;gene_biotype=protein_coding;locus_tag=BDAG_RS02705;old_locus_tag=BDAG_00452
gi|84788938|gb|CH482380.1|	583424	G	A	G	-	0.0131004	-	-	-	-	N	ID=gene-BDAG_RS02705;Name=BDAG_RS02705;gbkey=Gene;gene_biotype=protein_coding;locus_tag=BDAG_RS02705;old_locus_tag=BDAG_00452
gi|84788938|gb|CH482380.1|	583600	G	A	G	-	-	-	0.0108932	-	-	N	ID=gene-BDAG_RS02705;Name=BDAG_RS02705;gbkey=Gene;gene_biotype=protein_coding;locus_tag=BDAG_RS02705;old_locus_tag=BDAG_00452
gi|84788938|gb|CH482380.1|	583824	G	A	G	-	-	-	0.0104712	-	-	N	ID=gene-BDAG_RS02705;Name=BDAG_RS02705;gbkey=Gene;gene_biotype=protein_coding;locus_tag=BDAG_RS02705;old_locus_tag=BDAG_00452
gi|84788938|gb|CH482380.1|	583916	C	T	C	-	-	0.010101	-	-	-	N	ID=gene-BDAG_RS02705;Name=BDAG_RS02705;gbkey=Gene;gene_biotype=protein_coding;locus_tag=BDAG_RS02705;old_locus_tag=BDAG_00452
gi|84788938|gb|CH482380.1|	584371	T	C	T	-	-	-	-	0.0124224	-	N	ID=gene-BDAG_RS02710;Name=BDAG_RS02710;gbkey=Gene;gene_biotype=protein_coding;locus_tag=BDAG_RS02710;old_locus_tag=BDAG_00453
gi|84788938|gb|CH482380.1|	584478	T	C	T	-	-	-	0.0103627	-	-	N	ID=gene-BDAG_RS02710;Name=BDAG_RS02710;gbkey=Gene;gene_biotype=protein_coding;locus_tag=BDAG_RS02710;old_locus_tag=BDAG_00453
gi|84788938|gb|CH482380.1|	584862	C	T	C	-	0.0142566	0.0159681	-	-	-	N	ID=gene-BDAG_RS02710;Name=BDAG_RS02710;gbkey=Gene;gene_biotype=protein_coding;locus_tag=BDAG_RS02710;old_locus_tag=BDAG_00453
gi|84788938|gb|CH482380.1|	585054	C	T	C	-	-	-	-	-	0.0177215	N	ID=gene-BDAG_RS02710;Name=BDAG_RS02710;gbkey=Gene;gene_biotype=protein_coding;locus_tag=BDAG_RS02710;old_locus_tag=BDAG_00453
gi|84788938|gb|CH482380.1|	585137	C	T	C	-	0.0106383	-	-	-	-	N	ID=gene-BDAG_RS02710;Name=BDAG_RS02710;gbkey=Gene;gene_biotype=protein_coding;locus_tag=BDAG_RS02710;old_locus_tag=BDAG_00453
gi|84788938|gb|CH482380.1|	585319	C	T	C	-	-	0.0127877	-	-	-	N	ID=gene-BDAG_RS02710;Name=BDAG_RS02710;gbkey=Gene;gene_biotype=protein_coding;locus_tag=BDAG_RS02710;old_locus_tag=BDAG_00453
gi|84788938|gb|CH482380.1|	585498	A	G	A	-	0.0106383	-	-	-	-	N	ID=gene-BDAG_RS02710;Name=BDAG_RS02710;gbkey=Gene;gene_biotype=protein_coding;locus_tag=BDAG_RS02710;old_locus_tag=BDAG_00453
gi|84788938|gb|CH482380.1|	585531	A	G	A	-	-	0.0108225	-	-	-	N	ID=gene-BDAG_RS02710;Name=BDAG_RS02710;gbkey=Gene;gene_biotype=protein_coding;locus_tag=BDAG_RS02710;old_locus_tag=BDAG_00453
gi|84788938|gb|CH482380.1|	585776	C	T	C	-	-	-	0.0143541	-	-	N	ID=gene-BDAG_RS02710;Name=BDAG_RS02710;gbkey=Gene;gene_biotype=protein_coding;locus_tag=BDAG_RS02710;old_locus_tag=BDAG_00453
gi|84788938|gb|CH482380.1|	585903	C	T	C	-	-	0.010989	-	-	-	N	ID=gene-BDAG_RS02710;Name=BDAG_RS02710;gbkey=Gene;gene_biotype=protein_coding;locus_tag=BDAG_RS02710;old_locus_tag=BDAG_00453
gi|84788938|gb|CH482380.1|	586028	C	T	C	-	-	-	-	-	0.0705882	Y	ID=gene-BDAG_RS02710;Name=BDAG_RS02710;gbkey=Gene;gene_biotype=protein_coding;locus_tag=BDAG_RS02710;old_locus_tag=BDAG_00453
gi|84788938|gb|CH482380.1|	586343	C	T	C	-	-	-	0.0125261	-	-	N	ID=gene-BDAG_RS02720;Name=BDAG_RS02720;gbkey=Gene;gene_biotype=protein_coding;locus_tag=BDAG_RS02720;old_locus_tag=BDAG_00454
gi|84788938|gb|CH482380.1|	586578	G	T	G	-	-	-	0.0123457	-	-	N	ID=gene-BDAG_RS02720;Name=BDAG_RS02720;gbkey=Gene;gene_biotype=protein_coding;locus_tag=BDAG_RS02720;old_locus_tag=BDAG_00454
gi|84788938|gb|CH482380.1|	586631	A	C	A	0.012959	-	-	-	-	-	N	ID=gene-BDAG_RS02720;Name=BDAG_RS02720;gbkey=Gene;gene_biotype=protein_coding;locus_tag=BDAG_RS02720;old_locus_tag=BDAG_00454
gi|84788938|gb|CH482380.1|	586640	T	C	T	-	-	-	-	-	0.0200669	N	ID=gene-BDAG_RS02720;Name=BDAG_RS02720;gbkey=Gene;gene_biotype=protein_coding;locus_tag=BDAG_RS02720;old_locus_tag=BDAG_00454
gi|84788938|gb|CH482380.1|	586714	C	T	C	-	-	0.016055	-	-	-	N	ID=gene-BDAG_RS02720;Name=BDAG_RS02720;gbkey=Gene;gene_biotype=protein_coding;locus_tag=BDAG_RS02720;old_locus_tag=BDAG_00454
gi|84788938|gb|CH482380.1|	586747	T	C	T	-	0.0164835	-	-	-	-	N	ID=gene-BDAG_RS02720;Name=BDAG_RS02720;gbkey=Gene;gene_biotype=protein_coding;locus_tag=BDAG_RS02720;old_locus_tag=BDAG_00454
gi|84788938|gb|CH482380.1|	586913	G	A	G	-	-	0.0135747	-	-	-	N	ID=gene-BDAG_RS02720;Name=BDAG_RS02720;gbkey=Gene;gene_biotype=protein_coding;locus_tag=BDAG_RS02720;old_locus_tag=BDAG_00454
gi|84788938|gb|CH482380.1|	587006	A	G	A	-	-	0.0109091	-	-	-	N	ID=gene-BDAG_RS02720;Name=BDAG_RS02720;gbkey=Gene;gene_biotype=protein_coding;locus_tag=BDAG_RS02720;old_locus_tag=BDAG_00454
gi|84788938|gb|CH482380.1|	587428	C	T	C	-	0.0114943	-	-	-	-	N	N
gi|84788938|gb|CH482380.1|	588279	T	C	T	0.0151515	-	-	-	-	-	N	ID=gene-BDAG_RS02725;Name=BDAG_RS02725;end_range=588309,.;gbkey=Gene;gene_biotype=pseudogene;locus_tag=BDAG_RS02725;partial=true;pseudo=true
gi|84788938|gb|CH482380.1|	589044	G	A	G	-	-	-	-	-	0.0193548	N	ID=gene-BDAG_RS02730;Name=BDAG_RS02730;gbkey=Gene;gene_biotype=pseudogene;locus_tag=BDAG_RS02730;partial=true;pseudo=true;start_range=.,588556
gi|84788938|gb|CH482380.1|	589118	G	A	G	-	0.0185185	-	-	-	-	N	ID=gene-BDAG_RS02730;Name=BDAG_RS02730;gbkey=Gene;gene_biotype=pseudogene;locus_tag=BDAG_RS02730;partial=true;pseudo=true;start_range=.,588556
gi|84788938|gb|CH482380.1|	589449	T	C	T	-	-	0.0102564	-	-	-	N	ID=gene-BDAG_RS02735;Name=BDAG_RS02735;gbkey=Gene;gene_biotype=protein_coding;locus_tag=BDAG_RS02735;old_locus_tag=BDAG_00456
gi|84788938|gb|CH482380.1|	589544	C	T	C	-	-	-	-	-	0.011236	N	ID=gene-BDAG_RS02735;Name=BDAG_RS02735;gbkey=Gene;gene_biotype=protein_coding;locus_tag=BDAG_RS02735;old_locus_tag=BDAG_00456
gi|84788938|gb|CH482380.1|	589601	T	C	T	-	-	0.015873	-	-	-	N	ID=gene-BDAG_RS02735;Name=BDAG_RS02735;gbkey=Gene;gene_biotype=protein_coding;locus_tag=BDAG_RS02735;old_locus_tag=BDAG_00456
[truncated: 20,413 more rows]
