# Supplementary material for: Detecting Genetic Variation of Colonizing Streptococcus agalactiae Genomes in Humans: A Precision Protocol
Source: Front Bioinform. 2022 Jun 3;2:813599. doi: 10.3389/fbinf.2022.813599 (PMC9580942; doi:10.3389/fbinf.2022.813599)
Supplement: Supplementary file 4 [file Table9.XLSX]

## Sheet: Supplementary Table 8
Supplementary Table 9 | PMs with a frequence more than 0.03 in six Burkholderia dolosa samples.
					frequency in six samples
Scaffold	position	reference	minor	major	SRR1005561	SRR1005562	SRR1005563	SRR1005564	SRR1005565	SRR1005566	shared	gene
gi|84788938|gb|CH482380.1|	58476	T	C	T	0.0384615	-	-	-	-	-	N	ID=gene-BDAG_RS00285;Name=BDAG_RS00285;gbkey=Gene;gene_biotype=protein_coding;locus_tag=BDAG_RS00285;old_locus_tag=BDAG_00051
gi|84788938|gb|CH482380.1|	100193	G	A	G	0.0327869	-	-	-	-	-	N	ID=gene-BDAG_RS00510;Name=BDAG_RS00510;gbkey=Gene;gene_biotype=pseudogene;locus_tag=BDAG_RS00510;partial=true;pseudo=true;start_range=.,100193
gi|84788938|gb|CH482380.1|	106423	A	G	A	0.0324675	-	-	-	-	-	N	ID=gene-BDAG_RS00525;Name=BDAG_RS00525;gbkey=Gene;gene_biotype=protein_coding;locus_tag=BDAG_RS00525;old_locus_tag=BDAG_00089
gi|84788938|gb|CH482380.1|	139502	G	C	G	0.297059	-	-	-	-	-	Y	N
gi|84788938|gb|CH482380.1|	269233	C	T	C	0.0425532	-	-	-	-	-	Y	ID=gene-BDAG_RS01285;Name=BDAG_RS01285;gbkey=Gene;gene_biotype=protein_coding;locus_tag=BDAG_RS01285;old_locus_tag=BDAG_00212
gi|84788938|gb|CH482380.1|	413530	C	A	C	0.0759754	-	-	-	-	-	Y	ID=gene-BDAG_RS01895;Name=BDAG_RS01895;gbkey=Gene;gene_biotype=protein_coding;locus_tag=BDAG_RS01895;old_locus_tag=BDAG_00307
gi|84788938|gb|CH482380.1|	497453	G	A	G	0.0322581	-	-	-	-	-	N	N
gi|84788938|gb|CH482380.1|	614702	T	G	T	0.0550847	-	-	-	-	-	Y	N
gi|84788938|gb|CH482380.1|	632899	T	C	T	0.0562181	-	-	-	-	-	Y	ID=gene-BDAG_RS02945;Name=BDAG_RS02945;gbkey=Gene;gene_biotype=protein_coding;locus_tag=BDAG_RS02945;old_locus_tag=BDAG_00492
gi|84788938|gb|CH482380.1|	667992	C	T	C	0.0822281	-	-	-	-	-	Y	ID=gene-BDAG_RS03105;Name=coxB;gbkey=Gene;gene=coxB;gene_biotype=protein_coding;locus_tag=BDAG_RS03105;old_locus_tag=BDAG_00523
gi|84788938|gb|CH482380.1|	706170	C	T	C	0.0964467	-	-	-	-	-	Y	ID=gene-BDAG_RS03265;Name=rpoH;gbkey=Gene;gene=rpoH;gene_biotype=protein_coding;locus_tag=BDAG_RS03265;old_locus_tag=BDAG_00552
gi|84788938|gb|CH482380.1|	730178	T	G	T	0.0607375	-	-	-	-	-	Y	ID=gene-BDAG_RS03410;Name=lptB;gbkey=Gene;gene=lptB;gene_biotype=protein_coding;locus_tag=BDAG_RS03410;old_locus_tag=BDAG_00576
gi|84788938|gb|CH482380.1|	730834	A	G	A	0.116139	-	-	-	-	-	Y	ID=gene-BDAG_RS03415;Name=lptA;gbkey=Gene;gene=lptA;gene_biotype=protein_coding;locus_tag=BDAG_RS03415;old_locus_tag=BDAG_00577
gi|84788938|gb|CH482380.1|	772101	C	T	C	0.136223	-	-	-	-	-	Y	ID=gene-BDAG_RS03625;Name=BDAG_RS03625;end_range=772136,.;gbkey=Gene;gene_biotype=pseudogene;locus_tag=BDAG_RS03625;partial=true;pseudo=true;start_range=.,771889
gi|84788938|gb|CH482380.1|	910341	A	C	A	0.375796	-	-	-	-	-	Y	N
gi|84788938|gb|CH482380.1|	910354	G	A	G	0.220945	-	-	-	-	-	Y	N
gi|84788938|gb|CH482380.1|	938000	C	T	C	0.0346821	-	-	-	-	-	N	ID=gene-BDAG_RS04355;Name=BDAG_RS04355;gbkey=Gene;gene_biotype=protein_coding;locus_tag=BDAG_RS04355;old_locus_tag=BDAG_00754
gi|84788938|gb|CH482380.1|	1054073	T	G	T	0.0407674	-	-	-	-	-	Y	ID=gene-BDAG_RS04920;Name=lptG;gbkey=Gene;gene=lptG;gene_biotype=protein_coding;locus_tag=BDAG_RS04920;old_locus_tag=BDAG_00856
gi|84788938|gb|CH482380.1|	1054205	G	T	G	0.138544	-	-	-	-	-	Y	ID=gene-BDAG_RS04920;Name=lptG;gbkey=Gene;gene=lptG;gene_biotype=protein_coding;locus_tag=BDAG_RS04920;old_locus_tag=BDAG_00856
gi|84788938|gb|CH482380.1|	1114684	G	A	G	0.133333	-	-	-	-	-	Y	ID=gene-BDAG_RS05195;Name=hemX;gbkey=Gene;gene=hemX;gene_biotype=protein_coding;locus_tag=BDAG_RS05195;old_locus_tag=BDAG_00902
gi|84788938|gb|CH482380.1|	1123179	C	T	C	0.156695	-	-	-	-	-	Y	ID=gene-BDAG_RS05230;Name=BDAG_RS05230;gbkey=Gene;gene_biotype=protein_coding;locus_tag=BDAG_RS05230;old_locus_tag=BDAG_00909
gi|84788938|gb|CH482380.1|	1165972	T	C	T	0.114907	-	-	-	-	-	Y	ID=gene-BDAG_RS05470;Name=BDAG_RS05470;gbkey=Gene;gene_biotype=pseudogene;locus_tag=BDAG_RS05470;partial=true;pseudo=true;start_range=.,1165907
gi|84788938|gb|CH482380.1|	1173772	A	T	A	0.0472175	-	-	-	-	-	Y	ID=gene-BDAG_RS05515;Name=BDAG_RS05515;gbkey=Gene;gene_biotype=protein_coding;locus_tag=BDAG_RS05515;old_locus_tag=BDAG_00948
gi|84788938|gb|CH482380.1|	1303644	G	A	G	0.0595383	-	-	-	-	-	Y	ID=gene-BDAG_RS06100;Name=ilvC;gbkey=Gene;gene=ilvC;gene_biotype=protein_coding;locus_tag=BDAG_RS06100;old_locus_tag=BDAG_01051
gi|84788938|gb|CH482380.1|	1366821	T	G	T	0.0738866	-	-	-	-	-	N	N
gi|84788938|gb|CH482380.1|	1372229	T	G	T	0.0629771	-	-	0.0883085	-	-	N	N
gi|84788938|gb|CH482380.1|	1405033	C	T	C	0.0305732	-	-	-	-	-	Y	ID=gene-BDAG_RS06610;Name=BDAG_RS06610;gbkey=Gene;gene_biotype=protein_coding;locus_tag=BDAG_RS06610;old_locus_tag=BDAG_01143
gi|84788938|gb|CH482380.1|	1405633	G	C	G	0.0640327	-	-	-	-	-	Y	ID=gene-BDAG_RS06610;Name=BDAG_RS06610;gbkey=Gene;gene_biotype=protein_coding;locus_tag=BDAG_RS06610;old_locus_tag=BDAG_01143
gi|84788938|gb|CH482380.1|	1430407	C	A	C	0.0320781	-	-	-	-	-	Y	ID=gene-BDAG_RS06705;Name=BDAG_RS06705;gbkey=Gene;gene_biotype=protein_coding;locus_tag=BDAG_RS06705;old_locus_tag=BDAG_01161
gi|84788938|gb|CH482380.1|	1430971	A	C	A	0.142494	-	-	-	-	-	Y	ID=gene-BDAG_RS06705;Name=BDAG_RS06705;gbkey=Gene;gene_biotype=protein_coding;locus_tag=BDAG_RS06705;old_locus_tag=BDAG_01161
gi|84788938|gb|CH482380.1|	1431079	A	G	A	0.049896	-	-	-	-	-	Y	ID=gene-BDAG_RS06705;Name=BDAG_RS06705;gbkey=Gene;gene_biotype=protein_coding;locus_tag=BDAG_RS06705;old_locus_tag=BDAG_01161
gi|84788938|gb|CH482380.1|	1434708	C	A	C	0.0338733	-	-	-	-	-	Y	ID=gene-BDAG_RS06715;Name=aceE;gbkey=Gene;gene=aceE;gene_biotype=protein_coding;locus_tag=BDAG_RS06715;old_locus_tag=BDAG_01162
gi|84788938|gb|CH482380.1|	1440181	A	T	A	0.094533	-	-	-	-	-	Y	N
gi|84788938|gb|CH482380.1|	1440563	C	T	C	0.316832	-	-	-	-	-	Y	ID=gene-BDAG_RS06735;Name=BDAG_RS06735;gbkey=Gene;gene_biotype=protein_coding;locus_tag=BDAG_RS06735;old_locus_tag=BDAG_01166
gi|84788938|gb|CH482380.1|	1440689	T	G	T	0.111597	-	-	-	-	-	Y	ID=gene-BDAG_RS06735;Name=BDAG_RS06735;gbkey=Gene;gene_biotype=protein_coding;locus_tag=BDAG_RS06735;old_locus_tag=BDAG_01166
gi|84788938|gb|CH482380.1|	1441135	C	A	C	0.052774	-	-	-	-	-	Y	ID=gene-BDAG_RS06735;Name=BDAG_RS06735;gbkey=Gene;gene_biotype=protein_coding;locus_tag=BDAG_RS06735;old_locus_tag=BDAG_01166
gi|84788938|gb|CH482380.1|	1466453	A	C	A	0.329768	-	-	-	-	-	Y	ID=gene-BDAG_RS06870;Name=BDAG_RS06870;gbkey=Gene;gene_biotype=protein_coding;locus_tag=BDAG_RS06870;old_locus_tag=BDAG_01190
gi|84788938|gb|CH482380.1|	1528258	G	C	G	0.125864	-	-	-	-	-	Y	N
gi|84788938|gb|CH482380.1|	1626797	T	C	T	0.04	-	-	-	-	-	N	ID=gene-BDAG_RS07615;Name=BDAG_RS07615;gbkey=Gene;gene_biotype=protein_coding;locus_tag=BDAG_RS07615;old_locus_tag=BDAG_01323
gi|84788938|gb|CH482380.1|	1656994	G	T	G	0.0606061	-	-	-	-	-	Y	ID=gene-BDAG_RS07765;Name=argE;gbkey=Gene;gene=argE;gene_biotype=protein_coding;locus_tag=BDAG_RS07765;old_locus_tag=BDAG_01351
gi|84788938|gb|CH482380.1|	1793449	C	T	C	0.0755814	-	-	-	-	-	Y	ID=gene-BDAG_RS08410;Name=BDAG_RS08410;gbkey=Gene;gene_biotype=protein_coding;locus_tag=BDAG_RS08410;old_locus_tag=BDAG_01465
gi|84788938|gb|CH482380.1|	1961112	C	T	C	0.0525164	-	-	-	-	-	Y	ID=gene-BDAG_RS09200;Name=BDAG_RS09200;end_range=1962881,.;gbkey=Gene;gene_biotype=pseudogene;locus_tag=BDAG_RS09200;old_locus_tag=BDAG_01606;partial=true;pseudo=true
gi|84788938|gb|CH482380.1|	1987980	C	T	C	0.039801	-	-	-	-	-	N	ID=gene-BDAG_RS09235;Name=BDAG_RS09235;gbkey=Gene;gene_biotype=protein_coding;locus_tag=BDAG_RS09235;old_locus_tag=BDAG_01609
gi|84788938|gb|CH482380.1|	1997359	A	G	A	0.287671	-	-	-	-	-	Y	ID=gene-BDAG_RS09270;Name=BDAG_RS09270;gbkey=Gene;gene_biotype=protein_coding;locus_tag=BDAG_RS09270;old_locus_tag=BDAG_01614
gi|84788938|gb|CH482380.1|	2036364	G	A	G	0.086072	-	-	-	-	-	Y	ID=gene-BDAG_RS09450;Name=BDAG_RS09450;gbkey=Gene;gene_biotype=protein_coding;locus_tag=BDAG_RS09450;old_locus_tag=BDAG_01647
gi|84788938|gb|CH482380.1|	2044594	A	G	A	0.115274	-	-	-	-	-	Y	ID=gene-BDAG_RS09495;Name=BDAG_RS09495;gbkey=Gene;gene_biotype=protein_coding;locus_tag=BDAG_RS09495
gi|84788938|gb|CH482380.1|	2196636	T	C	T	0.0315315	-	0.0376344	-	-	-	N	ID=gene-BDAG_RS10360;Name=BDAG_RS10360;gbkey=Gene;gene_biotype=protein_coding;locus_tag=BDAG_RS10360;old_locus_tag=BDAG_01787
gi|84788938|gb|CH482380.1|	2269857	G	C	G	0.0504587	-	-	-	-	-	Y	ID=gene-BDAG_RS10680;Name=iolB;gbkey=Gene;gene=iolB;gene_biotype=protein_coding;locus_tag=BDAG_RS10680;old_locus_tag=BDAG_01846
gi|84788938|gb|CH482380.1|	2287359	C	T	C	0.153846	-	-	-	-	-	Y	ID=gene-BDAG_RS10770;Name=BDAG_RS10770;gbkey=Gene;gene_biotype=protein_coding;locus_tag=BDAG_RS10770;old_locus_tag=BDAG_01861
gi|84788938|gb|CH482380.1|	2339350	T	A	T	0.0906702	-	-	-	-	-	N	ID=gene-BDAG_RS10970;Name=BDAG_RS10970;gbkey=Gene;gene_biotype=protein_coding;locus_tag=BDAG_RS10970;old_locus_tag=BDAG_01896
gi|84788938|gb|CH482380.1|	2395075	C	T	C	0.126214	-	-	-	-	-	Y	ID=gene-BDAG_RS11200;Name=ppk1;gbkey=Gene;gene=ppk1;gene_biotype=protein_coding;locus_tag=BDAG_RS11200;old_locus_tag=BDAG_01930
gi|84788938|gb|CH482380.1|	2504762	C	T	C	0.0786802	-	-	-	-	-	Y	ID=gene-BDAG_RS11685;Name=BDAG_RS11685;gbkey=Gene;gene_biotype=pseudogene;locus_tag=BDAG_RS11685;pseudo=true
gi|84788938|gb|CH482380.1|	2527081	T	G	T	0.0633484	-	-	-	-	-	Y	ID=gene-BDAG_RS29865;Name=BDAG_RS29865;gbkey=Gene;gene_biotype=protein_coding;locus_tag=BDAG_RS29865
gi|84788938|gb|CH482380.1|	2842986	G	A	G	0.26303	-	-	-	-	-	Y	ID=gene-BDAG_RS13380;Name=BDAG_RS13380;gbkey=Gene;gene_biotype=protein_coding;locus_tag=BDAG_RS13380;old_locus_tag=BDAG_02311
gi|84788938|gb|CH482380.1|	2897714	C	T	C	0.0545073	-	-	-	-	-	Y	N
gi|84788938|gb|CH482380.1|	2927180	G	A	G	0.162571	-	-	-	-	-	Y	ID=gene-BDAG_RS13760;Name=BDAG_RS13760;gbkey=Gene;gene_biotype=protein_coding;locus_tag=BDAG_RS13760;old_locus_tag=BDAG_02384
gi|84788938|gb|CH482380.1|	3011615	T	G	T	0.0462107	-	-	-	-	-	Y	ID=gene-BDAG_RS14165;Name=BDAG_RS14165;gbkey=Gene;gene_biotype=protein_coding;locus_tag=BDAG_RS14165;old_locus_tag=BDAG_02456
gi|84788938|gb|CH482380.1|	3015725	A	C	A	0.04	-	-	-	-	-	N	ID=gene-BDAG_RS14190;Name=BDAG_RS14190;gbkey=Gene;gene_biotype=protein_coding;locus_tag=BDAG_RS14190;old_locus_tag=BDAG_02461
gi|84788938|gb|CH482380.1|	3039140	G	A	G	0.084507	-	-	-	-	-	Y	ID=gene-BDAG_RS14300;Name=BDAG_RS14300;gbkey=Gene;gene_biotype=protein_coding;locus_tag=BDAG_RS14300;old_locus_tag=BDAG_02480
gi|84788938|gb|CH482380.1|	3157014	A	C	A	0.0710173	-	-	-	-	-	Y	ID=gene-BDAG_RS14910;Name=argJ;gbkey=Gene;gene=argJ;gene_biotype=protein_coding;locus_tag=BDAG_RS14910;old_locus_tag=BDAG_02583
gi|84788938|gb|CH482380.1|	3302624	G	A	G	0.0791667	-	-	-	-	-	Y	ID=gene-BDAG_RS15540;Name=BDAG_RS15540;gbkey=Gene;gene_biotype=protein_coding;locus_tag=BDAG_RS15540
gi|84788938|gb|CH482380.1|	3326078	C	T	C	0.138504	-	-	-	-	-	Y	ID=gene-BDAG_RS15695;Name=BDAG_RS15695;gbkey=Gene;gene_biotype=protein_coding;locus_tag=BDAG_RS15695;old_locus_tag=BDAG_02715
gi|84788939|gb|CH482381.1|	4713	C	T	C	0.077135	-	-	-	-	-	Y	ID=gene-BDAG_RS16195;Name=BDAG_RS16195;gbkey=Gene;gene_biotype=protein_coding;locus_tag=BDAG_RS16195;old_locus_tag=BDAG_02801
gi|84788939|gb|CH482381.1|	26495	A	T	A	0.119337	-	-	-	-	-	Y	ID=gene-BDAG_RS16310;Name=BDAG_RS16310;gbkey=Gene;gene_biotype=protein_coding;locus_tag=BDAG_RS16310;old_locus_tag=BDAG_02822
gi|84788939|gb|CH482381.1|	88087	C	G	C	0.304813	-	-	-	-	-	Y	N
gi|84788939|gb|CH482381.1|	88137	A	C	A	0.0387779	-	-	-	0.0144665	-	Y	ID=gene-BDAG_RS16615;Name=rpoD;gbkey=Gene;gene=rpoD;gene_biotype=pseudogene;locus_tag=BDAG_RS16615;old_locus_tag=BDAG_02877;pseudo=true
gi|84788939|gb|CH482381.1|	171365	G	G	T	0.415179	-	-	-	-	-	Y	ID=gene-BDAG_RS16995;Name=BDAG_RS16995;gbkey=Gene;gene_biotype=protein_coding;locus_tag=BDAG_RS16995;old_locus_tag=BDAG_02935
gi|84788939|gb|CH482381.1|	208458	C	T	C	0.337662	-	-	-	-	-	Y	N
gi|84788939|gb|CH482381.1|	258167	A	C	A	0.101667	-	-	-	-	-	Y	ID=gene-BDAG_RS17380;Name=BDAG_RS17380;gbkey=Gene;gene_biotype=protein_coding;locus_tag=BDAG_RS17380;old_locus_tag=BDAG_03003
gi|84788939|gb|CH482381.1|	382479	C	T	C	0.0457516	-	-	-	-	-	Y	N
gi|84788939|gb|CH482381.1|	406977	T	G	T	0.0659755	0.0885287	0.0288154	-	-	-	N	ID=gene-BDAG_RS18015;Name=BDAG_RS18015;gbkey=Gene;gene_biotype=protein_coding;locus_tag=BDAG_RS18015
gi|84788939|gb|CH482381.1|	413904	A	C	A	0.178947	-	0.0457143	-	-	-	Y	ID=gene-BDAG_RS18045;Name=BDAG_RS18045;gbkey=Gene;gene_biotype=pseudogene;locus_tag=BDAG_RS18045;partial=true;pseudo=true;start_range=.,413879
gi|84788939|gb|CH482381.1|	431033	C	T	C	0.0343008	-	-	-	-	-	Y	N
gi|84788939|gb|CH482381.1|	442986	G	A	G	0.0402685	-	-	-	-	-	N	ID=gene-BDAG_RS18150;Name=BDAG_RS18150;gbkey=Gene;gene_biotype=protein_coding;locus_tag=BDAG_RS18150;old_locus_tag=BDAG_03120
gi|84788939|gb|CH482381.1|	576332	A	T	A	0.103774	-	-	-	-	-	Y	ID=gene-BDAG_RS18680;Name=BDAG_RS18680;gbkey=Gene;gene_biotype=protein_coding;locus_tag=BDAG_RS18680;old_locus_tag=BDAG_03207
gi|84788939|gb|CH482381.1|	690220	T	G	T	0.0660377	-	-	-	-	-	N	ID=gene-BDAG_RS19230;Name=BDAG_RS19230;gbkey=Gene;gene_biotype=pseudogene;locus_tag=BDAG_RS19230;old_locus_tag=BDAG_03302;pseudo=true
gi|84788939|gb|CH482381.1|	819544	T	G	T	0.247754	-	-	0.0182328	-	-	Y	N
gi|84788939|gb|CH482381.1|	840402	C	T	C	0.0322581	-	-	-	-	-	Y	ID=gene-BDAG_RS19845;Name=BDAG_RS19845;gbkey=Gene;gene_biotype=protein_coding;locus_tag=BDAG_RS19845;old_locus_tag=BDAG_03404
gi|84788939|gb|CH482381.1|	876554	A	C	A	0.139259	-	-	-	-	-	Y	N
gi|84788939|gb|CH482381.1|	890418	G	A	G	0.0623656	-	-	-	-	-	Y	ID=gene-BDAG_RS20050;Name=paaF;gbkey=Gene;gene=paaF;gene_biotype=protein_coding;locus_tag=BDAG_RS20050;old_locus_tag=BDAG_03442
gi|84788939|gb|CH482381.1|	925434	C	G	C	0.0650602	-	-	-	-	-	Y	ID=gene-BDAG_RS20175;Name=mgtA;gbkey=Gene;gene=mgtA;gene_biotype=protein_coding;locus_tag=BDAG_RS20175;old_locus_tag=BDAG_03463
gi|84788939|gb|CH482381.1|	942364	A	G	A	0.0318725	-	-	-	-	-	N	ID=gene-BDAG_RS20260;Name=BDAG_RS20260;gbkey=Gene;gene_biotype=protein_coding;locus_tag=BDAG_RS20260;old_locus_tag=BDAG_03478
gi|84788939|gb|CH482381.1|	953179	A	C	A	0.125773	-	-	-	-	-	Y	N
gi|84788939|gb|CH482381.1|	1010482	G	A	G	0.0325694	-	-	-	-	-	Y	N
gi|84788939|gb|CH482381.1|	1010610	A	C	A	0.132099	-	-	-	-	-	Y	N
gi|84788939|gb|CH482381.1|	1017954	G	A	G	0.172872	-	-	-	-	-	Y	ID=gene-BDAG_RS20615;Name=BDAG_RS20615;gbkey=Gene;gene_biotype=protein_coding;locus_tag=BDAG_RS20615;old_locus_tag=BDAG_03544
gi|84788939|gb|CH482381.1|	1083212	G	A	G	0.034965	-	-	-	-	-	N	ID=gene-BDAG_RS20920;Name=BDAG_RS20920;gbkey=Gene;gene_biotype=protein_coding;locus_tag=BDAG_RS20920;old_locus_tag=BDAG_03594
gi|84788939|gb|CH482381.1|	1241206	G	A	G	0.172023	-	-	-	-	-	Y	ID=gene-BDAG_RS21565;Name=BDAG_RS21565;gbkey=Gene;gene_biotype=protein_coding;locus_tag=BDAG_RS21565;old_locus_tag=BDAG_03702
gi|84788939|gb|CH482381.1|	1269513	G	A	G	0.0981595	-	-	-	-	-	Y	ID=gene-BDAG_RS21710;Name=BDAG_RS21710;gbkey=Gene;gene_biotype=protein_coding;locus_tag=BDAG_RS21710;old_locus_tag=BDAG_03726
gi|84788939|gb|CH482381.1|	1395908	C	G	C	0.0732323	-	-	-	-	-	Y	ID=gene-BDAG_RS22305;Name=BDAG_RS22305;end_range=1396512,.;gbkey=Gene;gene_biotype=pseudogene;locus_tag=BDAG_RS22305;partial=true;pseudo=true
gi|84788939|gb|CH482381.1|	1449125	A	G	A	0.128514	-	-	-	-	-	Y	ID=gene-BDAG_RS22570;Name=BDAG_RS22570;gbkey=Gene;gene_biotype=protein_coding;locus_tag=BDAG_RS22570;old_locus_tag=BDAG_03871
gi|84788939|gb|CH482381.1|	1507558	C	T	C	0.0487805	-	-	-	-	-	Y	ID=gene-BDAG_RS30255;Name=BDAG_RS30255;gbkey=Gene;gene_biotype=protein_coding;locus_tag=BDAG_RS30255
gi|84788939|gb|CH482381.1|	1603494	A	C	A	0.0949721	-	-	-	-	-	Y	ID=gene-BDAG_RS23225;Name=BDAG_RS23225;gbkey=Gene;gene_biotype=protein_coding;locus_tag=BDAG_RS23225;old_locus_tag=BDAG_03984
gi|84788939|gb|CH482381.1|	1669785	T	G	T	0.037415	-	-	-	-	-	Y	ID=gene-BDAG_RS23545;Name=acnD;gbkey=Gene;gene=acnD;gene_biotype=protein_coding;locus_tag=BDAG_RS23545;old_locus_tag=BDAG_04040
gi|84788939|gb|CH482381.1|	1743035	T	G	T	0.0971074	-	-	-	-	-	Y	ID=gene-BDAG_RS23905;Name=BDAG_RS23905;gbkey=Gene;gene_biotype=protein_coding;locus_tag=BDAG_RS23905;old_locus_tag=BDAG_04101
gi|84788939|gb|CH482381.1|	1760264	A	C	A	0.135802	-	-	-	-	-	Y	ID=gene-BDAG_RS23975;Name=BDAG_RS23975;gbkey=Gene;gene_biotype=protein_coding;locus_tag=BDAG_RS23975;old_locus_tag=BDAG_04113
gi|84788939|gb|CH482381.1|	1920162	T	G	T	0.0383877	-	-	-	-	-	Y	ID=gene-BDAG_RS24725;Name=BDAG_RS24725;gbkey=Gene;gene_biotype=protein_coding;locus_tag=BDAG_RS24725;old_locus_tag=BDAG_04250
gi|84788939|gb|CH482381.1|	1940398	C	T	C	0.123116	-	-	-	-	-	Y	ID=gene-BDAG_RS24820;Name=BDAG_RS24820;gbkey=Gene;gene_biotype=protein_coding;locus_tag=BDAG_RS24820;old_locus_tag=BDAG_04266
gi|84788939|gb|CH482381.1|	1975830	T	G	T	0.265625	-	-	-	-	-	Y	ID=gene-BDAG_RS24960;Name=BDAG_RS24960;gbkey=Gene;gene_biotype=protein_coding;locus_tag=BDAG_RS24960;old_locus_tag=BDAG_04293
gi|84788939|gb|CH482381.1|	2081253	T	G	T	0.0561404	-	-	-	-	-	Y	ID=gene-BDAG_RS25470;Name=BDAG_RS25470;gbkey=Gene;gene_biotype=pseudogene;locus_tag=BDAG_RS25470;old_locus_tag=BDAG_04379;pseudo=true
gi|84788939|gb|CH482381.1|	2120081	A	T	A	0.0327869	-	-	-	-	-	Y	ID=gene-BDAG_RS25660;Name=BDAG_RS25660;gbkey=Gene;gene_biotype=protein_coding;locus_tag=BDAG_RS25660;old_locus_tag=BDAG_04407
gi|84788940|gb|CH482382.1|	7321	T	G	T	0.125	-	-	-	-	-	Y	ID=gene-BDAG_RS25975;Name=BDAG_RS25975;gbkey=Gene;gene_biotype=protein_coding;locus_tag=BDAG_RS25975;old_locus_tag=BDAG_04460
gi|84788940|gb|CH482382.1|	116410	A	C	A	0.0955631	-	-	-	-	-	Y	ID=gene-BDAG_RS26475;Name=BDAG_RS26475;gbkey=Gene;gene_biotype=protein_coding;locus_tag=BDAG_RS26475;old_locus_tag=BDAG_04544
gi|84788940|gb|CH482382.1|	121322	C	T	C	0.0359712	-	-	-	-	-	N	ID=gene-BDAG_RS26495;Name=proP;gbkey=Gene;gene=proP;gene_biotype=protein_coding;locus_tag=BDAG_RS26495;old_locus_tag=BDAG_04548
gi|84788940|gb|CH482382.1|	181659	T	A	T	0.0783242	-	-	-	-	-	Y	ID=gene-BDAG_RS26705;Name=BDAG_RS26705;gbkey=Gene;gene_biotype=protein_coding;locus_tag=BDAG_RS26705;old_locus_tag=BDAG_04581
gi|84788940|gb|CH482382.1|	218276	G	A	G	0.113402	-	-	-	-	-	Y	ID=gene-BDAG_RS26850;Name=uca;gbkey=Gene;gene=uca;gene_biotype=pseudogene;locus_tag=BDAG_RS26850;old_locus_tag=BDAG_04603;pseudo=true
gi|84788940|gb|CH482382.1|	293040	T	G	T	0.0717131	-	-	-	-	-	N	ID=gene-BDAG_RS27220;Name=BDAG_RS27220;gbkey=Gene;gene_biotype=protein_coding;locus_tag=BDAG_RS27220
gi|84788940|gb|CH482382.1|	345923	G	A	G	0.130818	-	-	-	-	-	Y	ID=gene-BDAG_RS27415;Name=BDAG_RS27415;gbkey=Gene;gene_biotype=protein_coding;locus_tag=BDAG_RS27415;old_locus_tag=BDAG_04678
gi|84788940|gb|CH482382.1|	539166	A	C	A	0.122807	-	-	-	-	-	Y	N
gi|84788940|gb|CH482382.1|	565071	C	T	C	0.0867052	-	-	-	-	-	Y	ID=gene-BDAG_RS28350;Name=BDAG_RS28350;gbkey=Gene;gene_biotype=pseudogene;locus_tag=BDAG_RS28350;partial=true;pseudo=true;start_range=.,564188
gi|84788940|gb|CH482382.1|	624792	C	G	C	0.0609756	-	-	-	-	-	Y	ID=gene-BDAG_RS28580;Name=BDAG_RS28580;gbkey=Gene;gene_biotype=protein_coding;locus_tag=BDAG_RS28580;old_locus_tag=BDAG_04853
gi|84788940|gb|CH482382.1|	820749	T	C	T	0.0917874	-	-	-	-	-	Y	N
gi|84788938|gb|CH482380.1|	52908	G	A	G	-	0.0324074	-	-	-	-	N	ID=gene-BDAG_RS00260;Name=BDAG_RS00260;gbkey=Gene;gene_biotype=protein_coding;locus_tag=BDAG_RS00260;old_locus_tag=BDAG_00047
gi|84788938|gb|CH482380.1|	71910	G	T	G	-	0.035545	0.0841346	-	-	-	Y	ID=gene-BDAG_RS00345;Name=BDAG_RS00345;gbkey=Gene;gene_biotype=protein_coding;locus_tag=BDAG_RS00345;old_locus_tag=BDAG_00060
gi|84788938|gb|CH482380.1|	100401	A	G	A	-	0.0331492	-	-	-	-	N	N
gi|84788938|gb|CH482380.1|	223447	G	T	G	-	0.0486258	-	-	-	-	Y	ID=gene-BDAG_RS01040;Name=BDAG_RS01040;gbkey=Gene;gene_biotype=protein_coding;locus_tag=BDAG_RS01040;old_locus_tag=BDAG_00173
gi|84788938|gb|CH482380.1|	272640	C	T	C	-	0.0319803	-	-	-	-	Y	N
gi|84788938|gb|CH482380.1|	352092	T	C	T	-	0.136778	0.0698324	-	-	-	Y	ID=gene-BDAG_RS01630;Name=BDAG_RS01630;gbkey=Gene;gene_biotype=protein_coding;locus_tag=BDAG_RS01630;old_locus_tag=BDAG_00263
gi|84788938|gb|CH482380.1|	408271	T	G	T	-	0.0988468	-	-	-	-	Y	ID=gene-BDAG_RS01860;Name=BDAG_RS01860;gbkey=Gene;gene_biotype=pseudogene;locus_tag=BDAG_RS01860;old_locus_tag=BDAG_00302;pseudo=true
gi|84788938|gb|CH482380.1|	753736	G	A	G	-	0.145946	-	-	-	-	Y	ID=gene-BDAG_RS03530;Name=BDAG_RS03530;end_range=753915,.;gbkey=Gene;gene_biotype=pseudogene;locus_tag=BDAG_RS03530;partial=true;pseudo=true
gi|84788938|gb|CH482380.1|	779750	T	C	T	-	0.030303	0.206897	-	-	-	Y	ID=gene-BDAG_RS03655;Name=BDAG_RS03655;gbkey=Gene;gene_biotype=protein_coding;locus_tag=BDAG_RS03655;old_locus_tag=BDAG_00619
gi|84788938|gb|CH482380.1|	878106	G	C	G	-	0.11588	0.0568182	-	-	-	Y	ID=gene-BDAG_RS04100;Name=BDAG_RS04100;gbkey=Gene;gene_biotype=pseudogene;locus_tag=BDAG_RS04100;old_locus_tag=BDAG_00703;pseudo=true
gi|84788938|gb|CH482380.1|	910133	T	G	T	-	0.0697264	0.0652174	-	-	-	N	N
gi|84788938|gb|CH482380.1|	967716	G	A	G	-	0.09447	0.0131004	-	-	-	Y	ID=gene-BDAG_RS04500;Name=argF;gbkey=Gene;gene=argF;gene_biotype=protein_coding;locus_tag=BDAG_RS04500;old_locus_tag=BDAG_00783
gi|84788938|gb|CH482380.1|	993038	A	G	A	-	0.0325733	0.0128388	0.0117417	0.0170732	0.0293333	N	ID=gene-BDAG_RS04630;Name=fusA;gbkey=Gene;gene=fusA;gene_biotype=pseudogene;locus_tag=BDAG_RS04630;old_locus_tag=BDAG_00804;pseudo=true
gi|84788938|gb|CH482380.1|	1053557	G	A	G	-	0.0872375	0.468847	-	-	-	Y	ID=gene-BDAG_RS04920;Name=lptG;gbkey=Gene;gene=lptG;gene_biotype=protein_coding;locus_tag=BDAG_RS04920;old_locus_tag=BDAG_00856
gi|84788938|gb|CH482380.1|	1232268	T	C	T	-	0.429568	-	-	-	-	Y	ID=gene-BDAG_RS05790;Name=BDAG_RS05790;gbkey=Gene;gene_biotype=protein_coding;locus_tag=BDAG_RS05790;old_locus_tag=BDAG_00994
gi|84788938|gb|CH482380.1|	1336954	A	G	A	-	0.111782	0.0177515	-	-	-	Y	ID=gene-BDAG_RS06265;Name=BDAG_RS06265;gbkey=Gene;gene_biotype=protein_coding;locus_tag=BDAG_RS06265;old_locus_tag=BDAG_01082
gi|84788938|gb|CH482380.1|	1425381	A	G	A	-	0.0894942	-	-	-	-	Y	ID=gene-BDAG_RS06685;Name=BDAG_RS06685;gbkey=Gene;gene_biotype=protein_coding;locus_tag=BDAG_RS06685;old_locus_tag=BDAG_01157
gi|84788938|gb|CH482380.1|	1431054	C	C	A	-	0.387712	0.367713	-	-	-	Y	ID=gene-BDAG_RS06705;Name=BDAG_RS06705;gbkey=Gene;gene_biotype=protein_coding;locus_tag=BDAG_RS06705;old_locus_tag=BDAG_01161
gi|84788938|gb|CH482380.1|	1431320	G	A	G	-	0.0307692	0.124579	-	-	-	Y	ID=gene-BDAG_RS06705;Name=BDAG_RS06705;gbkey=Gene;gene_biotype=protein_coding;locus_tag=BDAG_RS06705;old_locus_tag=BDAG_01161
gi|84788938|gb|CH482380.1|	1579873	A	C	A	-	0.162207	0.0268908	-	-	-	Y	ID=gene-BDAG_RS07395;Name=BDAG_RS07395;gbkey=Gene;gene_biotype=protein_coding;locus_tag=BDAG_RS07395;old_locus_tag=BDAG_01287
gi|84788938|gb|CH482380.1|	1682751	C	G	C	-	0.0961538	-	-	-	-	Y	ID=gene-BDAG_RS07890;Name=clpX;gbkey=Gene;gene=clpX;gene_biotype=protein_coding;locus_tag=BDAG_RS07890;old_locus_tag=BDAG_01372
gi|84788938|gb|CH482380.1|	1804635	C	T	C	-	0.115681	0.416667	-	-	-	Y	ID=gene-BDAG_RS08465;Name=BDAG_RS08465;gbkey=Gene;gene_biotype=protein_coding;locus_tag=BDAG_RS08465;old_locus_tag=BDAG_01476
gi|84788938|gb|CH482380.1|	1804842	C	T	C	-	0.123711	0.0104384	-	-	-	Y	ID=gene-BDAG_RS08465;Name=BDAG_RS08465;gbkey=Gene;gene_biotype=protein_coding;locus_tag=BDAG_RS08465;old_locus_tag=BDAG_01476
gi|84788938|gb|CH482380.1|	1829767	C	A	C	-	0.102703	0.113514	-	-	-	Y	ID=gene-BDAG_RS08580;Name=pgeF;gbkey=Gene;gene=pgeF;gene_biotype=protein_coding;locus_tag=BDAG_RS08580;old_locus_tag=BDAG_01497
gi|84788938|gb|CH482380.1|	1864350	G	T	G	-	0.0344828	0.0143369	-	-	-	Y	ID=gene-BDAG_RS08740;Name=BDAG_RS08740;gbkey=Gene;gene_biotype=pseudogene;locus_tag=BDAG_RS08740;old_locus_tag=BDAG_01528;pseudo=true
gi|84788938|gb|CH482380.1|	1864545	T	G	T	-	0.102703	-	-	-	-	Y	ID=gene-BDAG_RS08740;Name=BDAG_RS08740;gbkey=Gene;gene_biotype=pseudogene;locus_tag=BDAG_RS08740;old_locus_tag=BDAG_01528;pseudo=true
gi|84788938|gb|CH482380.1|	1864588	C	T	C	-	0.211679	0.0426829	-	-	-	Y	ID=gene-BDAG_RS08740;Name=BDAG_RS08740;gbkey=Gene;gene_biotype=pseudogene;locus_tag=BDAG_RS08740;old_locus_tag=BDAG_01528;pseudo=true
gi|84788938|gb|CH482380.1|	2247621	A	C	A	-	0.0850515	0.0743405	-	-	-	Y	ID=gene-BDAG_RS10585;Name=BDAG_RS10585;gbkey=Gene;gene_biotype=protein_coding;locus_tag=BDAG_RS10585;old_locus_tag=BDAG_01828
gi|84788938|gb|CH482380.1|	2288554	C	G	C	-	0.0711111	-	-	-	-	Y	ID=gene-BDAG_RS10775;Name=BDAG_RS10775;gbkey=Gene;gene_biotype=protein_coding;locus_tag=BDAG_RS10775;old_locus_tag=BDAG_01862
gi|84788938|gb|CH482380.1|	2774588	T	C	T	-	0.0300926	-	0.0259366	-	-	N	ID=gene-BDAG_RS13020;Name=zwf;gbkey=Gene;gene=zwf;gene_biotype=protein_coding;locus_tag=BDAG_RS13020;old_locus_tag=BDAG_02249
gi|84788938|gb|CH482380.1|	2849264	C	A	C	-	0.306944	0.216023	-	-	-	Y	ID=gene-BDAG_RS13410;Name=BDAG_RS13410;gbkey=Gene;gene_biotype=protein_coding;locus_tag=BDAG_RS13410;old_locus_tag=BDAG_02317
gi|84788938|gb|CH482380.1|	2855144	T	C	T	-	0.173228	0.0781818	-	-	-	Y	ID=gene-BDAG_RS13430;Name=BDAG_RS13430;gbkey=Gene;gene_biotype=protein_coding;locus_tag=BDAG_RS13430;old_locus_tag=BDAG_02321
gi|84788938|gb|CH482380.1|	2855156	A	G	A	-	0.0994475	0.0423729	-	-	-	Y	ID=gene-BDAG_RS13430;Name=BDAG_RS13430;gbkey=Gene;gene_biotype=protein_coding;locus_tag=BDAG_RS13430;old_locus_tag=BDAG_02321
gi|84788938|gb|CH482380.1|	2855207	A	C	A	-	0.0791738	0.362264	-	-	-	Y	ID=gene-BDAG_RS13430;Name=BDAG_RS13430;gbkey=Gene;gene_biotype=protein_coding;locus_tag=BDAG_RS13430;old_locus_tag=BDAG_02321
gi|84788938|gb|CH482380.1|	3052064	G	A	G	-	0.112392	0.0325203	-	-	-	Y	ID=gene-BDAG_RS14370;Name=BDAG_RS14370;end_range=3053524,.;gbkey=Gene;gene_biotype=pseudogene;locus_tag=BDAG_RS14370;partial=true;pseudo=true
gi|84788938|gb|CH482380.1|	3324492	C	T	C	-	0.0307018	-	-	-	-	N	ID=gene-BDAG_RS15690;Name=hisD;gbkey=Gene;gene=hisD;gene_biotype=protein_coding;locus_tag=BDAG_RS15690;old_locus_tag=BDAG_02714
gi|84788939|gb|CH482381.1|	19862	C	T	C	-	0.0447427	0.180672	-	-	-	Y	ID=gene-BDAG_RS16285;Name=BDAG_RS16285;gbkey=Gene;gene_biotype=protein_coding;locus_tag=BDAG_RS16285;old_locus_tag=BDAG_02817
gi|84788939|gb|CH482381.1|	51805	C	T	C	-	0.0463768	-	-	-	-	Y	ID=gene-BDAG_RS16435;Name=BDAG_RS16435;gbkey=Gene;gene_biotype=pseudogene;locus_tag=BDAG_RS16435;old_locus_tag=BDAG_02841;pseudo=true
gi|84788939|gb|CH482381.1|	264853	A	C	A	-	0.108225	0.0185185	-	-	-	Y	ID=gene-BDAG_RS17380;Name=BDAG_RS17380;gbkey=Gene;gene_biotype=protein_coding;locus_tag=BDAG_RS17380;old_locus_tag=BDAG_03003
gi|84788939|gb|CH482381.1|	374953	G	A	G	-	0.0331754	-	-	-	-	N	ID=gene-BDAG_RS17855;Name=BDAG_RS17855;gbkey=Gene;gene_biotype=protein_coding;locus_tag=BDAG_RS17855;old_locus_tag=BDAG_03076
gi|84788939|gb|CH482381.1|	400750	G	A	G	-	0.0340136	-	-	-	-	N	ID=gene-BDAG_RS17975;Name=BDAG_RS17975;gbkey=Gene;gene_biotype=protein_coding;locus_tag=BDAG_RS17975;old_locus_tag=BDAG_03097
gi|84788939|gb|CH482381.1|	488591	A	G	A	-	0.134565	0.0276243	-	-	-	Y	ID=gene-BDAG_RS18350;Name=BDAG_RS18350;gbkey=Gene;gene_biotype=protein_coding;locus_tag=BDAG_RS18350;old_locus_tag=BDAG_03149
gi|84788939|gb|CH482381.1|	962087	G	A	G	-	0.425837	-	-	-	-	Y	ID=gene-BDAG_RS20350;Name=BDAG_RS20350;gbkey=Gene;gene_biotype=protein_coding;locus_tag=BDAG_RS20350;old_locus_tag=BDAG_03496
gi|84788939|gb|CH482381.1|	1129205	C	A	C	-	0.0320856	-	-	-	-	N	ID=gene-BDAG_RS21125;Name=BDAG_RS21125;gbkey=Gene;gene_biotype=protein_coding;locus_tag=BDAG_RS21125;old_locus_tag=BDAG_03627
gi|84788939|gb|CH482381.1|	1225108	G	T	G	-	0.392593	0.48366	-	-	-	Y	ID=gene-BDAG_RS21495;Name=BDAG_RS21495;gbkey=Gene;gene_biotype=protein_coding;locus_tag=BDAG_RS21495;old_locus_tag=BDAG_03689
gi|84788939|gb|CH482381.1|	1440124	G	A	G	-	0.0438596	-	-	-	-	Y	ID=gene-BDAG_RS30250;Name=BDAG_RS30250;gbkey=Gene;gene_biotype=pseudogene;locus_tag=BDAG_RS30250;pseudo=true
gi|84788939|gb|CH482381.1|	1493461	C	T	C	-	0.0406091	-	-	-	-	N	ID=gene-BDAG_RS22770;Name=BDAG_RS22770;gbkey=Gene;gene_biotype=protein_coding;locus_tag=BDAG_RS22770;old_locus_tag=BDAG_03905
gi|84788939|gb|CH482381.1|	1599748	G	A	G	-	0.0353698	0.14	-	-	-	Y	ID=gene-BDAG_RS23210;Name=BDAG_RS23210;gbkey=Gene;gene_biotype=protein_coding;locus_tag=BDAG_RS23210;old_locus_tag=BDAG_03981
gi|84788939|gb|CH482381.1|	1664807	G	A	G	-	0.0343137	-	-	-	-	N	N
gi|84788939|gb|CH482381.1|	1793530	G	T	G	-	0.156863	0.0170576	-	-	-	Y	ID=gene-BDAG_RS24120;Name=BDAG_RS24120;gbkey=Gene;gene_biotype=protein_coding;locus_tag=BDAG_RS24120;old_locus_tag=BDAG_04139
gi|84788939|gb|CH482381.1|	2107006	C	T	C	-	0.145695	0.0175439	-	-	-	Y	ID=gene-BDAG_RS25580;Name=fliG;gbkey=Gene;gene=fliG;gene_biotype=protein_coding;locus_tag=BDAG_RS25580;old_locus_tag=BDAG_04394
gi|84788939|gb|CH482381.1|	2157817	C	A	C	-	0.116279	0.118143	-	-	-	Y	ID=gene-BDAG_RS25865;Name=BDAG_RS25865;gbkey=Gene;gene_biotype=protein_coding;locus_tag=BDAG_RS25865;old_locus_tag=BDAG_04441
gi|84788939|gb|CH482381.1|	2160768	C	T	C	-	0.0344086	0.0192771	-	-	-	Y	ID=gene-BDAG_RS25875;Name=BDAG_RS25875;gbkey=Gene;gene_biotype=protein_coding;locus_tag=BDAG_RS25875;old_locus_tag=BDAG_04443
gi|84788940|gb|CH482382.1|	70968	G	G	C	-	0.410935	0.316456	-	-	-	Y	ID=gene-BDAG_RS26235;Name=BDAG_RS26235;gbkey=Gene;gene_biotype=protein_coding;locus_tag=BDAG_RS26235;old_locus_tag=BDAG_04506
gi|84788940|gb|CH482382.1|	122833	C	T	C	-	0.180645	0.126888	-	-	-	Y	N
gi|84788940|gb|CH482382.1|	271218	G	A	G	-	0.0408654	0.146789	-	-	-	Y	ID=gene-BDAG_RS27085;Name=BDAG_RS27085;gbkey=Gene;gene_biotype=protein_coding;locus_tag=BDAG_RS27085;old_locus_tag=BDAG_04638
gi|84788940|gb|CH482382.1|	276069	A	C	A	0.0209974	0.0859107	0.398601	-	-	-	Y	ID=gene-BDAG_RS27115;Name=BDAG_RS27115;gbkey=Gene;gene_biotype=protein_coding;locus_tag=BDAG_RS27115;old_locus_tag=BDAG_04641
gi|84788940|gb|CH482382.1|	386661	G	C	G	-	0.115207	-	-	-	-	Y	ID=gene-BDAG_RS27570;Name=BDAG_RS27570;gbkey=Gene;gene_biotype=protein_coding;locus_tag=BDAG_RS27570;old_locus_tag=BDAG_04699
gi|84788940|gb|CH482382.1|	487460	G	A	G	-	0.136905	0.140385	0.157248	-	-	N	ID=gene-BDAG_RS27985;Name=BDAG_RS27985;gbkey=Gene;gene_biotype=protein_coding;locus_tag=BDAG_RS27985
gi|84788940|gb|CH482382.1|	535623	G	A	G	-	0.0343249	0.0282258	-	-	-	Y	ID=gene-BDAG_RS28235;Name=BDAG_RS28235;gbkey=Gene;gene_biotype=protein_coding;locus_tag=BDAG_RS28235;old_locus_tag=BDAG_04800
gi|84788940|gb|CH482382.1|	748275	G	A	G	-	0.0403587	0.205357	-	-	-	Y	ID=gene-BDAG_RS29190;Name=argE;gbkey=Gene;gene=argE;gene_biotype=protein_coding;locus_tag=BDAG_RS29190;old_locus_tag=BDAG_04952
gi|84788940|gb|CH482382.1|	774317	T	A	T	-	0.109649	0.0292683	-	-	-	Y	ID=gene-BDAG_RS29320;Name=BDAG_RS29320;gbkey=Gene;gene_biotype=pseudogene;locus_tag=BDAG_RS29320;pseudo=true
gi|84788938|gb|CH482380.1|	4038	C	T	C	-	-	0.0314961	-	-	-	N	ID=gene-BDAG_RS00025;Name=paaI;gbkey=Gene;gene=paaI;gene_biotype=protein_coding;locus_tag=BDAG_RS00025;old_locus_tag=BDAG_00004
gi|84788938|gb|CH482380.1|	350517	C	T	C	-	-	0.0386555	-	-	-	Y	ID=gene-BDAG_RS01620;Name=mreD;gbkey=Gene;gene=mreD;gene_biotype=protein_coding;locus_tag=BDAG_RS01620;old_locus_tag=BDAG_00261
gi|84788938|gb|CH482380.1|	895272	T	C	T	-	-	0.0346667	-	-	-	N	ID=gene-BDAG_RS04175;Name=BDAG_RS04175;gbkey=Gene;gene_biotype=protein_coding;locus_tag=BDAG_RS04175;old_locus_tag=BDAG_00718
gi|84788938|gb|CH482380.1|	914182	C	T	C	-	-	0.0445344	-	-	-	Y	ID=gene-BDAG_RS04255;Name=BDAG_RS04255;gbkey=Gene;gene_biotype=protein_coding;locus_tag=BDAG_RS04255;old_locus_tag=BDAG_00734
gi|84788938|gb|CH482380.1|	1109434	T	T	C	0.0220994	-	0.057554	-	-	-	N	N
gi|84788938|gb|CH482380.1|	1206885	C	T	C	-	-	0.0318725	-	-	-	Y	N
gi|84788938|gb|CH482380.1|	1229622	C	T	C	-	0.010101	0.0719557	-	-	-	Y	ID=gene-BDAG_RS05780;Name=BDAG_RS05780;gbkey=Gene;gene_biotype=protein_coding;locus_tag=BDAG_RS05780;old_locus_tag=BDAG_00993
gi|84788938|gb|CH482380.1|	1232268	T	T	C	-	-	0.453793	-	-	-	Y	ID=gene-BDAG_RS05790;Name=BDAG_RS05790;gbkey=Gene;gene_biotype=protein_coding;locus_tag=BDAG_RS05790;old_locus_tag=BDAG_00994
gi|84788938|gb|CH482380.1|	1267308	A	G	A	-	-	0.0381679	-	-	-	N	ID=gene-BDAG_RS05930;Name=BDAG_RS05930;gbkey=Gene;gene_biotype=protein_coding;locus_tag=BDAG_RS05930;old_locus_tag=BDAG_01021
gi|84788938|gb|CH482380.1|	1616645	G	A	G	-	-	0.0404624	-	-	-	Y	ID=gene-BDAG_RS07560;Name=BDAG_RS07560;gbkey=Gene;gene_biotype=protein_coding;locus_tag=BDAG_RS07560
gi|84788938|gb|CH482380.1|	1736065	C	T	C	-	-	0.0338542	-	-	-	Y	ID=gene-BDAG_RS08115;Name=BDAG_RS08115;gbkey=Gene;gene_biotype=protein_coding;locus_tag=BDAG_RS08115;old_locus_tag=BDAG_01413
gi|84788938|gb|CH482380.1|	1792096	C	T	C	-	-	0.0484848	-	-	-	N	ID=gene-BDAG_RS08395;Name=BDAG_RS08395;gbkey=Gene;gene_biotype=pseudogene;locus_tag=BDAG_RS08395;pseudo=true
gi|84788938|gb|CH482380.1|	1864060	A	G	A	-	-	0.0611354	-	-	-	Y	ID=gene-BDAG_RS08740;Name=BDAG_RS08740;gbkey=Gene;gene_biotype=pseudogene;locus_tag=BDAG_RS08740;old_locus_tag=BDAG_01528;pseudo=true
gi|84788938|gb|CH482380.1|	1864356	G	A	G	-	0.0264901	0.0993976	-	-	-	Y	ID=gene-BDAG_RS08740;Name=BDAG_RS08740;gbkey=Gene;gene_biotype=pseudogene;locus_tag=BDAG_RS08740;old_locus_tag=BDAG_01528;pseudo=true
gi|84788938|gb|CH482380.1|	2015999	G	A	G	-	0.0238095	0.07109	-	-	-	Y	ID=gene-BDAG_RS09335;Name=BDAG_RS09335;gbkey=Gene;gene_biotype=protein_coding;locus_tag=BDAG_RS09335;old_locus_tag=BDAG_01627
gi|84788938|gb|CH482380.1|	2356025	T	G	T	-	0.0117417	0.083499	-	-	-	Y	ID=gene-BDAG_RS11010;Name=BDAG_RS11010;gbkey=Gene;gene_biotype=protein_coding;locus_tag=BDAG_RS11010;old_locus_tag=BDAG_01901
gi|84788938|gb|CH482380.1|	2554847	A	G	A	-	-	0.0376984	-	-	-	Y	ID=gene-BDAG_RS11880;Name=BDAG_RS11880;gbkey=Gene;gene_biotype=protein_coding;locus_tag=BDAG_RS11880;old_locus_tag=BDAG_02051
gi|84788938|gb|CH482380.1|	2903817	A	C	A	-	-	0.0322581	-	-	-	Y	ID=gene-BDAG_RS13655;Name=xdhA;gbkey=Gene;gene=xdhA;gene_biotype=protein_coding;locus_tag=BDAG_RS13655;old_locus_tag=BDAG_02364
gi|84788938|gb|CH482380.1|	2904048	G	G	T	-	-	0.4375	-	-	-	Y	ID=gene-BDAG_RS13655;Name=xdhA;gbkey=Gene;gene=xdhA;gene_biotype=protein_coding;locus_tag=BDAG_RS13655;old_locus_tag=BDAG_02364
gi|84788938|gb|CH482380.1|	2923481	C	T	C	-	-	0.030303	-	-	-	N	ID=gene-BDAG_RS13740;Name=BDAG_RS13740;gbkey=Gene;gene_biotype=protein_coding;locus_tag=BDAG_RS13740;old_locus_tag=BDAG_02380
gi|84788938|gb|CH482380.1|	3046672	C	T	C	-	-	0.0304878	-	-	-	N	ID=gene-BDAG_RS14355;Name=BDAG_RS14355;gbkey=Gene;gene_biotype=protein_coding;locus_tag=BDAG_RS14355
gi|84788938|gb|CH482380.1|	3163143	G	C	G	-	0.015625	0.0514541	-	-	-	Y	N
gi|84788938|gb|CH482380.1|	3178376	C	T	C	-	-	0.0612648	-	-	-	Y	ID=gene-BDAG_RS14995;Name=BDAG_RS14995;gbkey=Gene;gene_biotype=protein_coding;locus_tag=BDAG_RS14995;old_locus_tag=BDAG_02598
gi|84788938|gb|CH482380.1|	3218921	T	G	T	-	-	0.0703422	-	-	-	Y	N
gi|84788939|gb|CH482381.1|	226279	C	T	C	-	-	0.0517241	-	-	-	N	ID=gene-BDAG_RS17210;Name=BDAG_RS17210;gbkey=Gene;gene_biotype=pseudogene;locus_tag=BDAG_RS17210;pseudo=true
gi|84788939|gb|CH482381.1|	441592	C	T	C	-	-	0.0432099	-	-	-	Y	ID=gene-BDAG_RS18145;Name=BDAG_RS18145;gbkey=Gene;gene_biotype=protein_coding;locus_tag=BDAG_RS18145;old_locus_tag=BDAG_03119
gi|84788939|gb|CH482381.1|	509665	T	C	T	-	-	0.031348	-	-	-	N	ID=gene-BDAG_RS18440;Name=BDAG_RS18440;gbkey=Gene;gene_biotype=pseudogene;locus_tag=BDAG_RS18440;old_locus_tag=BDAG_03164;partial=true;pseudo=true;start_range=.,508680
gi|84788939|gb|CH482381.1|	655914	T	C	T	-	-	0.032	-	-	-	N	ID=gene-BDAG_RS19050;Name=BDAG_RS19050;gbkey=Gene;gene_biotype=pseudogene;locus_tag=BDAG_RS19050;old_locus_tag=BDAG_03269;pseudo=true
gi|84788939|gb|CH482381.1|	687348	A	G	A	-	-	0.0319149	-	-	-	N	ID=gene-BDAG_RS19210;Name=BDAG_RS19210;gbkey=Gene;gene_biotype=pseudogene;locus_tag=BDAG_RS19210;old_locus_tag=BDAG_03298;pseudo=true
gi|84788939|gb|CH482381.1|	823249	G	A	G	-	-	0.0304183	-	-	-	N	ID=gene-BDAG_RS19755;Name=otsA;gbkey=Gene;gene=otsA;gene_biotype=protein_coding;locus_tag=BDAG_RS19755;old_locus_tag=BDAG_03388
gi|84788939|gb|CH482381.1|	962087	G	G	A	-	-	0.431579	-	-	-	Y	ID=gene-BDAG_RS20350;Name=BDAG_RS20350;gbkey=Gene;gene_biotype=protein_coding;locus_tag=BDAG_RS20350;old_locus_tag=BDAG_03496
gi|84788939|gb|CH482381.1|	1031731	G	C	G	-	-	0.0538462	-	-	-	Y	ID=gene-BDAG_RS20695;Name=BDAG_RS20695;gbkey=Gene;gene_biotype=protein_coding;locus_tag=BDAG_RS20695;old_locus_tag=BDAG_03553
gi|84788939|gb|CH482381.1|	1107272	T	C	T	-	-	0.0351759	-	-	-	N	ID=gene-BDAG_RS21030;Name=BDAG_RS21030;gbkey=Gene;gene_biotype=protein_coding;locus_tag=BDAG_RS21030;old_locus_tag=BDAG_03614
gi|84788939|gb|CH482381.1|	1125841	T	G	T	-	-	0.0560538	-	-	-	Y	ID=gene-BDAG_RS21110;Name=BDAG_RS21110;gbkey=Gene;gene_biotype=protein_coding;locus_tag=BDAG_RS21110
gi|84788939|gb|CH482381.1|	1172081	T	C	T	-	-	0.0306748	-	-	-	N	ID=gene-BDAG_RS21240;Name=BDAG_RS21240;gbkey=Gene;gene_biotype=pseudogene;locus_tag=BDAG_RS21240;partial=true;pseudo=true;start_range=.,1171904
gi|84788939|gb|CH482381.1|	1402317	C	T	C	-	-	0.0320513	-	-	-	N	ID=gene-BDAG_RS22340;Name=BDAG_RS22340;gbkey=Gene;gene_biotype=protein_coding;locus_tag=BDAG_RS22340;old_locus_tag=BDAG_03834
gi|84788939|gb|CH482381.1|	1407214	C	T	C	-	-	0.0305164	0.0137363	-	-	N	ID=gene-BDAG_RS22360;Name=BDAG_RS22360;gbkey=Gene;gene_biotype=protein_coding;locus_tag=BDAG_RS22360;old_locus_tag=BDAG_03838
gi|84788939|gb|CH482381.1|	1418561	A	G	A	-	-	0.0361446	-	-	-	N	ID=gene-BDAG_RS22415;Name=BDAG_RS22415;gbkey=Gene;gene_biotype=protein_coding;locus_tag=BDAG_RS22415;old_locus_tag=BDAG_03849
gi|84788939|gb|CH482381.1|	1460934	A	G	A	-	-	0.0338983	-	-	0.0144928	N	ID=gene-BDAG_RS22620;Name=BDAG_RS22620;gbkey=Gene;gene_biotype=protein_coding;locus_tag=BDAG_RS22620;old_locus_tag=BDAG_03881
gi|84788939|gb|CH482381.1|	1495041	T	C	T	-	-	0.0337079	-	-	-	N	N
gi|84788939|gb|CH482381.1|	1572426	G	A	G	-	-	0.0311111	-	-	-	N	ID=gene-BDAG_RS23090;Name=selD;gbkey=Gene;gene=selD;gene_biotype=protein_coding;locus_tag=BDAG_RS23090;old_locus_tag=BDAG_03960
gi|84788939|gb|CH482381.1|	1704634	A	G	A	-	0.0286396	0.155263	-	-	-	Y	N
gi|84788939|gb|CH482381.1|	1706419	T	C	T	-	-	0.0333333	-	-	-	N	N
gi|84788939|gb|CH482381.1|	2112077	T	C	T	-	-	0.0300429	-	-	-	N	ID=gene-BDAG_RS30340;Name=BDAG_RS30340;gbkey=Gene;gene_biotype=protein_coding;locus_tag=BDAG_RS30340
gi|84788939|gb|CH482381.1|	2118354	T	C	T	-	-	0.030303	-	-	-	N	ID=gene-BDAG_RS25660;Name=BDAG_RS25660;gbkey=Gene;gene_biotype=protein_coding;locus_tag=BDAG_RS25660;old_locus_tag=BDAG_04407
gi|84788939|gb|CH482381.1|	2150019	T	C	T	-	-	0.0316456	-	-	-	N	ID=gene-BDAG_RS25825;Name=BDAG_RS25825;gbkey=Gene;gene_biotype=pseudogene;locus_tag=BDAG_RS25825;old_locus_tag=BDAG_04433;partial=true;pseudo=true;start_range=.,2149142
gi|84788940|gb|CH482382.1|	98914	G	A	G	-	-	0.0311615	-	-	-	N	ID=gene-BDAG_RS26395;Name=BDAG_RS26395;gbkey=Gene;gene_biotype=protein_coding;locus_tag=BDAG_RS26395;old_locus_tag=BDAG_04531
gi|84788940|gb|CH482382.1|	513030	G	A	G	-	-	0.0604027	-	-	-	Y	ID=gene-BDAG_RS28140;Name=BDAG_RS28140;gbkey=Gene;gene_biotype=protein_coding;locus_tag=BDAG_RS28140;old_locus_tag=BDAG_04784
gi|84788940|gb|CH482382.1|	594728	T	G	T	-	-	0.0463918	-	-	-	Y	ID=gene-BDAG_RS28440;Name=BDAG_RS28440;gbkey=Gene;gene_biotype=protein_coding;locus_tag=BDAG_RS28440;old_locus_tag=BDAG_04827
gi|84788940|gb|CH482382.1|	752850	T	C	T	-	-	0.031746	-	-	-	N	ID=gene-BDAG_RS29220;Name=BDAG_RS29220;gbkey=Gene;gene_biotype=protein_coding;locus_tag=BDAG_RS29220;old_locus_tag=BDAG_04957
gi|84788938|gb|CH482380.1|	32121	T	G	T	-	-	-	0.0509091	-	-	Y	ID=gene-BDAG_RS00145;Name=BDAG_RS00145;gbkey=Gene;gene_biotype=protein_coding;locus_tag=BDAG_RS00145;old_locus_tag=BDAG_00026
gi|84788938|gb|CH482380.1|	73235	G	A	G	-	-	-	0.0857143	-	-	Y	ID=gene-BDAG_RS00350;Name=BDAG_RS00350;gbkey=Gene;gene_biotype=protein_coding;locus_tag=BDAG_RS00350;old_locus_tag=BDAG_00061
gi|84788938|gb|CH482380.1|	73400	C	A	C	-	-	-	0.0536913	-	-	Y	ID=gene-BDAG_RS00350;Name=BDAG_RS00350;gbkey=Gene;gene_biotype=protein_coding;locus_tag=BDAG_RS00350;old_locus_tag=BDAG_00061
gi|84788938|gb|CH482380.1|	190808	G	A	G	-	-	-	0.0858896	-	-	Y	ID=gene-BDAG_RS00875;Name=BDAG_RS00875;gbkey=Gene;gene_biotype=protein_coding;locus_tag=BDAG_RS00875;old_locus_tag=BDAG_00142
gi|84788938|gb|CH482380.1|	206679	G	A	G	-	-	-	0.0343511	-	-	Y	ID=gene-BDAG_RS00955;Name=BDAG_RS00955;gbkey=Gene;gene_biotype=protein_coding;locus_tag=BDAG_RS00955;old_locus_tag=BDAG_00156
gi|84788938|gb|CH482380.1|	287448	C	G	C	-	-	-	0.0855263	-	-	Y	ID=gene-BDAG_RS01385;Name=yidC;gbkey=Gene;gene=yidC;gene_biotype=protein_coding;locus_tag=BDAG_RS01385;old_locus_tag=BDAG_00225
gi|84788938|gb|CH482380.1|	353863	G	A	G	-	-	-	0.0301205	-	-	N	ID=gene-BDAG_RS01640;Name=gatA;gbkey=Gene;gene=gatA;gene_biotype=protein_coding;locus_tag=BDAG_RS01640;old_locus_tag=BDAG_00265
gi|84788938|gb|CH482380.1|	358716	A	G	A	-	-	-	0.0352113	-	-	Y	ID=gene-BDAG_RS01660;Name=BDAG_RS01660;gbkey=Gene;gene_biotype=protein_coding;locus_tag=BDAG_RS01660;old_locus_tag=BDAG_00269
gi|84788938|gb|CH482380.1|	415256	G	A	G	-	-	-	0.119835	-	-	Y	ID=gene-BDAG_RS01900;Name=BDAG_RS01900;gbkey=Gene;gene_biotype=protein_coding;locus_tag=BDAG_RS01900;old_locus_tag=BDAG_00308
gi|84788938|gb|CH482380.1|	593288	C	T	C	-	-	-	0.0301724	-	-	N	ID=gene-BDAG_RS02750;Name=BDAG_RS02750;gbkey=Gene;gene_biotype=protein_coding;locus_tag=BDAG_RS02750;old_locus_tag=BDAG_00459
gi|84788938|gb|CH482380.1|	783442	C	G	C	-	-	-	0.055409	-	-	Y	ID=gene-BDAG_RS03680;Name=aspS;gbkey=Gene;gene=aspS;gene_biotype=protein_coding;locus_tag=BDAG_RS03680;old_locus_tag=BDAG_00623
gi|84788938|gb|CH482380.1|	1019589	G	A	G	-	-	-	0.0820189	-	-	Y	ID=gene-BDAG_RS04730;Name=BDAG_RS04730;gbkey=Gene;gene_biotype=protein_coding;locus_tag=BDAG_RS04730;old_locus_tag=BDAG_00821
gi|84788938|gb|CH482380.1|	1026829	C	A	C	-	-	-	0.0316456	-	-	N	N
gi|84788938|gb|CH482380.1|	1053392	C	G	C	-	-	-	0.078481	-	-	Y	ID=gene-BDAG_RS04920;Name=lptG;gbkey=Gene;gene=lptG;gene_biotype=protein_coding;locus_tag=BDAG_RS04920;old_locus_tag=BDAG_00856
gi|84788938|gb|CH482380.1|	1054591	G	G	A	-	-	-	0.362812	-	-	Y	ID=gene-BDAG_RS04925;Name=lptF;gbkey=Gene;gene=lptF;gene_biotype=protein_coding;locus_tag=BDAG_RS04925;old_locus_tag=BDAG_00857
gi|84788938|gb|CH482380.1|	1368084	C	A	C	-	-	-	0.0788382	-	-	Y	ID=gene-BDAG_RS06415;Name=BDAG_RS06415;gbkey=Gene;gene_biotype=protein_coding;locus_tag=BDAG_RS06415;old_locus_tag=BDAG_01108
gi|84788938|gb|CH482380.1|	1421811	G	A	G	-	-	-	0.0457143	-	-	N	ID=gene-BDAG_RS06665;Name=BDAG_RS06665;gbkey=Gene;gene_biotype=protein_coding;locus_tag=BDAG_RS06665;old_locus_tag=BDAG_01154
gi|84788938|gb|CH482380.1|	1454222	A	T	A	-	-	-	0.0329218	-	-	Y	ID=gene-BDAG_RS06810;Name=lysS;gbkey=Gene;gene=lysS;gene_biotype=protein_coding;locus_tag=BDAG_RS06810;old_locus_tag=BDAG_01181
gi|84788938|gb|CH482380.1|	1537708	G	A	G	-	-	-	0.0328947	-	-	N	ID=gene-BDAG_RS07225;Name=BDAG_RS07225;gbkey=Gene;gene_biotype=pseudogene;locus_tag=BDAG_RS07225;old_locus_tag=BDAG_01254;pseudo=true
gi|84788938|gb|CH482380.1|	1561339	C	T	C	-	-	-	0.110124	-	-	Y	ID=gene-BDAG_RS07310;Name=rpsB;gbkey=Gene;gene=rpsB;gene_biotype=protein_coding;locus_tag=BDAG_RS07310;old_locus_tag=BDAG_01270
gi|84788938|gb|CH482380.1|	1579152	C	C	T	-	-	-	0.39924	-	-	Y	ID=gene-BDAG_RS07395;Name=BDAG_RS07395;gbkey=Gene;gene_biotype=protein_coding;locus_tag=BDAG_RS07395;old_locus_tag=BDAG_01287
gi|84788938|gb|CH482380.1|	1797199	A	G	A	-	-	-	0.0815308	-	0.0114155	Y	ID=gene-BDAG_RS08425;Name=BDAG_RS08425;gbkey=Gene;gene_biotype=protein_coding;locus_tag=BDAG_RS08425;old_locus_tag=BDAG_01468
gi|84788938|gb|CH482380.1|	1804431	C	G	C	-	-	-	0.192935	-	-	Y	N
gi|84788938|gb|CH482380.1|	1812184	T	T	A	-	-	-	0.308901	-	-	Y	ID=gene-BDAG_RS08505;Name=hflX;gbkey=Gene;gene=hflX;gene_biotype=protein_coding;locus_tag=BDAG_RS08505;old_locus_tag=BDAG_01483
gi|84788938|gb|CH482380.1|	1857214	T	C	T	-	-	-	0.234266	-	-	Y	ID=gene-BDAG_RS08710;Name=potA;gbkey=Gene;gene=potA;gene_biotype=protein_coding;locus_tag=BDAG_RS08710;old_locus_tag=BDAG_01522
gi|84788938|gb|CH482380.1|	1864048	T	G	T	-	-	-	0.0913242	-	-	Y	ID=gene-BDAG_RS08740;Name=BDAG_RS08740;gbkey=Gene;gene_biotype=pseudogene;locus_tag=BDAG_RS08740;old_locus_tag=BDAG_01528;pseudo=true
gi|84788938|gb|CH482380.1|	1988382	A	G	A	-	-	-	0.0363636	-	-	N	ID=gene-BDAG_RS09235;Name=BDAG_RS09235;gbkey=Gene;gene_biotype=protein_coding;locus_tag=BDAG_RS09235;old_locus_tag=BDAG_01609
gi|84788938|gb|CH482380.1|	2196740	G	A	G	-	-	-	0.031746	-	-	N	ID=gene-BDAG_RS10360;Name=BDAG_RS10360;gbkey=Gene;gene_biotype=protein_coding;locus_tag=BDAG_RS10360;old_locus_tag=BDAG_01787
gi|84788938|gb|CH482380.1|	2343603	C	A	C	-	-	-	0.0329068	-	-	Y	ID=gene-BDAG_RS10985;Name=BDAG_RS10985;gbkey=Gene;gene_biotype=protein_coding;locus_tag=BDAG_RS10985;old_locus_tag=BDAG_01897
gi|84788938|gb|CH482380.1|	2343994	T	G	T	-	-	-	0.0736196	-	-	Y	ID=gene-BDAG_RS10985;Name=BDAG_RS10985;gbkey=Gene;gene_biotype=protein_coding;locus_tag=BDAG_RS10985;old_locus_tag=BDAG_01897
gi|84788938|gb|CH482380.1|	2379740	G	C	G	-	-	-	0.0313901	-	-	N	ID=gene-BDAG_RS11135;Name=BDAG_RS11135;gbkey=Gene;gene_biotype=protein_coding;locus_tag=BDAG_RS11135;old_locus_tag=BDAG_01919
gi|84788938|gb|CH482380.1|	2613695	C	A	C	-	-	-	0.0454545	-	-	Y	ID=gene-BDAG_RS12195;Name=BDAG_RS12195;gbkey=Gene;gene_biotype=protein_coding;locus_tag=BDAG_RS12195;old_locus_tag=BDAG_02104
gi|84788938|gb|CH482380.1|	2624871	C	C	T	-	-	-	0.393617	-	-	Y	ID=gene-BDAG_RS12255;Name=mobA;gbkey=Gene;gene=mobA;gene_biotype=protein_coding;locus_tag=BDAG_RS12255;old_locus_tag=BDAG_02115
gi|84788938|gb|CH482380.1|	2634163	C	G	C	-	-	-	0.0474138	-	-	Y	ID=gene-BDAG_RS12310;Name=BDAG_RS12310;gbkey=Gene;gene_biotype=protein_coding;locus_tag=BDAG_RS12310;old_locus_tag=BDAG_02124
gi|84788938|gb|CH482380.1|	2634767	G	T	G	-	-	-	0.0626959	-	-	Y	N
gi|84788938|gb|CH482380.1|	2717213	T	C	T	-	-	-	0.0412371	-	-	N	ID=gene-BDAG_RS12730;Name=BDAG_RS12730;gbkey=Gene;gene_biotype=protein_coding;locus_tag=BDAG_RS12730;old_locus_tag=BDAG_02200
gi|84788938|gb|CH482380.1|	2740225	T	T	G	-	-	-	0.418118	-	-	Y	ID=gene-BDAG_RS12860;Name=BDAG_RS12860;gbkey=Gene;gene_biotype=protein_coding;locus_tag=BDAG_RS12860;old_locus_tag=BDAG_02219
gi|84788938|gb|CH482380.1|	2740938	G	G	A	-	-	-	0.363029	-	-	Y	ID=gene-BDAG_RS12860;Name=BDAG_RS12860;gbkey=Gene;gene_biotype=protein_coding;locus_tag=BDAG_RS12860;old_locus_tag=BDAG_02219
gi|84788938|gb|CH482380.1|	2843106	C	T	C	-	-	-	0.0371622	-	-	Y	ID=gene-BDAG_RS13380;Name=BDAG_RS13380;gbkey=Gene;gene_biotype=protein_coding;locus_tag=BDAG_RS13380;old_locus_tag=BDAG_02311
gi|84788938|gb|CH482380.1|	2852309	A	T	A	-	-	-	0.0933661	-	-	Y	ID=gene-BDAG_RS13425;Name=gmd;gbkey=Gene;gene=gmd;gene_biotype=protein_coding;locus_tag=BDAG_RS13425;old_locus_tag=BDAG_02320
gi|84788938|gb|CH482380.1|	2858889	C	C	G	-	-	-	0.276423	-	-	Y	ID=gene-BDAG_RS13440;Name=BDAG_RS13440;gbkey=Gene;gene_biotype=protein_coding;locus_tag=BDAG_RS13440;old_locus_tag=BDAG_02323
gi|84788938|gb|CH482380.1|	2909128	C	T	C	-	-	-	0.0315789	-	-	N	ID=gene-BDAG_RS13675;Name=BDAG_RS13675;gbkey=Gene;gene_biotype=protein_coding;locus_tag=BDAG_RS13675;old_locus_tag=BDAG_02368
gi|84788938|gb|CH482380.1|	2923498	A	C	A	-	-	-	0.101266	-	-	N	ID=gene-BDAG_RS13740;Name=BDAG_RS13740;gbkey=Gene;gene_biotype=protein_coding;locus_tag=BDAG_RS13740;old_locus_tag=BDAG_02380
gi|84788938|gb|CH482380.1|	2984518	G	A	G	-	-	-	0.128906	-	-	Y	ID=gene-BDAG_RS14050;Name=BDAG_RS14050;gbkey=Gene;gene_biotype=protein_coding;locus_tag=BDAG_RS14050;old_locus_tag=BDAG_02436
gi|84788938|gb|CH482380.1|	2990853	A	G	A	-	-	-	0.038961	-	-	N	N
gi|84788938|gb|CH482380.1|	2995552	C	T	C	-	-	-	0.0860927	-	-	Y	ID=gene-BDAG_RS14100;Name=katG;gbkey=Gene;gene=katG;gene_biotype=protein_coding;locus_tag=BDAG_RS14100;old_locus_tag=BDAG_02445
gi|84788938|gb|CH482380.1|	3147542	A	A	G	-	-	-	0.449029	-	-	Y	ID=gene-BDAG_RS14855;Name=BDAG_RS14855;gbkey=Gene;gene_biotype=protein_coding;locus_tag=BDAG_RS14855;old_locus_tag=BDAG_02575
gi|84788938|gb|CH482380.1|	3166444	G	T	G	-	-	-	0.0309278	-	-	N	ID=gene-BDAG_RS14950;Name=BDAG_RS14950;gbkey=Gene;gene_biotype=protein_coding;locus_tag=BDAG_RS14950;old_locus_tag=BDAG_02590
gi|84788938|gb|CH482380.1|	3170754	A	T	A	-	-	-	0.0599455	-	-	Y	ID=gene-BDAG_RS14970;Name=ftsW;gbkey=Gene;gene=ftsW;gene_biotype=protein_coding;locus_tag=BDAG_RS14970
gi|84788938|gb|CH482380.1|	3180869	C	A	C	-	-	-	0.0320285	-	-	Y	N
gi|84788938|gb|CH482380.1|	3202493	C	C	T	-	-	-	0.365471	-	-	Y	ID=gene-BDAG_RS15075;Name=BDAG_RS15075;gbkey=Gene;gene_biotype=protein_coding;locus_tag=BDAG_RS15075;old_locus_tag=BDAG_02612
gi|84788938|gb|CH482380.1|	3266670	G	A	G	-	-	-	0.0723404	-	-	Y	ID=gene-BDAG_RS15375;Name=tssC;gbkey=Gene;gene=tssC;gene_biotype=protein_coding;locus_tag=BDAG_RS15375;old_locus_tag=BDAG_02666
gi|84788938|gb|CH482380.1|	3286938	G	A	G	-	-	-	0.0344828	-	-	Y	N
gi|84788938|gb|CH482380.1|	3401352	T	T	G	-	-	-	0.460751	-	-	Y	ID=gene-BDAG_RS16125;Name=rpoC;gbkey=Gene;gene=rpoC;gene_biotype=pseudogene;locus_tag=BDAG_RS16125;old_locus_tag=BDAG_02788;pseudo=true
gi|84788938|gb|CH482380.1|	3401767	C	T	C	-	-	-	0.137019	-	-	Y	ID=gene-BDAG_RS16125;Name=rpoC;gbkey=Gene;gene=rpoC;gene_biotype=pseudogene;locus_tag=BDAG_RS16125;old_locus_tag=BDAG_02788;pseudo=true
gi|84788939|gb|CH482381.1|	110765	A	A	C	-	-	-	0.41629	-	-	Y	ID=gene-BDAG_RS16690;Name=BDAG_RS16690;gbkey=Gene;gene_biotype=pseudogene;locus_tag=BDAG_RS16690;old_locus_tag=BDAG_02885;partial=true;pseudo=true;start_range=.,110650
gi|84788939|gb|CH482381.1|	182721	C	T	C	-	-	-	0.146853	-	-	Y	ID=gene-BDAG_RS17035;Name=BDAG_RS17035;gbkey=Gene;gene_biotype=pseudogene;locus_tag=BDAG_RS17035;old_locus_tag=BDAG_02943;pseudo=true
gi|84788939|gb|CH482381.1|	192107	C	C	T	-	-	-	0.410811	-	-	Y	ID=gene-BDAG_RS17070;Name=BDAG_RS17070;gbkey=Gene;gene_biotype=protein_coding;locus_tag=BDAG_RS17070;old_locus_tag=BDAG_02950
gi|84788939|gb|CH482381.1|	738927	T	G	T	-	-	-	0.118893	-	-	Y	ID=gene-BDAG_RS19405;Name=BDAG_RS19405;gbkey=Gene;gene_biotype=protein_coding;locus_tag=BDAG_RS19405;old_locus_tag=BDAG_03331
gi|84788939|gb|CH482381.1|	819572	T	C	T	-	-	-	0.0989811	-	-	Y	N
gi|84788939|gb|CH482381.1|	907813	A	T	A	-	-	-	0.134768	-	-	N	N
gi|84788939|gb|CH482381.1|	982699	C	T	C	-	-	-	0.0485714	-	-	Y	ID=gene-BDAG_RS20450;Name=BDAG_RS20450;gbkey=Gene;gene_biotype=protein_coding;locus_tag=BDAG_RS20450;old_locus_tag=BDAG_03513
gi|84788939|gb|CH482381.1|	1034791	C	T	C	-	-	-	0.112335	-	-	Y	ID=gene-BDAG_RS20710;Name=BDAG_RS20710;gbkey=Gene;gene_biotype=protein_coding;locus_tag=BDAG_RS20710
gi|84788939|gb|CH482381.1|	1084849	G	G	C	-	-	-	0.285714	-	-	Y	ID=gene-BDAG_RS20925;Name=BDAG_RS20925;gbkey=Gene;gene_biotype=protein_coding;locus_tag=BDAG_RS20925;old_locus_tag=BDAG_03595
gi|84788939|gb|CH482381.1|	1241052	C	G	C	-	-	-	0.0969388	-	-	Y	ID=gene-BDAG_RS21565;Name=BDAG_RS21565;gbkey=Gene;gene_biotype=protein_coding;locus_tag=BDAG_RS21565;old_locus_tag=BDAG_03702
gi|84788939|gb|CH482381.1|	1242586	T	A	T	-	-	-	0.112835	-	-	Y	ID=gene-BDAG_RS21570;Name=BDAG_RS21570;gbkey=Gene;gene_biotype=protein_coding;locus_tag=BDAG_RS21570;old_locus_tag=BDAG_03703
gi|84788939|gb|CH482381.1|	1574271	C	T	C	-	-	-	0.0301205	-	-	N	ID=gene-BDAG_RS23100;Name=BDAG_RS23100;gbkey=Gene;gene_biotype=protein_coding;locus_tag=BDAG_RS23100;old_locus_tag=BDAG_03962
gi|84788939|gb|CH482381.1|	1638949	A	C	A	-	-	-	0.0827586	0.0392157	-	Y	ID=gene-BDAG_RS23410;Name=BDAG_RS23410;gbkey=Gene;gene_biotype=protein_coding;locus_tag=BDAG_RS23410;old_locus_tag=BDAG_04018
gi|84788939|gb|CH482381.1|	1778920	G	A	G	-	-	-	0.0301003	-	-	N	ID=gene-BDAG_RS24055;Name=BDAG_RS24055;gbkey=Gene;gene_biotype=protein_coding;locus_tag=BDAG_RS24055
gi|84788939|gb|CH482381.1|	1890950	G	A	G	-	-	-	0.06469	-	-	Y	ID=gene-BDAG_RS24585;Name=BDAG_RS24585;gbkey=Gene;gene_biotype=protein_coding;locus_tag=BDAG_RS24585;old_locus_tag=BDAG_04225
gi|84788939|gb|CH482381.1|	1911661	G	A	G	-	-	-	0.078125	-	-	Y	ID=gene-BDAG_RS24680;Name=BDAG_RS24680;gbkey=Gene;gene_biotype=protein_coding;locus_tag=BDAG_RS24680;old_locus_tag=BDAG_04242
gi|84788939|gb|CH482381.1|	2133078	A	C	A	-	-	-	0.0442177	-	-	Y	ID=gene-BDAG_RS25740;Name=BDAG_RS25740;gbkey=Gene;gene_biotype=protein_coding;locus_tag=BDAG_RS25740;old_locus_tag=BDAG_04420
gi|84788940|gb|CH482382.1|	38209	C	G	C	-	-	-	0.0661765	-	-	Y	ID=gene-BDAG_RS26105;Name=BDAG_RS26105;gbkey=Gene;gene_biotype=protein_coding;locus_tag=BDAG_RS26105;old_locus_tag=BDAG_04486
gi|84788940|gb|CH482382.1|	116167	A	C	A	-	-	-	0.0905797	-	-	Y	ID=gene-BDAG_RS26475;Name=BDAG_RS26475;gbkey=Gene;gene_biotype=protein_coding;locus_tag=BDAG_RS26475;old_locus_tag=BDAG_04544
gi|84788940|gb|CH482382.1|	140604	T	A	T	-	-	-	0.119048	-	-	Y	N
gi|84788940|gb|CH482382.1|	192655	G	A	G	-	-	-	0.126984	-	-	Y	ID=gene-BDAG_RS26760;Name=BDAG_RS26760;gbkey=Gene;gene_biotype=protein_coding;locus_tag=BDAG_RS26760;old_locus_tag=BDAG_04588
gi|84788940|gb|CH482382.1|	289880	A	C	A	-	-	-	0.0707965	-	-	Y	ID=gene-BDAG_RS30395;Name=BDAG_RS30395;gbkey=Gene;gene_biotype=pseudogene;locus_tag=BDAG_RS30395;partial=true;pseudo=true;start_range=.,289783
gi|84788940|gb|CH482382.1|	357765	C	T	C	-	-	-	0.0422794	-	-	Y	N
gi|84788940|gb|CH482382.1|	390055	C	T	C	-	-	-	0.0324675	-	-	N	ID=gene-BDAG_RS27580;Name=BDAG_RS27580;gbkey=Gene;gene_biotype=pseudogene;locus_tag=BDAG_RS27580;old_locus_tag=BDAG_04700;pseudo=true
gi|84788940|gb|CH482382.1|	653688	A	C	A	-	-	-	0.113636	-	-	Y	N
gi|84788940|gb|CH482382.1|	677159	A	C	A	-	-	-	0.0301887	-	-	N	ID=gene-BDAG_RS28825;Name=ligD;gbkey=Gene;gene=ligD;gene_biotype=protein_coding;locus_tag=BDAG_RS28825;old_locus_tag=BDAG_04887
gi|84788940|gb|CH482382.1|	708948	A	A	C	-	-	-	0.417323	-	-	Y	ID=gene-BDAG_RS29005;Name=BDAG_RS29005;gbkey=Gene;gene_biotype=protein_coding;locus_tag=BDAG_RS29005;old_locus_tag=BDAG_04915
gi|84788938|gb|CH482380.1|	66464	C	T	C	-	-	-	-	0.0867052	-	Y	ID=gene-BDAG_RS00325;Name=flhA;gbkey=Gene;gene=flhA;gene_biotype=protein_coding;locus_tag=BDAG_RS00325;old_locus_tag=BDAG_00057
gi|84788938|gb|CH482380.1|	72744	G	A	G	-	-	-	-	0.0753968	-	N	ID=gene-BDAG_RS00345;Name=BDAG_RS00345;gbkey=Gene;gene_biotype=protein_coding;locus_tag=BDAG_RS00345;old_locus_tag=BDAG_00060
gi|84788938|gb|CH482380.1|	168023	C	T	C	-	-	-	-	0.144033	-	Y	ID=gene-BDAG_RS00770;Name=BDAG_RS00770;gbkey=Gene;gene_biotype=protein_coding;locus_tag=BDAG_RS00770;old_locus_tag=BDAG_00128
gi|84788938|gb|CH482380.1|	193589	G	A	G	-	-	-	-	0.0714286	-	Y	N
gi|84788938|gb|CH482380.1|	232898	T	C	T	-	-	-	-	0.109726	-	Y	ID=gene-BDAG_RS01080;Name=gspD;gbkey=Gene;gene=gspD;gene_biotype=protein_coding;locus_tag=BDAG_RS01080;old_locus_tag=BDAG_00179
gi|84788938|gb|CH482380.1|	293142	C	T	C	-	-	-	-	0.0899083	-	Y	ID=gene-BDAG_RS01410;Name=speG;gbkey=Gene;gene=speG;gene_biotype=protein_coding;locus_tag=BDAG_RS01410;old_locus_tag=BDAG_00231
gi|84788938|gb|CH482380.1|	356947	C	G	C	-	-	-	-	0.150485	-	Y	ID=gene-BDAG_RS01650;Name=BDAG_RS01650;gbkey=Gene;gene_biotype=protein_coding;locus_tag=BDAG_RS01650;old_locus_tag=BDAG_00267
gi|84788938|gb|CH482380.1|	910298	G	C	G	-	-	-	-	0.0368217	-	Y	N
gi|84788938|gb|CH482380.1|	910308	G	A	G	-	-	-	-	0.0956175	-	Y	N
gi|84788938|gb|CH482380.1|	1053443	A	C	A	-	-	-	-	0.046	-	Y	ID=gene-BDAG_RS04920;Name=lptG;gbkey=Gene;gene=lptG;gene_biotype=protein_coding;locus_tag=BDAG_RS04920;old_locus_tag=BDAG_00856
gi|84788938|gb|CH482380.1|	1054171	T	C	T	-	-	-	-	0.318302	-	Y	ID=gene-BDAG_RS04920;Name=lptG;gbkey=Gene;gene=lptG;gene_biotype=protein_coding;locus_tag=BDAG_RS04920;old_locus_tag=BDAG_00856
gi|84788938|gb|CH482380.1|	1054996	G	T	G	-	-	-	-	0.091195	-	Y	ID=gene-BDAG_RS04925;Name=lptF;gbkey=Gene;gene=lptF;gene_biotype=protein_coding;locus_tag=BDAG_RS04925;old_locus_tag=BDAG_00857
gi|84788938|gb|CH482380.1|	1134118	G	A	G	-	-	-	-	0.0776256	-	Y	ID=gene-BDAG_RS05285;Name=BDAG_RS05285;gbkey=Gene;gene_biotype=protein_coding;locus_tag=BDAG_RS05285;old_locus_tag=BDAG_00920
gi|84788938|gb|CH482380.1|	1229785	C	T	C	-	-	-	-	0.119835	-	Y	ID=gene-BDAG_RS05780;Name=BDAG_RS05780;gbkey=Gene;gene_biotype=protein_coding;locus_tag=BDAG_RS05780;old_locus_tag=BDAG_00993
gi|84788938|gb|CH482380.1|	1230096	C	A	C	-	-	-	-	0.0521472	-	Y	ID=gene-BDAG_RS05780;Name=BDAG_RS05780;gbkey=Gene;gene_biotype=protein_coding;locus_tag=BDAG_RS05780;old_locus_tag=BDAG_00993
gi|84788938|gb|CH482380.1|	1230164	C	T	C	-	-	-	-	0.138504	-	Y	ID=gene-BDAG_RS05780;Name=BDAG_RS05780;gbkey=Gene;gene_biotype=protein_coding;locus_tag=BDAG_RS05780;old_locus_tag=BDAG_00993
gi|84788938|gb|CH482380.1|	1230762	C	A	C	-	-	-	-	0.414384	-	Y	ID=gene-BDAG_RS05780;Name=BDAG_RS05780;gbkey=Gene;gene_biotype=protein_coding;locus_tag=BDAG_RS05780;old_locus_tag=BDAG_00993
gi|84788938|gb|CH482380.1|	1430764	A	C	A	-	-	-	-	0.128079	-	Y	ID=gene-BDAG_RS06705;Name=BDAG_RS06705;gbkey=Gene;gene_biotype=protein_coding;locus_tag=BDAG_RS06705;old_locus_tag=BDAG_01161
gi|84788938|gb|CH482380.1|	1433807	C	T	C	-	-	-	-	0.037037	-	N	ID=gene-BDAG_RS06715;Name=aceE;gbkey=Gene;gene=aceE;gene_biotype=protein_coding;locus_tag=BDAG_RS06715;old_locus_tag=BDAG_01162
gi|84788938|gb|CH482380.1|	1442414	G	A	G	-	-	-	-	0.0380228	-	Y	N
gi|84788938|gb|CH482380.1|	1851657	G	A	G	-	-	-	-	0.0595238	-	Y	ID=gene-BDAG_RS08680;Name=BDAG_RS08680;gbkey=Gene;gene_biotype=pseudogene;locus_tag=BDAG_RS08680;old_locus_tag=BDAG_01516;pseudo=true
gi|84788938|gb|CH482380.1|	1996243	G	A	G	-	-	-	-	0.389262	-	Y	ID=gene-BDAG_RS09265;Name=BDAG_RS09265;gbkey=Gene;gene_biotype=protein_coding;locus_tag=BDAG_RS09265;old_locus_tag=BDAG_01613
gi|84788938|gb|CH482380.1|	1997045	T	C	T	-	-	-	-	0.084317	-	Y	N
gi|84788938|gb|CH482380.1|	1997053	A	C	A	-	-	-	-	0.099026	-	Y	N
gi|84788938|gb|CH482380.1|	2053006	G	A	G	-	-	-	-	0.0842105	-	Y	ID=gene-BDAG_RS09560;Name=BDAG_RS09560;gbkey=Gene;gene_biotype=protein_coding;locus_tag=BDAG_RS09560;old_locus_tag=BDAG_01662
gi|84788938|gb|CH482380.1|	2694721	C	C	A	-	-	-	-	0.14787	-	Y	ID=gene-BDAG_RS12625;Name=gyrA;gbkey=Gene;gene=gyrA;gene_biotype=protein_coding;locus_tag=BDAG_RS12625;old_locus_tag=BDAG_02180
gi|84788938|gb|CH482380.1|	2859064	C	T	C	-	-	-	-	0.282828	-	Y	ID=gene-BDAG_RS13440;Name=BDAG_RS13440;gbkey=Gene;gene_biotype=protein_coding;locus_tag=BDAG_RS13440;old_locus_tag=BDAG_02323
gi|84788938|gb|CH482380.1|	2907784	G	A	G	-	-	-	-	0.0625	-	Y	ID=gene-BDAG_RS13670;Name=BDAG_RS13670;gbkey=Gene;gene_biotype=protein_coding;locus_tag=BDAG_RS13670;old_locus_tag=BDAG_02367
gi|84788938|gb|CH482380.1|	2927275	G	G	C	-	-	-	-	0.243386	-	Y	ID=gene-BDAG_RS13760;Name=BDAG_RS13760;gbkey=Gene;gene_biotype=protein_coding;locus_tag=BDAG_RS13760;old_locus_tag=BDAG_02384
gi|84788939|gb|CH482381.1|	88094	C	T	C	-	-	-	-	0.0841924	-	Y	N
gi|84788939|gb|CH482381.1|	88134	A	A	G	-	-	-	-	0.470238	-	Y	ID=gene-BDAG_RS16615;Name=rpoD;gbkey=Gene;gene=rpoD;gene_biotype=pseudogene;locus_tag=BDAG_RS16615;old_locus_tag=BDAG_02877;pseudo=true
gi|84788939|gb|CH482381.1|	311653	T	G	T	-	-	-	-	0.0662651	-	Y	N
gi|84788939|gb|CH482381.1|	322845	G	A	G	-	-	-	-	0.122995	-	Y	ID=gene-BDAG_RS17640;Name=BDAG_RS17640;gbkey=Gene;gene_biotype=protein_coding;locus_tag=BDAG_RS17640
gi|84788939|gb|CH482381.1|	330177	T	G	T	-	-	-	-	0.0321168	-	Y	ID=gene-BDAG_RS17670;Name=BDAG_RS17670;gbkey=Gene;gene_biotype=protein_coding;locus_tag=BDAG_RS17670;old_locus_tag=BDAG_03043
gi|84788939|gb|CH482381.1|	397597	T	G	T	-	-	-	-	0.0904523	0.017094	Y	N
gi|84788939|gb|CH482381.1|	782595	T	G	T	-	-	-	-	0.0512295	-	Y	ID=gene-BDAG_RS19590;Name=tssC;gbkey=Gene;gene=tssC;gene_biotype=protein_coding;locus_tag=BDAG_RS19590;old_locus_tag=BDAG_03360
gi|84788939|gb|CH482381.1|	934220	C	T	C	-	-	-	-	0.04038	-	Y	ID=gene-BDAG_RS20225;Name=BDAG_RS20225;gbkey=Gene;gene_biotype=protein_coding;locus_tag=BDAG_RS20225;old_locus_tag=BDAG_03471
gi|84788939|gb|CH482381.1|	949711	T	T	C	-	-	-	-	0.492537	-	Y	ID=gene-BDAG_RS20300;Name=bla;gbkey=Gene;gene=bla;gene_biotype=protein_coding;locus_tag=BDAG_RS20300;old_locus_tag=BDAG_03486
gi|84788939|gb|CH482381.1|	1062342	C	T	C	-	-	-	-	0.118557	-	Y	ID=gene-BDAG_RS20825;Name=BDAG_RS20825;gbkey=Gene;gene_biotype=protein_coding;locus_tag=BDAG_RS20825;old_locus_tag=BDAG_03575
gi|84788939|gb|CH482381.1|	1242383	G	G	A	-	-	-	-	0.430962	-	Y	ID=gene-BDAG_RS21570;Name=BDAG_RS21570;gbkey=Gene;gene_biotype=protein_coding;locus_tag=BDAG_RS21570;old_locus_tag=BDAG_03703
gi|84788939|gb|CH482381.1|	1546700	G	A	G	-	-	-	-	0.0316456	-	Y	ID=gene-BDAG_RS22980;Name=BDAG_RS22980;gbkey=Gene;gene_biotype=protein_coding;locus_tag=BDAG_RS22980;old_locus_tag=BDAG_03940
gi|84788939|gb|CH482381.1|	1597640	C	C	T	-	-	-	-	0.394595	-	Y	ID=gene-BDAG_RS23195;Name=BDAG_RS23195;gbkey=Gene;gene_biotype=protein_coding;locus_tag=BDAG_RS23195;old_locus_tag=BDAG_03978
gi|84788939|gb|CH482381.1|	1750753	C	T	C	-	-	-	-	0.0817844	-	Y	ID=gene-BDAG_RS23940;Name=BDAG_RS23940;gbkey=Gene;gene_biotype=protein_coding;locus_tag=BDAG_RS23940
gi|84788939|gb|CH482381.1|	1809989	C	C	G	-	-	-	-	0.450479	-	Y	N
gi|84788939|gb|CH482381.1|	1810421	C	C	G	-	-	-	-	0.431005	-	N	ID=gene-BDAG_RS24200;Name=BDAG_RS24200;gbkey=Gene;gene_biotype=protein_coding;locus_tag=BDAG_RS24200;old_locus_tag=BDAG_04154
gi|84788939|gb|CH482381.1|	1844600	C	C	T	-	-	-	-	0.492647	-	N	ID=gene-BDAG_RS24375;Name=BDAG_RS24375;gbkey=Gene;gene_biotype=protein_coding;locus_tag=BDAG_RS24375;old_locus_tag=BDAG_04188
gi|84788939|gb|CH482381.1|	1845850	T	G	T	-	-	-	-	0.111872	-	Y	N
gi|84788939|gb|CH482381.1|	2090945	C	T	C	-	-	-	-	0.170561	-	Y	N
gi|84788939|gb|CH482381.1|	2158720	A	C	A	-	-	-	-	0.087156	-	Y	ID=gene-BDAG_RS25870;Name=BDAG_RS25870;gbkey=Gene;gene_biotype=protein_coding;locus_tag=BDAG_RS25870;old_locus_tag=BDAG_04442
gi|84788940|gb|CH482382.1|	3524	T	G	T	-	-	-	-	0.466667	-	N	ID=gene-BDAG_RS25965;Name=BDAG_RS25965;gbkey=Gene;gene_biotype=protein_coding;locus_tag=BDAG_RS25965;old_locus_tag=BDAG_04458
gi|84788940|gb|CH482382.1|	72088	A	G	A	-	-	-	-	0.145522	-	Y	N
gi|84788940|gb|CH482382.1|	470014	T	G	T	-	-	-	-	0.0385675	-	Y	ID=gene-BDAG_RS27935;Name=BDAG_RS27935;gbkey=Gene;gene_biotype=protein_coding;locus_tag=BDAG_RS27935;old_locus_tag=BDAG_04755
gi|84788940|gb|CH482382.1|	810973	G	C	G	-	-	-	-	0.0490798	-	Y	ID=gene-BDAG_RS29475;Name=BDAG_RS29475;gbkey=Gene;gene_biotype=protein_coding;locus_tag=BDAG_RS29475;old_locus_tag=BDAG_04997
gi|84788938|gb|CH482380.1|	90243	C	T	C	-	-	-	-	-	0.324111	Y	ID=gene-BDAG_RS00455;Name=BDAG_RS00455;gbkey=Gene;gene_biotype=protein_coding;locus_tag=BDAG_RS00455;old_locus_tag=BDAG_00078
gi|84788938|gb|CH482380.1|	116475	G	G	A	-	-	-	-	-	0.190083	Y	ID=gene-BDAG_RS00565;Name=rffA;gbkey=Gene;gene=rffA;gene_biotype=protein_coding;locus_tag=BDAG_RS00565;old_locus_tag=BDAG_00094
gi|84788938|gb|CH482380.1|	131558	C	T	C	-	-	-	-	-	0.0737705	Y	ID=gene-BDAG_RS00615;Name=BDAG_RS00615;gbkey=Gene;gene_biotype=protein_coding;locus_tag=BDAG_RS00615;old_locus_tag=BDAG_00102
gi|84788938|gb|CH482380.1|	140381	T	C	T	-	-	-	-	-	0.0433071	N	ID=gene-BDAG_RS00645;Name=BDAG_RS00645;gbkey=Gene;gene_biotype=protein_coding;locus_tag=BDAG_RS00645;old_locus_tag=BDAG_00108
gi|84788938|gb|CH482380.1|	154394	T	C	T	-	-	-	-	-	0.0340136	N	ID=gene-BDAG_RS00705;Name=eutC;gbkey=Gene;gene=eutC;gene_biotype=protein_coding;locus_tag=BDAG_RS00705;old_locus_tag=BDAG_00118
gi|84788938|gb|CH482380.1|	172476	G	A	G	-	-	-	-	-	0.0656566	Y	N
gi|84788938|gb|CH482380.1|	187560	C	T	C	-	-	-	-	-	0.0545024	Y	ID=gene-BDAG_RS00860;Name=atpG;gbkey=Gene;gene=atpG;gene_biotype=protein_coding;locus_tag=BDAG_RS00860;old_locus_tag=BDAG_00139
gi|84788938|gb|CH482380.1|	209399	G	A	G	-	-	-	-	-	0.0407609	Y	ID=gene-BDAG_RS00965;Name=BDAG_RS00965;gbkey=Gene;gene_biotype=protein_coding;locus_tag=BDAG_RS00965;old_locus_tag=BDAG_00158
gi|84788938|gb|CH482380.1|	215225	G	A	G	-	-	-	-	-	0.0766129	Y	ID=gene-BDAG_RS00995;Name=BDAG_RS00995;gbkey=Gene;gene_biotype=protein_coding;locus_tag=BDAG_RS00995;old_locus_tag=BDAG_00164
gi|84788938|gb|CH482380.1|	224337	T	C	T	-	-	-	-	-	0.19774	Y	N
gi|84788938|gb|CH482380.1|	230659	C	T	C	-	-	-	-	-	0.0608696	Y	ID=gene-BDAG_RS01075;Name=BDAG_RS01075;gbkey=Gene;gene_biotype=protein_coding;locus_tag=BDAG_RS01075;old_locus_tag=BDAG_00178
gi|84788938|gb|CH482380.1|	236722	C	T	C	-	-	-	-	-	0.183857	Y	ID=gene-BDAG_RS01095;Name=BDAG_RS01095;gbkey=Gene;gene_biotype=protein_coding;locus_tag=BDAG_RS01095;old_locus_tag=BDAG_00182
gi|84788938|gb|CH482380.1|	286103	G	A	G	-	-	-	-	-	0.199507	Y	N
gi|84788938|gb|CH482380.1|	310514	C	T	C	0.0138889	-	-	-	-	0.10567	N	ID=gene-BDAG_RS01485;Name=mobC;gbkey=Gene;gene=mobC;gene_biotype=protein_coding;locus_tag=BDAG_RS01485
gi|84788938|gb|CH482380.1|	325958	A	G	A	-	-	-	-	-	0.0642202	Y	ID=gene-BDAG_RS01550;Name=BDAG_RS01550;gbkey=Gene;gene_biotype=protein_coding;locus_tag=BDAG_RS01550;old_locus_tag=BDAG_00247
gi|84788938|gb|CH482380.1|	359044	C	T	C	-	-	-	-	-	0.122549	Y	ID=gene-BDAG_RS01660;Name=BDAG_RS01660;gbkey=Gene;gene_biotype=protein_coding;locus_tag=BDAG_RS01660;old_locus_tag=BDAG_00269
gi|84788938|gb|CH482380.1|	364519	C	T	C	-	-	-	-	-	0.0434783	N	ID=gene-BDAG_RS01685;Name=BDAG_RS01685;gbkey=Gene;gene_biotype=protein_coding;locus_tag=BDAG_RS01685;old_locus_tag=BDAG_00274
gi|84788938|gb|CH482380.1|	418460	C	T	C	-	-	-	-	-	0.152778	Y	ID=gene-BDAG_RS01915;Name=BDAG_RS01915;gbkey=Gene;gene_biotype=protein_coding;locus_tag=BDAG_RS01915;old_locus_tag=BDAG_00311
gi|84788938|gb|CH482380.1|	430333	C	C	T	-	-	-	-	-	0.342373	Y	ID=gene-BDAG_RS01985;Name=BDAG_RS01985;gbkey=Gene;gene_biotype=protein_coding;locus_tag=BDAG_RS01985;old_locus_tag=BDAG_00324
gi|84788938|gb|CH482380.1|	471496	C	T	C	-	-	-	-	-	0.154762	Y	ID=gene-BDAG_RS02165;Name=BDAG_RS02165;gbkey=Gene;gene_biotype=protein_coding;locus_tag=BDAG_RS02165;old_locus_tag=BDAG_00357
gi|84788938|gb|CH482380.1|	484648	C	A	C	-	-	-	-	-	0.0456432	Y	ID=gene-BDAG_RS02240;Name=flgJ;gbkey=Gene;gene=flgJ;gene_biotype=protein_coding;locus_tag=BDAG_RS02240;old_locus_tag=BDAG_00372
gi|84788938|gb|CH482380.1|	502926	C	T	C	-	-	-	-	-	0.155738	Y	ID=gene-BDAG_RS02330;Name=BDAG_RS02330;gbkey=Gene;gene_biotype=protein_coding;locus_tag=BDAG_RS02330;old_locus_tag=BDAG_00389
gi|84788938|gb|CH482380.1|	506793	A	G	A	-	-	-	-	-	0.192825	Y	ID=gene-BDAG_RS02340;Name=BDAG_RS02340;gbkey=Gene;gene_biotype=protein_coding;locus_tag=BDAG_RS02340;old_locus_tag=BDAG_00391
gi|84788938|gb|CH482380.1|	509264	G	A	G	-	-	-	-	-	0.0825688	Y	ID=gene-BDAG_RS02355;Name=BDAG_RS02355;gbkey=Gene;gene_biotype=protein_coding;locus_tag=BDAG_RS02355;old_locus_tag=BDAG_00394
gi|84788938|gb|CH482380.1|	514861	A	G	A	-	-	-	-	-	0.363964	N	N
gi|84788938|gb|CH482380.1|	522369	C	T	C	-	-	-	-	-	0.0384615	Y	ID=gene-BDAG_RS02430;Name=glmU;gbkey=Gene;gene=glmU;gene_biotype=protein_coding;locus_tag=BDAG_RS02430;old_locus_tag=BDAG_00406
gi|84788938|gb|CH482380.1|	555825	T	C	T	-	-	-	-	-	0.379845	Y	ID=gene-BDAG_RS02595;Name=BDAG_RS02595;gbkey=Gene;gene_biotype=protein_coding;locus_tag=BDAG_RS02595;old_locus_tag=BDAG_00436
gi|84788938|gb|CH482380.1|	561880	G	A	G	-	-	-	-	-	0.484932	Y	ID=gene-BDAG_RS02625;Name=BDAG_RS02625;gbkey=Gene;gene_biotype=protein_coding;locus_tag=BDAG_RS02625
gi|84788938|gb|CH482380.1|	564172	A	G	A	-	-	-	-	-	0.0646766	Y	N
gi|84788938|gb|CH482380.1|	568427	A	G	A	-	-	-	-	-	0.0503145	Y	ID=gene-BDAG_RS02635;Name=BDAG_RS02635;gbkey=Gene;gene_biotype=protein_coding;locus_tag=BDAG_RS02635;old_locus_tag=BDAG_00441
gi|84788938|gb|CH482380.1|	586028	C	T	C	-	-	-	-	-	0.0705882	Y	ID=gene-BDAG_RS02710;Name=BDAG_RS02710;gbkey=Gene;gene_biotype=protein_coding;locus_tag=BDAG_RS02710;old_locus_tag=BDAG_00453
gi|84788938|gb|CH482380.1|	590324	A	A	G	-	-	-	-	-	0.288828	Y	ID=gene-BDAG_RS02735;Name=BDAG_RS02735;gbkey=Gene;gene_biotype=protein_coding;locus_tag=BDAG_RS02735;old_locus_tag=BDAG_00456
gi|84788938|gb|CH482380.1|	597009	G	G	A	-	-	-	-	-	0.276836	Y	ID=gene-BDAG_RS02765;Name=metH;gbkey=Gene;gene=metH;gene_biotype=protein_coding;locus_tag=BDAG_RS02765;old_locus_tag=BDAG_00462
gi|84788938|gb|CH482380.1|	602715	A	G	A	-	-	-	-	-	0.191964	Y	ID=gene-BDAG_RS02790;Name=BDAG_RS02790;gbkey=Gene;gene_biotype=protein_coding;locus_tag=BDAG_RS02790;old_locus_tag=BDAG_00466
gi|84788938|gb|CH482380.1|	602749	A	A	G	-	-	-	-	-	0.268939	Y	ID=gene-BDAG_RS02790;Name=BDAG_RS02790;gbkey=Gene;gene_biotype=protein_coding;locus_tag=BDAG_RS02790;old_locus_tag=BDAG_00466
gi|84788938|gb|CH482380.1|	618874	C	T	C	-	-	-	-	-	0.340967	Y	ID=gene-BDAG_RS02860;Name=BDAG_RS02860;gbkey=Gene;gene_biotype=pseudogene;locus_tag=BDAG_RS02860;old_locus_tag=BDAG_00477;pseudo=true
gi|84788938|gb|CH482380.1|	630572	T	C	T	-	-	-	-	-	0.0724638	Y	N
gi|84788938|gb|CH482380.1|	631614	A	G	A	-	-	-	-	-	0.0358566	N	ID=gene-BDAG_RS02935;Name=tauA;gbkey=Gene;gene=tauA;gene_biotype=protein_coding;locus_tag=BDAG_RS02935;old_locus_tag=BDAG_00491
gi|84788938|gb|CH482380.1|	651251	G	A	G	-	-	-	-	-	0.195918	Y	ID=gene-BDAG_RS03015;Name=BDAG_RS03015;gbkey=Gene;gene_biotype=pseudogene;locus_tag=BDAG_RS03015;old_locus_tag=BDAG_00505;pseudo=true
gi|84788938|gb|CH482380.1|	707482	C	T	C	-	-	-	-	-	0.0398773	Y	ID=gene-BDAG_RS03280;Name=BDAG_RS03280;gbkey=Gene;gene_biotype=protein_coding;locus_tag=BDAG_RS03280;old_locus_tag=BDAG_00554
gi|84788938|gb|CH482380.1|	731941	C	T	C	-	-	-	-	-	0.0343137	N	ID=gene-BDAG_RS03425;Name=BDAG_RS03425;gbkey=Gene;gene_biotype=protein_coding;locus_tag=BDAG_RS03425;old_locus_tag=BDAG_00579
gi|84788938|gb|CH482380.1|	778432	A	A	G	-	-	-	-	-	0.349345	Y	ID=gene-BDAG_RS03650;Name=BDAG_RS03650;gbkey=Gene;gene_biotype=protein_coding;locus_tag=BDAG_RS03650;old_locus_tag=BDAG_00618
gi|84788938|gb|CH482380.1|	785782	C	C	T	-	-	-	-	-	0.321168	N	ID=gene-BDAG_RS03690;Name=clsB;gbkey=Gene;gene=clsB;gene_biotype=protein_coding;locus_tag=BDAG_RS03690;old_locus_tag=BDAG_00625
gi|84788938|gb|CH482380.1|	786519	C	C	T	-	-	-	-	-	0.450237	Y	ID=gene-BDAG_RS03690;Name=clsB;gbkey=Gene;gene=clsB;gene_biotype=protein_coding;locus_tag=BDAG_RS03690;old_locus_tag=BDAG_00625
gi|84788938|gb|CH482380.1|	812646	C	T	C	-	-	-	-	-	0.109705	Y	ID=gene-BDAG_RS03800;Name=BDAG_RS03800;gbkey=Gene;gene_biotype=protein_coding;locus_tag=BDAG_RS03800;old_locus_tag=BDAG_00646
gi|84788938|gb|CH482380.1|	843009	C	T	C	-	-	-	-	-	0.104545	Y	ID=gene-BDAG_RS03935;Name=BDAG_RS03935;gbkey=Gene;gene_biotype=protein_coding;locus_tag=BDAG_RS03935;old_locus_tag=BDAG_00672
gi|84788938|gb|CH482380.1|	882701	A	G	A	-	-	-	-	-	0.491453	Y	ID=gene-BDAG_RS04110;Name=BDAG_RS04110;gbkey=Gene;gene_biotype=protein_coding;locus_tag=BDAG_RS04110;old_locus_tag=BDAG_00705
gi|84788938|gb|CH482380.1|	892903	G	A	G	-	-	-	-	-	0.387879	Y	ID=gene-BDAG_RS04165;Name=pyk;gbkey=Gene;gene=pyk;gene_biotype=protein_coding;locus_tag=BDAG_RS04165;old_locus_tag=BDAG_00716
gi|84788938|gb|CH482380.1|	905813	C	G	C	-	-	-	-	-	0.192308	Y	ID=gene-BDAG_RS04220;Name=BDAG_RS04220;gbkey=Gene;gene_biotype=protein_coding;locus_tag=BDAG_RS04220;old_locus_tag=BDAG_00727
gi|84788938|gb|CH482380.1|	910395	A	G	A	-	-	-	-	-	0.169935	Y	ID=gene-BDAG_RS04250;Name=BDAG_RS04250;gbkey=Gene;gene_biotype=protein_coding;locus_tag=BDAG_RS04250;old_locus_tag=BDAG_00733
gi|84788938|gb|CH482380.1|	946325	C	T	C	-	-	-	-	-	0.0352423	N	ID=gene-BDAG_RS04395;Name=BDAG_RS04395;gbkey=Gene;gene_biotype=protein_coding;locus_tag=BDAG_RS04395;old_locus_tag=BDAG_00762
gi|84788938|gb|CH482380.1|	1006028	G	A	G	-	-	-	-	-	0.183857	Y	ID=gene-BDAG_RS04680;Name=clpA;gbkey=Gene;gene=clpA;gene_biotype=protein_coding;locus_tag=BDAG_RS04680;old_locus_tag=BDAG_00811
gi|84788938|gb|CH482380.1|	1022407	C	T	C	-	-	-	-	-	0.240664	Y	ID=gene-BDAG_RS04745;Name=BDAG_RS04745;gbkey=Gene;gene_biotype=protein_coding;locus_tag=BDAG_RS04745;old_locus_tag=BDAG_00823
gi|84788938|gb|CH482380.1|	1051679	C	T	C	-	-	-	-	-	0.212598	Y	ID=gene-BDAG_RS04905;Name=BDAG_RS04905;gbkey=Gene;gene_biotype=protein_coding;locus_tag=BDAG_RS04905;old_locus_tag=BDAG_00853
gi|84788938|gb|CH482380.1|	1105494	T	C	T	-	-	-	-	-	0.0966011	N	ID=gene-BDAG_RS29715;Name=BDAG_RS29715;gbkey=Gene;gene_biotype=protein_coding;locus_tag=BDAG_RS29715
gi|84788938|gb|CH482380.1|	1168238	C	C	T	-	-	-	-	-	0.221239	Y	N
gi|84788938|gb|CH482380.1|	1244036	C	T	C	-	-	-	-	-	0.0338983	Y	ID=gene-BDAG_RS05830;Name=BDAG_RS05830;gbkey=Gene;gene_biotype=protein_coding;locus_tag=BDAG_RS05830;old_locus_tag=BDAG_01001
gi|84788938|gb|CH482380.1|	1255551	A	G	A	-	-	-	-	-	0.0364583	N	ID=gene-BDAG_RS05865;Name=msbA;gbkey=Gene;gene=msbA;gene_biotype=protein_coding;locus_tag=BDAG_RS05865;old_locus_tag=BDAG_01008
gi|84788938|gb|CH482380.1|	1278184	C	T	C	-	-	-	-	-	0.162996	N	ID=gene-BDAG_RS05975;Name=kdpB;gbkey=Gene;gene=kdpB;gene_biotype=pseudogene;locus_tag=BDAG_RS05975;old_locus_tag=BDAG_01028;pseudo=true
gi|84788938|gb|CH482380.1|	1308689	T	C	T	-	-	-	-	-	0.0646388	Y	ID=gene-BDAG_RS06125;Name=BDAG_RS06125;gbkey=Gene;gene_biotype=protein_coding;locus_tag=BDAG_RS06125;old_locus_tag=BDAG_01055
gi|84788938|gb|CH482380.1|	1333772	C	T	C	-	-	-	-	-	0.393617	Y	ID=gene-BDAG_RS06255;Name=BDAG_RS06255;gbkey=Gene;gene_biotype=protein_coding;locus_tag=BDAG_RS06255;old_locus_tag=BDAG_01080
gi|84788938|gb|CH482380.1|	1356451	C	T	C	-	-	-	-	-	0.0793651	Y	ID=gene-BDAG_RS06360;Name=rlmJ;gbkey=Gene;gene=rlmJ;gene_biotype=protein_coding;locus_tag=BDAG_RS06360;old_locus_tag=BDAG_01098
gi|84788938|gb|CH482380.1|	1363078	C	T	C	-	-	-	-	-	0.105263	Y	ID=gene-BDAG_RS06385;Name=BDAG_RS06385;gbkey=Gene;gene_biotype=protein_coding;locus_tag=BDAG_RS06385;old_locus_tag=BDAG_01103
gi|84788938|gb|CH482380.1|	1368985	T	C	T	-	-	-	-	-	0.0888031	Y	ID=gene-BDAG_RS06420;Name=BDAG_RS06420;gbkey=Gene;gene_biotype=protein_coding;locus_tag=BDAG_RS06420;old_locus_tag=BDAG_01109
gi|84788938|gb|CH482380.1|	1394978	C	T	C	-	-	-	-	-	0.0315315	N	ID=gene-BDAG_RS06550;Name=BDAG_RS06550;gbkey=Gene;gene_biotype=protein_coding;locus_tag=BDAG_RS06550;old_locus_tag=BDAG_01133
gi|84788938|gb|CH482380.1|	1396689	C	T	C	-	-	-	-	-	0.165605	Y	ID=gene-BDAG_RS06560;Name=BDAG_RS06560;gbkey=Gene;gene_biotype=protein_coding;locus_tag=BDAG_RS06560;old_locus_tag=BDAG_01135
gi|84788938|gb|CH482380.1|	1412170	G	A	G	-	-	-	-	-	0.0413793	Y	ID=gene-BDAG_RS06625;Name=BDAG_RS06625;gbkey=Gene;gene_biotype=protein_coding;locus_tag=BDAG_RS06625;old_locus_tag=BDAG_01146
gi|84788938|gb|CH482380.1|	1429452	C	T	C	-	-	-	-	-	0.339806	Y	ID=gene-BDAG_RS06700;Name=BDAG_RS06700;gbkey=Gene;gene_biotype=protein_coding;locus_tag=BDAG_RS06700;old_locus_tag=BDAG_01160
gi|84788938|gb|CH482380.1|	1435078	A	G	A	-	-	-	-	-	0.157767	Y	N
gi|84788938|gb|CH482380.1|	1449758	C	T	C	-	-	-	-	-	0.0714286	Y	ID=gene-BDAG_RS06790;Name=hscA;gbkey=Gene;gene=hscA;gene_biotype=protein_coding;locus_tag=BDAG_RS06790;old_locus_tag=BDAG_01177
gi|84788938|gb|CH482380.1|	1588893	C	T	C	-	-	-	-	-	0.040724	N	ID=gene-BDAG_RS07455;Name=guaB;gbkey=Gene;gene=guaB;gene_biotype=protein_coding;locus_tag=BDAG_RS07455;old_locus_tag=BDAG_01297
gi|84788938|gb|CH482380.1|	1612260	C	T	C	-	-	-	-	-	0.394089	Y	ID=gene-BDAG_RS07545;Name=BDAG_RS07545;gbkey=Gene;gene_biotype=protein_coding;locus_tag=BDAG_RS07545;old_locus_tag=BDAG_01310
gi|84788938|gb|CH482380.1|	1669787	C	T	C	-	-	-	-	-	0.0374332	N	ID=gene-BDAG_RS07825;Name=BDAG_RS07825;gbkey=Gene;gene_biotype=protein_coding;locus_tag=BDAG_RS07825;old_locus_tag=BDAG_01361
gi|84788938|gb|CH482380.1|	1706596	G	A	G	-	-	-	-	-	0.256579	Y	ID=gene-BDAG_RS07975;Name=BDAG_RS07975;gbkey=Gene;gene_biotype=protein_coding;locus_tag=BDAG_RS07975;old_locus_tag=BDAG_01387
gi|84788938|gb|CH482380.1|	1735546	C	T	C	-	-	-	-	-	0.0333333	Y	ID=gene-BDAG_RS08115;Name=BDAG_RS08115;gbkey=Gene;gene_biotype=protein_coding;locus_tag=BDAG_RS08115;old_locus_tag=BDAG_01413
gi|84788938|gb|CH482380.1|	1736678	C	T	C	-	-	-	-	-	0.19917	Y	ID=gene-BDAG_RS08120;Name=hyi;gbkey=Gene;gene=hyi;gene_biotype=protein_coding;locus_tag=BDAG_RS08120;old_locus_tag=BDAG_01414
gi|84788938|gb|CH482380.1|	1756548	G	A	G	-	-	-	-	-	0.037123	Y	ID=gene-BDAG_RS08225;Name=BDAG_RS08225;gbkey=Gene;gene_biotype=protein_coding;locus_tag=BDAG_RS08225;old_locus_tag=BDAG_01433
gi|84788938|gb|CH482380.1|	1798966	G	G	A	-	-	-	-	-	0.276667	Y	ID=gene-BDAG_RS08435;Name=BDAG_RS08435;gbkey=Gene;gene_biotype=protein_coding;locus_tag=BDAG_RS08435;old_locus_tag=BDAG_01470
gi|84788938|gb|CH482380.1|	1863991	C	T	C	-	-	-	-	-	0.105882	Y	ID=gene-BDAG_RS08740;Name=BDAG_RS08740;gbkey=Gene;gene_biotype=pseudogene;locus_tag=BDAG_RS08740;old_locus_tag=BDAG_01528;pseudo=true
gi|84788938|gb|CH482380.1|	1872608	G	A	G	-	-	-	-	-	0.0301003	N	ID=gene-BDAG_RS08770;Name=BDAG_RS08770;gbkey=Gene;gene_biotype=protein_coding;locus_tag=BDAG_RS08770;old_locus_tag=BDAG_01532
gi|84788938|gb|CH482380.1|	1875261	C	T	C	-	-	-	-	-	0.0317848	Y	ID=gene-BDAG_RS08785;Name=clcB;gbkey=Gene;gene=clcB;gene_biotype=protein_coding;locus_tag=BDAG_RS08785;old_locus_tag=BDAG_01535
gi|84788938|gb|CH482380.1|	1883828	C	T	C	-	0.0244565	-	-	-	0.0311111	N	ID=gene-BDAG_RS08820;Name=BDAG_RS08820;gbkey=Gene;gene_biotype=protein_coding;locus_tag=BDAG_RS08820;old_locus_tag=BDAG_01542
gi|84788938|gb|CH482380.1|	1910316	G	A	G	-	-	-	-	-	0.197719	Y	ID=gene-BDAG_RS08975;Name=BDAG_RS08975;gbkey=Gene;gene_biotype=protein_coding;locus_tag=BDAG_RS08975;old_locus_tag=BDAG_01570
gi|84788938|gb|CH482380.1|	1934945	G	A	G	-	-	-	-	-	0.237736	Y	ID=gene-BDAG_RS09085;Name=cobM;gbkey=Gene;gene=cobM;gene_biotype=protein_coding;locus_tag=BDAG_RS09085;old_locus_tag=BDAG_01589
gi|84788938|gb|CH482380.1|	1951773	G	A	G	-	-	-	-	-	0.130919	Y	ID=gene-BDAG_RS09160;Name=BDAG_RS09160;gbkey=Gene;gene_biotype=protein_coding;locus_tag=BDAG_RS09160;old_locus_tag=BDAG_01600
gi|84788938|gb|CH482380.1|	2002291	C	T	C	-	-	-	-	-	0.04	N	N
gi|84788938|gb|CH482380.1|	2002438	T	C	T	-	-	-	-	-	0.0443925	Y	ID=gene-BDAG_RS09295;Name=BDAG_RS09295;gbkey=Gene;gene_biotype=protein_coding;locus_tag=BDAG_RS09295;old_locus_tag=BDAG_01619
gi|84788938|gb|CH482380.1|	2050070	T	C	T	-	-	-	-	-	0.223214	Y	ID=gene-BDAG_RS09535;Name=BDAG_RS09535;gbkey=Gene;gene_biotype=protein_coding;locus_tag=BDAG_RS09535;old_locus_tag=BDAG_01658
gi|84788938|gb|CH482380.1|	2056667	G	G	A	-	-	-	-	-	0.458904	Y	N
gi|84788938|gb|CH482380.1|	2060927	T	C	T	-	-	-	-	-	0.188235	Y	ID=gene-BDAG_RS09610;Name=BDAG_RS09610;gbkey=Gene;gene_biotype=protein_coding;locus_tag=BDAG_RS09610;old_locus_tag=BDAG_01670
gi|84788938|gb|CH482380.1|	2071081	G	A	G	-	-	-	-	-	0.030303	N	ID=gene-BDAG_RS09670;Name=BDAG_RS09670;gbkey=Gene;gene_biotype=protein_coding;locus_tag=BDAG_RS09670;old_locus_tag=BDAG_01680
gi|84788938|gb|CH482380.1|	2180969	T	T	C	-	-	-	-	-	0.239819	Y	N
gi|84788938|gb|CH482380.1|	2181127	C	G	C	-	-	-	-	-	0.200422	Y	N
gi|84788938|gb|CH482380.1|	2194228	G	G	A	-	-	-	-	-	0.234818	Y	ID=gene-BDAG_RS10345;Name=BDAG_RS10345;gbkey=Gene;gene_biotype=protein_coding;locus_tag=BDAG_RS10345;old_locus_tag=BDAG_01784
gi|84788938|gb|CH482380.1|	2240633	G	A	G	-	-	-	-	-	0.126984	Y	ID=gene-BDAG_RS10560;Name=BDAG_RS10560;gbkey=Gene;gene_biotype=protein_coding;locus_tag=BDAG_RS10560;old_locus_tag=BDAG_01824
gi|84788938|gb|CH482380.1|	2243092	C	T	C	-	-	-	-	-	0.317164	Y	ID=gene-BDAG_RS10570;Name=BDAG_RS10570;gbkey=Gene;gene_biotype=protein_coding;locus_tag=BDAG_RS10570;old_locus_tag=BDAG_01825
gi|84788938|gb|CH482380.1|	2244335	C	T	C	-	-	-	-	-	0.0440678	Y	ID=gene-BDAG_RS10570;Name=BDAG_RS10570;gbkey=Gene;gene_biotype=protein_coding;locus_tag=BDAG_RS10570;old_locus_tag=BDAG_01825
gi|84788938|gb|CH482380.1|	2264834	A	G	A	-	-	-	-	-	0.089172	Y	ID=gene-BDAG_RS10665;Name=iolC;gbkey=Gene;gene=iolC;gene_biotype=protein_coding;locus_tag=BDAG_RS10665;old_locus_tag=BDAG_01843
gi|84788938|gb|CH482380.1|	2287342	G	A	G	-	-	-	-	-	0.11276	Y	ID=gene-BDAG_RS10770;Name=BDAG_RS10770;gbkey=Gene;gene_biotype=protein_coding;locus_tag=BDAG_RS10770;old_locus_tag=BDAG_01861
gi|84788938|gb|CH482380.1|	2335315	G	A	G	-	-	-	-	-	0.044164	Y	ID=gene-BDAG_RS10965;Name=BDAG_RS10965;gbkey=Gene;gene_biotype=protein_coding;locus_tag=BDAG_RS10965;old_locus_tag=BDAG_01895
gi|84788938|gb|CH482380.1|	2359831	G	A	G	-	-	-	-	-	0.204893	Y	ID=gene-BDAG_RS11030;Name=BDAG_RS11030;gbkey=Gene;gene_biotype=protein_coding;locus_tag=BDAG_RS11030;old_locus_tag=BDAG_01904
gi|84788938|gb|CH482380.1|	2370086	C	T	C	-	-	-	-	-	0.338521	Y	ID=gene-BDAG_RS11085;Name=BDAG_RS11085;gbkey=Gene;gene_biotype=protein_coding;locus_tag=BDAG_RS11085;old_locus_tag=BDAG_01914
gi|84788938|gb|CH482380.1|	2375663	C	T	C	-	-	-	-	-	0.0535714	Y	ID=gene-BDAG_RS11115;Name=BDAG_RS11115;gbkey=Gene;gene_biotype=protein_coding;locus_tag=BDAG_RS11115
gi|84788938|gb|CH482380.1|	2397157	G	A	G	-	-	-	-	-	0.0322581	Y	N
gi|84788938|gb|CH482380.1|	2413986	G	A	G	-	-	-	-	-	0.0555556	Y	ID=gene-BDAG_RS11290;Name=carA;gbkey=Gene;gene=carA;gene_biotype=protein_coding;locus_tag=BDAG_RS11290;old_locus_tag=BDAG_01947
gi|84788938|gb|CH482380.1|	2463133	A	G	A	-	-	-	-	-	0.138462	Y	ID=gene-BDAG_RS11535;Name=BDAG_RS11535;gbkey=Gene;gene_biotype=protein_coding;locus_tag=BDAG_RS11535;old_locus_tag=BDAG_01987
gi|84788938|gb|CH482380.1|	2528827	G	A	G	-	-	-	-	-	0.0354223	Y	ID=gene-BDAG_RS11770;Name=BDAG_RS11770;gbkey=Gene;gene_biotype=protein_coding;locus_tag=BDAG_RS11770;old_locus_tag=BDAG_02030
gi|84788938|gb|CH482380.1|	2534208	C	T	C	-	-	-	0.0241287	-	0.0327869	N	ID=gene-BDAG_RS11785;Name=BDAG_RS11785;gbkey=Gene;gene_biotype=protein_coding;locus_tag=BDAG_RS11785;old_locus_tag=BDAG_02032
gi|84788938|gb|CH482380.1|	2561753	G	A	G	-	-	-	-	-	0.197183	Y	ID=gene-BDAG_RS11910;Name=BDAG_RS11910;gbkey=Gene;gene_biotype=protein_coding;locus_tag=BDAG_RS11910;old_locus_tag=BDAG_02057
gi|84788938|gb|CH482380.1|	2603033	C	T	C	-	-	-	-	-	0.0327273	N	N
gi|84788938|gb|CH482380.1|	2608595	A	G	A	-	-	-	-	-	0.186992	Y	ID=gene-BDAG_RS12165;Name=fabF;gbkey=Gene;gene=fabF;gene_biotype=protein_coding;locus_tag=BDAG_RS12165;old_locus_tag=BDAG_02098
gi|84788938|gb|CH482380.1|	2673853	A	G	A	-	-	-	-	-	0.164557	Y	N
gi|84788938|gb|CH482380.1|	2698723	C	C	T	-	-	-	-	-	0.241848	Y	ID=gene-BDAG_RS12655;Name=BDAG_RS12655;gbkey=Gene;gene_biotype=protein_coding;locus_tag=BDAG_RS12655;old_locus_tag=BDAG_02184
gi|84788938|gb|CH482380.1|	2704531	G	A	G	-	-	-	-	-	0.0307692	N	ID=gene-BDAG_RS12680;Name=BDAG_RS12680;gbkey=Gene;gene_biotype=protein_coding;locus_tag=BDAG_RS12680;old_locus_tag=BDAG_02189
gi|84788938|gb|CH482380.1|	2721159	C	T	C	-	-	-	-	-	0.0310734	N	ID=gene-BDAG_RS12750;Name=guaD;gbkey=Gene;gene=guaD;gene_biotype=protein_coding;locus_tag=BDAG_RS12750;old_locus_tag=BDAG_02203
gi|84788938|gb|CH482380.1|	2731571	G	A	G	-	-	-	-	-	0.234742	Y	ID=gene-BDAG_RS12805;Name=BDAG_RS12805;gbkey=Gene;gene_biotype=protein_coding;locus_tag=BDAG_RS12805;old_locus_tag=BDAG_02210
gi|84788938|gb|CH482380.1|	2741403	C	T	C	-	-	-	-	-	0.0622837	Y	ID=gene-BDAG_RS12860;Name=BDAG_RS12860;gbkey=Gene;gene_biotype=protein_coding;locus_tag=BDAG_RS12860;old_locus_tag=BDAG_02219
gi|84788938|gb|CH482380.1|	2788460	G	A	G	-	-	-	-	-	0.0851852	Y	ID=gene-BDAG_RS13100;Name=BDAG_RS13100;gbkey=Gene;gene_biotype=protein_coding;locus_tag=BDAG_RS13100;old_locus_tag=BDAG_02261
gi|84788938|gb|CH482380.1|	2904836	A	G	A	-	-	-	-	-	0.169336	Y	N
gi|84788938|gb|CH482380.1|	2913015	G	A	G	-	-	-	-	-	0.0408163	Y	ID=gene-BDAG_RS13695;Name=bluB;gbkey=Gene;gene=bluB;gene_biotype=protein_coding;locus_tag=BDAG_RS13695;old_locus_tag=BDAG_02371
gi|84788938|gb|CH482380.1|	2936994	G	A	G	-	-	-	-	-	0.0301508	N	ID=gene-BDAG_RS13835;Name=tolA;gbkey=Gene;gene=tolA;gene_biotype=protein_coding;locus_tag=BDAG_RS13835
gi|84788938|gb|CH482380.1|	2948565	G	A	G	-	-	-	-	-	0.0408163	N	ID=gene-BDAG_RS13895;Name=miaA;gbkey=Gene;gene=miaA;gene_biotype=protein_coding;locus_tag=BDAG_RS13895;old_locus_tag=BDAG_02408
gi|84788938|gb|CH482380.1|	2955055	A	G	A	-	-	-	-	-	0.0311419	N	ID=gene-BDAG_RS13930;Name=BDAG_RS13930;gbkey=Gene;gene_biotype=protein_coding;locus_tag=BDAG_RS13930;old_locus_tag=BDAG_02415
gi|84788938|gb|CH482380.1|	2997434	T	T	A	-	-	-	-	-	0.487896	N	N
gi|84788938|gb|CH482380.1|	2997437	A	T	A	-	-	-	-	-	0.207692	N	N
gi|84788938|gb|CH482380.1|	2999333	T	C	T	-	-	-	-	-	0.0338164	N	ID=gene-BDAG_RS14110;Name=recG;gbkey=Gene;gene=recG;gene_biotype=protein_coding;locus_tag=BDAG_RS14110;old_locus_tag=BDAG_02447
gi|84788938|gb|CH482380.1|	3064940	A	G	A	-	-	-	-	-	0.114224	Y	ID=gene-BDAG_RS14420;Name=BDAG_RS14420;gbkey=Gene;gene_biotype=protein_coding;locus_tag=BDAG_RS14420
gi|84788938|gb|CH482380.1|	3130293	G	A	G	-	-	-	-	-	0.202	Y	ID=gene-BDAG_RS14755;Name=BDAG_RS14755;gbkey=Gene;gene_biotype=protein_coding;locus_tag=BDAG_RS14755
gi|84788938|gb|CH482380.1|	3132410	G	A	G	-	-	-	-	-	0.033557	N	ID=gene-BDAG_RS14775;Name=BDAG_RS14775;gbkey=Gene;gene_biotype=protein_coding;locus_tag=BDAG_RS14775;old_locus_tag=BDAG_02562
gi|84788938|gb|CH482380.1|	3158691	T	C	T	-	-	-	-	-	0.0331754	N	ID=gene-BDAG_RS14915;Name=secA;gbkey=Gene;gene=secA;gene_biotype=pseudogene;locus_tag=BDAG_RS14915;old_locus_tag=BDAG_02584;pseudo=true
gi|84788938|gb|CH482380.1|	3180817	G	A	G	-	-	-	-	-	0.412621	N	N
gi|84788938|gb|CH482380.1|	3187528	G	G	A	-	-	-	-	-	0.0403226	Y	N
gi|84788938|gb|CH482380.1|	3206144	G	A	G	-	-	-	-	-	0.497159	Y	ID=gene-BDAG_RS15100;Name=BDAG_RS15100;gbkey=Gene;gene_biotype=protein_coding;locus_tag=BDAG_RS15100;old_locus_tag=BDAG_02616
gi|84788938|gb|CH482380.1|	3243189	G	A	G	-	-	-	-	-	0.165354	Y	ID=gene-BDAG_RS15295;Name=BDAG_RS15295;gbkey=Gene;gene_biotype=protein_coding;locus_tag=BDAG_RS15295;old_locus_tag=BDAG_02651
gi|84788938|gb|CH482380.1|	3250017	A	G	A	-	-	-	-	-	0.357798	Y	ID=gene-BDAG_RS15320;Name=BDAG_RS15320;gbkey=Gene;gene_biotype=protein_coding;locus_tag=BDAG_RS15320;old_locus_tag=BDAG_02655
gi|84788938|gb|CH482380.1|	3313558	G	A	G	-	-	-	-	-	0.0666667	Y	ID=gene-BDAG_RS15610;Name=petA;gbkey=Gene;gene=petA;gene_biotype=protein_coding;locus_tag=BDAG_RS15610;old_locus_tag=BDAG_02698
gi|84788938|gb|CH482380.1|	3316784	A	G	A	-	-	-	-	-	0.0415648	Y	ID=gene-BDAG_RS15625;Name=tatC;gbkey=Gene;gene=tatC;gene_biotype=protein_coding;locus_tag=BDAG_RS15625;old_locus_tag=BDAG_02701
gi|84788938|gb|CH482380.1|	3326603	G	A	G	-	-	-	-	-	0.106667	Y	ID=gene-BDAG_RS15700;Name=murA;gbkey=Gene;gene=murA;gene_biotype=protein_coding;locus_tag=BDAG_RS15700;old_locus_tag=BDAG_02716
gi|84788938|gb|CH482380.1|	3330561	G	A	G	-	-	-	-	-	0.0702875	Y	ID=gene-BDAG_RS15725;Name=BDAG_RS15725;gbkey=Gene;gene_biotype=protein_coding;locus_tag=BDAG_RS15725;old_locus_tag=BDAG_02721
gi|84788938|gb|CH482380.1|	3330612	T	C	T	-	-	-	-	-	0.0619835	N	ID=gene-BDAG_RS15725;Name=BDAG_RS15725;gbkey=Gene;gene_biotype=protein_coding;locus_tag=BDAG_RS15725;old_locus_tag=BDAG_02721
gi|84788938|gb|CH482380.1|	3331994	G	A	G	-	-	-	-	-	0.186441	Y	ID=gene-BDAG_RS15730;Name=BDAG_RS15730;gbkey=Gene;gene_biotype=pseudogene;locus_tag=BDAG_RS15730;old_locus_tag=BDAG_02722;pseudo=true
gi|84788938|gb|CH482380.1|	3396581	G	A	G	-	-	-	-	-	0.381081	Y	ID=gene-BDAG_RS16100;Name=BDAG_RS16100;gbkey=Gene;gene_biotype=protein_coding;locus_tag=BDAG_RS16100;old_locus_tag=BDAG_02786
gi|84788938|gb|CH482380.1|	3405582	G	A	G	-	-	-	-	-	0.0716418	Y	ID=gene-BDAG_RS16130;Name=rpoB;gbkey=Gene;gene=rpoB;gene_biotype=pseudogene;locus_tag=BDAG_RS16130;old_locus_tag=BDAG_02789;pseudo=true
gi|84788939|gb|CH482381.1|	3752	A	G	A	-	-	-	-	-	0.131757	Y	ID=gene-BDAG_RS16190;Name=BDAG_RS16190;gbkey=Gene;gene_biotype=pseudogene;locus_tag=BDAG_RS16190;pseudo=true
gi|84788939|gb|CH482381.1|	31546	C	T	C	-	-	-	-	-	0.391705	Y	ID=gene-BDAG_RS16325;Name=BDAG_RS16325;gbkey=Gene;gene_biotype=protein_coding;locus_tag=BDAG_RS16325;old_locus_tag=BDAG_02825
gi|84788939|gb|CH482381.1|	46955	T	C	T	-	-	-	-	-	0.174545	Y	N
gi|84788939|gb|CH482381.1|	68170	G	A	G	-	-	-	-	-	0.0306748	N	ID=gene-BDAG_RS16525;Name=BDAG_RS16525;gbkey=Gene;gene_biotype=protein_coding;locus_tag=BDAG_RS16525;old_locus_tag=BDAG_02859
gi|84788939|gb|CH482381.1|	128931	C	T	C	-	-	-	-	-	0.189441	Y	ID=gene-BDAG_RS16765;Name=BDAG_RS16765;gbkey=Gene;gene_biotype=protein_coding;locus_tag=BDAG_RS16765;old_locus_tag=BDAG_02898
gi|84788939|gb|CH482381.1|	146502	A	G	A	-	-	-	-	-	0.0700219	Y	ID=gene-BDAG_RS16855;Name=sdhC;gbkey=Gene;gene=sdhC;gene_biotype=protein_coding;locus_tag=BDAG_RS16855;old_locus_tag=BDAG_02913
gi|84788939|gb|CH482381.1|	181378	A	A	G	-	-	-	-	-	0.281991	Y	ID=gene-BDAG_RS17035;Name=BDAG_RS17035;gbkey=Gene;gene_biotype=pseudogene;locus_tag=BDAG_RS17035;old_locus_tag=BDAG_02943;pseudo=true
gi|84788939|gb|CH482381.1|	199198	A	G	A	-	-	-	-	-	0.132308	Y	ID=gene-BDAG_RS17095;Name=fdxH;gbkey=Gene;gene=fdxH;gene_biotype=protein_coding;locus_tag=BDAG_RS17095;old_locus_tag=BDAG_02955
gi|84788939|gb|CH482381.1|	200203	C	T	C	-	-	-	-	-	0.178322	Y	ID=gene-BDAG_RS17105;Name=fdhE;gbkey=Gene;gene=fdhE;gene_biotype=protein_coding;locus_tag=BDAG_RS17105;old_locus_tag=BDAG_02957
gi|84788939|gb|CH482381.1|	205687	C	T	C	-	-	-	-	-	0.0348837	N	ID=gene-BDAG_RS17125;Name=BDAG_RS17125;gbkey=Gene;gene_biotype=protein_coding;locus_tag=BDAG_RS17125;old_locus_tag=BDAG_02959
gi|84788939|gb|CH482381.1|	235999	C	T	C	-	-	-	-	-	0.156951	Y	ID=gene-BDAG_RS17255;Name=BDAG_RS17255;gbkey=Gene;gene_biotype=protein_coding;locus_tag=BDAG_RS17255
gi|84788939|gb|CH482381.1|	236527	C	T	C	-	-	-	-	-	0.208511	N	ID=gene-BDAG_RS17260;Name=BDAG_RS17260;gbkey=Gene;gene_biotype=protein_coding;locus_tag=BDAG_RS17260;old_locus_tag=BDAG_02981
gi|84788939|gb|CH482381.1|	261484	T	C	T	0.0102941	-	-	-	-	0.0303951	N	ID=gene-BDAG_RS17380;Name=BDAG_RS17380;gbkey=Gene;gene_biotype=protein_coding;locus_tag=BDAG_RS17380;old_locus_tag=BDAG_03003
gi|84788939|gb|CH482381.1|	274111	C	T	C	-	-	-	-	-	0.168874	Y	N
gi|84788939|gb|CH482381.1|	320832	T	C	T	-	-	-	-	-	0.0310345	N	ID=gene-BDAG_RS17625;Name=BDAG_RS17625;gbkey=Gene;gene_biotype=protein_coding;locus_tag=BDAG_RS17625;old_locus_tag=BDAG_03038
gi|84788939|gb|CH482381.1|	388860	A	G	A	-	-	-	-	-	0.369863	Y	ID=gene-BDAG_RS30065;Name=BDAG_RS30065;gbkey=Gene;gene_biotype=protein_coding;locus_tag=BDAG_RS30065
gi|84788939|gb|CH482381.1|	413925	G	T	G	-	-	-	-	-	0.12749	Y	ID=gene-BDAG_RS18045;Name=BDAG_RS18045;gbkey=Gene;gene_biotype=pseudogene;locus_tag=BDAG_RS18045;partial=true;pseudo=true;start_range=.,413879
gi|84788939|gb|CH482381.1|	423462	A	G	A	-	-	-	-	-	0.149573	Y	ID=gene-BDAG_RS18085;Name=glmS;gbkey=Gene;gene=glmS;gene_biotype=protein_coding;locus_tag=BDAG_RS18085;partial=true;start_range=.,422219
gi|84788939|gb|CH482381.1|	426615	C	T	C	-	-	-	-	-	0.0393013	N	ID=gene-BDAG_RS18100;Name=pgaB;gbkey=Gene;gene=pgaB;gene_biotype=protein_coding;locus_tag=BDAG_RS18100;old_locus_tag=BDAG_03112
gi|84788939|gb|CH482381.1|	478849	T	C	T	-	-	-	-	-	0.0310881	N	N
gi|84788939|gb|CH482381.1|	482298	C	G	C	-	-	-	-	-	0.0340909	N	ID=gene-BDAG_RS30090;Name=BDAG_RS30090;gbkey=Gene;gene_biotype=protein_coding;locus_tag=BDAG_RS30090
gi|84788939|gb|CH482381.1|	504421	G	A	G	-	-	-	-	-	0.363057	Y	ID=gene-BDAG_RS18410;Name=BDAG_RS18410;gbkey=Gene;gene_biotype=pseudogene;locus_tag=BDAG_RS18410;pseudo=true
gi|84788939|gb|CH482381.1|	574251	A	G	A	-	-	-	-	-	0.28821	Y	ID=gene-BDAG_RS18670;Name=BDAG_RS18670;gbkey=Gene;gene_biotype=protein_coding;locus_tag=BDAG_RS18670;old_locus_tag=BDAG_03205
gi|84788939|gb|CH482381.1|	618906	G	A	G	-	-	-	-	-	0.0421687	N	ID=gene-BDAG_RS18895;Name=BDAG_RS18895;gbkey=Gene;gene_biotype=protein_coding;locus_tag=BDAG_RS18895;old_locus_tag=BDAG_03241
gi|84788939|gb|CH482381.1|	641557	C	T	C	-	-	-	-	-	0.0698925	Y	ID=gene-BDAG_RS18985;Name=BDAG_RS18985;gbkey=Gene;gene_biotype=protein_coding;locus_tag=BDAG_RS18985;old_locus_tag=BDAG_03258
gi|84788939|gb|CH482381.1|	678185	T	T	A	-	-	-	-	-	0.297059	Y	ID=gene-BDAG_RS19165;Name=BDAG_RS19165;gbkey=Gene;gene_biotype=protein_coding;locus_tag=BDAG_RS19165;old_locus_tag=BDAG_03290
gi|84788939|gb|CH482381.1|	679220	C	T	C	-	-	-	-	-	0.1875	Y	ID=gene-BDAG_RS19165;Name=BDAG_RS19165;gbkey=Gene;gene_biotype=protein_coding;locus_tag=BDAG_RS19165;old_locus_tag=BDAG_03290
gi|84788939|gb|CH482381.1|	680647	G	A	G	-	-	-	-	-	0.0440529	N	N
gi|84788939|gb|CH482381.1|	682984	C	T	C	-	-	-	-	-	0.03125	N	N
gi|84788939|gb|CH482381.1|	708233	G	A	G	-	-	-	-	-	0.157459	Y	ID=gene-BDAG_RS19270;Name=BDAG_RS19270;gbkey=Gene;gene_biotype=protein_coding;locus_tag=BDAG_RS19270;old_locus_tag=BDAG_03306
gi|84788939|gb|CH482381.1|	1012977	C	T	C	-	-	-	-	-	0.172867	Y	N
gi|84788939|gb|CH482381.1|	1017822	A	A	G	-	-	-	-	-	0.369231	Y	ID=gene-BDAG_RS20615;Name=BDAG_RS20615;gbkey=Gene;gene_biotype=protein_coding;locus_tag=BDAG_RS20615;old_locus_tag=BDAG_03544
gi|84788939|gb|CH482381.1|	1059222	A	G	A	-	-	-	-	-	0.169192	Y	N
gi|84788939|gb|CH482381.1|	1085741	G	A	G	-	-	-	-	-	0.223629	Y	N
gi|84788939|gb|CH482381.1|	1124034	A	G	A	-	-	-	-	-	0.116279	Y	ID=gene-BDAG_RS21105;Name=BDAG_RS21105;gbkey=Gene;gene_biotype=protein_coding;locus_tag=BDAG_RS21105;old_locus_tag=BDAG_03624
gi|84788939|gb|CH482381.1|	1160323	T	C	T	-	0.0264151	-	-	-	0.0314465	N	ID=gene-BDAG_RS21220;Name=BDAG_RS21220;gbkey=Gene;gene_biotype=pseudogene;locus_tag=BDAG_RS21220;partial=true;pseudo=true;start_range=.,1153857
gi|84788939|gb|CH482381.1|	1182822	G	G	A	-	-	-	-	-	0.264706	N	ID=gene-BDAG_RS21280;Name=BDAG_RS21280;gbkey=Gene;gene_biotype=protein_coding;locus_tag=BDAG_RS21280
gi|84788939|gb|CH482381.1|	1191313	C	T	C	-	-	-	-	-	0.030303	N	ID=gene-BDAG_RS21315;Name=BDAG_RS21315;gbkey=Gene;gene_biotype=protein_coding;locus_tag=BDAG_RS21315;old_locus_tag=BDAG_03657
gi|84788939|gb|CH482381.1|	1196764	G	A	G	-	-	-	-	-	0.0748899	Y	ID=gene-BDAG_RS21350;Name=BDAG_RS21350;gbkey=Gene;gene_biotype=protein_coding;locus_tag=BDAG_RS21350;old_locus_tag=BDAG_03663
gi|84788939|gb|CH482381.1|	1209220	A	G	A	-	-	-	-	-	0.104938	Y	ID=gene-BDAG_RS21410;Name=BDAG_RS21410;gbkey=Gene;gene_biotype=protein_coding;locus_tag=BDAG_RS21410;old_locus_tag=BDAG_03672
gi|84788939|gb|CH482381.1|	1211664	C	C	T	-	-	-	-	-	0.34375	Y	ID=gene-BDAG_RS21420;Name=BDAG_RS21420;gbkey=Gene;gene_biotype=protein_coding;locus_tag=BDAG_RS21420;old_locus_tag=BDAG_03674
gi|84788939|gb|CH482381.1|	1211966	G	A	G	-	-	-	-	-	0.10274	Y	ID=gene-BDAG_RS21420;Name=BDAG_RS21420;gbkey=Gene;gene_biotype=protein_coding;locus_tag=BDAG_RS21420;old_locus_tag=BDAG_03674
gi|84788939|gb|CH482381.1|	1219717	G	C	G	-	-	-	-	-	0.153005	Y	ID=gene-BDAG_RS21465;Name=BDAG_RS21465;gbkey=Gene;gene_biotype=protein_coding;locus_tag=BDAG_RS21465;old_locus_tag=BDAG_03683
gi|84788939|gb|CH482381.1|	1231375	A	C	A	-	-	-	-	-	0.0418848	Y	ID=gene-BDAG_RS21525;Name=penA;gbkey=Gene;gene=penA;gene_biotype=pseudogene;locus_tag=BDAG_RS21525;old_locus_tag=BDAG_03694;partial=true;pseudo=true;start_range=.,1230823
gi|84788939|gb|CH482381.1|	1235653	C	T	C	-	-	-	-	-	0.0650407	Y	ID=gene-BDAG_RS21545;Name=BDAG_RS21545;gbkey=Gene;gene_biotype=pseudogene;locus_tag=BDAG_RS21545;old_locus_tag=BDAG_03698;partial=true;pseudo=true;start_range=.,1234525
gi|84788939|gb|CH482381.1|	1244208	A	G	A	-	-	-	-	-	0.065534	Y	ID=gene-BDAG_RS30220;Name=BDAG_RS30220;gbkey=Gene;gene_biotype=protein_coding;locus_tag=BDAG_RS30220
gi|84788939|gb|CH482381.1|	1269320	G	A	G	-	-	-	-	-	0.0823864	Y	N
gi|84788939|gb|CH482381.1|	1275723	T	C	T	-	-	-	-	-	0.140271	Y	ID=gene-BDAG_RS21735;Name=BDAG_RS21735;gbkey=Gene;gene_biotype=protein_coding;locus_tag=BDAG_RS21735;old_locus_tag=BDAG_03731
gi|84788939|gb|CH482381.1|	1284033	G	A	G	-	-	-	-	-	0.047486	Y	ID=gene-BDAG_RS21765;Name=BDAG_RS21765;gbkey=Gene;gene_biotype=protein_coding;locus_tag=BDAG_RS21765
gi|84788939|gb|CH482381.1|	1292652	G	A	G	-	-	-	-	-	0.0303951	N	ID=gene-BDAG_RS21800;Name=BDAG_RS21800;gbkey=Gene;gene_biotype=protein_coding;locus_tag=BDAG_RS21800;old_locus_tag=BDAG_03737
gi|84788939|gb|CH482381.1|	1320454	T	C	T	-	-	-	-	-	0.158065	Y	ID=gene-BDAG_RS21935;Name=BDAG_RS21935;gbkey=Gene;gene_biotype=protein_coding;locus_tag=BDAG_RS21935;old_locus_tag=BDAG_03763
gi|84788939|gb|CH482381.1|	1321229	G	G	A	-	-	-	-	-	0.244131	Y	ID=gene-BDAG_RS21940;Name=BDAG_RS21940;gbkey=Gene;gene_biotype=protein_coding;locus_tag=BDAG_RS21940;old_locus_tag=BDAG_03764
gi|84788939|gb|CH482381.1|	1412346	T	C	T	-	-	-	-	-	0.0858896	Y	N
gi|84788939|gb|CH482381.1|	1422162	G	A	G	-	-	-	-	-	0.0304878	N	ID=gene-BDAG_RS22435;Name=BDAG_RS22435;gbkey=Gene;gene_biotype=protein_coding;locus_tag=BDAG_RS22435;old_locus_tag=BDAG_03852
gi|84788939|gb|CH482381.1|	1439667	T	C	T	-	-	-	-	-	0.0725191	Y	ID=gene-BDAG_RS30250;Name=BDAG_RS30250;gbkey=Gene;gene_biotype=pseudogene;locus_tag=BDAG_RS30250;pseudo=true
gi|84788939|gb|CH482381.1|	1440481	T	C	T	-	-	-	-	-	0.0612245	N	ID=gene-BDAG_RS30250;Name=BDAG_RS30250;gbkey=Gene;gene_biotype=pseudogene;locus_tag=BDAG_RS30250;pseudo=true
gi|84788939|gb|CH482381.1|	1445078	A	G	A	-	-	-	-	-	0.218954	Y	ID=gene-BDAG_RS30250;Name=BDAG_RS30250;gbkey=Gene;gene_biotype=pseudogene;locus_tag=BDAG_RS30250;pseudo=true
gi|84788939|gb|CH482381.1|	1466473	T	T	C	-	-	-	-	-	0.0409836	Y	ID=gene-BDAG_RS22640;Name=BDAG_RS22640;gbkey=Gene;gene_biotype=protein_coding;locus_tag=BDAG_RS22640;old_locus_tag=BDAG_03884
gi|84788939|gb|CH482381.1|	1529759	C	T	C	-	-	-	-	-	0.0366492	N	ID=gene-BDAG_RS22895;Name=BDAG_RS22895;gbkey=Gene;gene_biotype=protein_coding;locus_tag=BDAG_RS22895;old_locus_tag=BDAG_03928
gi|84788939|gb|CH482381.1|	1569472	G	A	G	-	-	-	-	-	0.363636	Y	ID=gene-BDAG_RS23075;Name=BDAG_RS23075;gbkey=Gene;gene_biotype=protein_coding;locus_tag=BDAG_RS23075;old_locus_tag=BDAG_03957
gi|84788939|gb|CH482381.1|	1575589	G	A	G	-	-	-	-	-	0.180873	Y	N
gi|84788939|gb|CH482381.1|	1583080	T	C	T	-	-	-	0.0147059	-	0.039801	N	ID=gene-BDAG_RS23130;Name=BDAG_RS23130;gbkey=Gene;gene_biotype=pseudogene;locus_tag=BDAG_RS23130;old_locus_tag=BDAG_03968;pseudo=true
gi|84788939|gb|CH482381.1|	1604185	A	G	A	-	0.0145985	-	-	-	0.0316206	N	ID=gene-BDAG_RS23230;Name=BDAG_RS23230;gbkey=Gene;gene_biotype=protein_coding;locus_tag=BDAG_RS23230;old_locus_tag=BDAG_03985
gi|84788939|gb|CH482381.1|	1610535	A	G	A	-	-	-	-	-	0.137026	Y	N
gi|84788939|gb|CH482381.1|	1670786	T	C	T	-	-	-	-	-	0.328736	Y	ID=gene-BDAG_RS23550;Name=BDAG_RS23550;gbkey=Gene;gene_biotype=protein_coding;locus_tag=BDAG_RS23550
gi|84788939|gb|CH482381.1|	1676977	G	A	G	-	-	-	-	-	0.0331126	N	ID=gene-BDAG_RS23575;Name=BDAG_RS23575;gbkey=Gene;gene_biotype=protein_coding;locus_tag=BDAG_RS23575;old_locus_tag=BDAG_04045
gi|84788939|gb|CH482381.1|	1691917	G	A	G	-	-	-	-	-	0.0502793	Y	ID=gene-BDAG_RS23640;Name=BDAG_RS23640;gbkey=Gene;gene_biotype=protein_coding;locus_tag=BDAG_RS23640;old_locus_tag=BDAG_04056
gi|84788939|gb|CH482381.1|	1722137	A	G	A	-	-	-	-	-	0.0786517	Y	ID=gene-BDAG_RS30300;Name=BDAG_RS30300;gbkey=Gene;gene_biotype=protein_coding;locus_tag=BDAG_RS30300
gi|84788939|gb|CH482381.1|	1728717	C	A	C	-	-	-	-	-	0.189723	Y	ID=gene-BDAG_RS23835;Name=BDAG_RS23835;gbkey=Gene;gene_biotype=protein_coding;locus_tag=BDAG_RS23835;old_locus_tag=BDAG_04089
gi|84788939|gb|CH482381.1|	1761120	T	T	G	-	-	-	-	-	0.272	Y	ID=gene-BDAG_RS23980;Name=BDAG_RS23980;gbkey=Gene;gene_biotype=protein_coding;locus_tag=BDAG_RS23980;old_locus_tag=BDAG_04114
gi|84788939|gb|CH482381.1|	1785261	G	A	G	-	-	-	-	-	0.0333333	N	ID=gene-BDAG_RS24095;Name=BDAG_RS24095;gbkey=Gene;gene_biotype=pseudogene;locus_tag=BDAG_RS24095;old_locus_tag=BDAG_04134;pseudo=true
gi|84788939|gb|CH482381.1|	1818356	G	A	G	-	-	-	-	-	0.486056	Y	ID=gene-BDAG_RS24230;Name=BDAG_RS24230;gbkey=Gene;gene_biotype=protein_coding;locus_tag=BDAG_RS24230;old_locus_tag=BDAG_04160
gi|84788939|gb|CH482381.1|	1837306	G	A	G	-	-	-	-	-	0.0307692	N	ID=gene-BDAG_RS24330;Name=BDAG_RS24330;gbkey=Gene;gene_biotype=protein_coding;locus_tag=BDAG_RS24330;old_locus_tag=BDAG_04179
gi|84788939|gb|CH482381.1|	1844471	T	C	T	-	-	-	-	-	0.0324786	N	N
gi|84788939|gb|CH482381.1|	1868853	T	C	T	-	-	-	-	-	0.171315	Y	N
gi|84788939|gb|CH482381.1|	1887096	C	T	C	-	-	-	-	-	0.108333	Y	N
gi|84788939|gb|CH482381.1|	1908209	C	C	T	-	-	-	-	-	0.333333	Y	ID=gene-BDAG_RS24670;Name=BDAG_RS24670;gbkey=Gene;gene_biotype=protein_coding;locus_tag=BDAG_RS24670;old_locus_tag=BDAG_04240
gi|84788939|gb|CH482381.1|	1909208	C	T	C	-	-	-	-	-	0.0335917	N	ID=gene-BDAG_RS24675;Name=BDAG_RS24675;gbkey=Gene;gene_biotype=protein_coding;locus_tag=BDAG_RS24675;old_locus_tag=BDAG_04241
gi|84788939|gb|CH482381.1|	1935837	A	C	A	-	-	-	-	-	0.032491	Y	N
gi|84788939|gb|CH482381.1|	1949403	T	C	T	-	-	-	-	-	0.0340426	N	ID=gene-BDAG_RS24860;Name=BDAG_RS24860;gbkey=Gene;gene_biotype=protein_coding;locus_tag=BDAG_RS24860;old_locus_tag=BDAG_04273
gi|84788939|gb|CH482381.1|	1951901	G	A	G	0.0138889	-	-	-	-	0.0362694	N	ID=gene-BDAG_RS24865;Name=BDAG_RS24865;gbkey=Gene;gene_biotype=protein_coding;locus_tag=BDAG_RS24865;old_locus_tag=BDAG_04274
gi|84788939|gb|CH482381.1|	1988839	C	C	T	-	-	-	-	-	0.25	Y	ID=gene-BDAG_RS25015;Name=BDAG_RS25015;gbkey=Gene;gene_biotype=protein_coding;locus_tag=BDAG_RS25015;old_locus_tag=BDAG_04305
gi|84788939|gb|CH482381.1|	2007601	C	T	C	-	-	-	-	-	0.0553846	Y	ID=gene-BDAG_RS25110;Name=BDAG_RS25110;end_range=2007994,.;gbkey=Gene;gene_biotype=pseudogene;locus_tag=BDAG_RS25110;partial=true;pseudo=true
gi|84788939|gb|CH482381.1|	2020652	C	T	C	-	-	-	-	-	0.23871	Y	ID=gene-BDAG_RS25165;Name=BDAG_RS25165;gbkey=Gene;gene_biotype=pseudogene;locus_tag=BDAG_RS25165;old_locus_tag=BDAG_04332;pseudo=true
gi|84788939|gb|CH482381.1|	2033172	T	C	T	-	-	-	-	-	0.166667	Y	ID=gene-BDAG_RS25230;Name=BDAG_RS25230;gbkey=Gene;gene_biotype=protein_coding;locus_tag=BDAG_RS25230;old_locus_tag=BDAG_04345
gi|84788939|gb|CH482381.1|	2175907	G	G	T	-	-	-	-	-	0.294118	Y	ID=gene-BDAG_RS25945;Name=BDAG_RS25945;end_range=2176129,.;gbkey=Gene;gene_biotype=pseudogene;locus_tag=BDAG_RS25945;partial=true;pseudo=true
gi|84788940|gb|CH482382.1|	11958	G	A	G	-	-	-	-	-	0.0842105	Y	ID=gene-BDAG_RS25995;Name=BDAG_RS25995;gbkey=Gene;gene_biotype=protein_coding;locus_tag=BDAG_RS25995;old_locus_tag=BDAG_04464
gi|84788940|gb|CH482382.1|	12388	G	A	G	-	-	-	-	-	0.0650407	Y	N
gi|84788940|gb|CH482382.1|	35135	A	G	A	-	-	-	-	-	0.0314465	N	ID=gene-BDAG_RS26095;Name=BDAG_RS26095;gbkey=Gene;gene_biotype=protein_coding;locus_tag=BDAG_RS26095;old_locus_tag=BDAG_04484
gi|84788940|gb|CH482382.1|	71919	C	G	C	-	-	-	-	-	0.304965	Y	N
gi|84788940|gb|CH482382.1|	75244	T	C	T	-	-	-	-	-	0.0675105	Y	ID=gene-BDAG_RS26255;Name=BDAG_RS26255;gbkey=Gene;gene_biotype=protein_coding;locus_tag=BDAG_RS26255;old_locus_tag=BDAG_04510
gi|84788940|gb|CH482382.1|	82388	A	G	A	-	-	-	-	-	0.215116	N	ID=gene-BDAG_RS26295;Name=BDAG_RS26295;gbkey=Gene;gene_biotype=protein_coding;locus_tag=BDAG_RS26295;old_locus_tag=BDAG_04517
gi|84788940|gb|CH482382.1|	158808	C	T	C	-	-	-	-	-	0.0389972	Y	ID=gene-BDAG_RS26620;Name=BDAG_RS26620;gbkey=Gene;gene_biotype=protein_coding;locus_tag=BDAG_RS26620;old_locus_tag=BDAG_04569
gi|84788940|gb|CH482382.1|	176888	T	C	T	-	-	-	-	-	0.0695652	Y	ID=gene-BDAG_RS26680;Name=BDAG_RS26680;gbkey=Gene;gene_biotype=protein_coding;locus_tag=BDAG_RS26680;old_locus_tag=BDAG_04577
gi|84788940|gb|CH482382.1|	199373	A	G	A	-	-	-	-	-	0.030837	N	ID=gene-BDAG_RS26795;Name=BDAG_RS26795;gbkey=Gene;gene_biotype=protein_coding;locus_tag=BDAG_RS26795;old_locus_tag=BDAG_04595
gi|84788940|gb|CH482382.1|	220379	T	G	T	-	-	-	-	-	0.0374332	Y	ID=gene-BDAG_RS26850;Name=uca;gbkey=Gene;gene=uca;gene_biotype=pseudogene;locus_tag=BDAG_RS26850;old_locus_tag=BDAG_04603;pseudo=true
gi|84788940|gb|CH482382.1|	277037	A	G	A	0.0226629	-	-	-	-	0.0304569	N	ID=gene-BDAG_RS27120;Name=BDAG_RS27120;gbkey=Gene;gene_biotype=protein_coding;locus_tag=BDAG_RS27120;old_locus_tag=BDAG_04642
gi|84788940|gb|CH482382.1|	296660	A	G	A	-	-	-	-	-	0.0714286	Y	ID=gene-BDAG_RS27230;Name=BDAG_RS27230;gbkey=Gene;gene_biotype=protein_coding;locus_tag=BDAG_RS27230;old_locus_tag=BDAG_04649
gi|84788940|gb|CH482382.1|	313073	G	G	A	-	-	-	-	-	0.248	Y	ID=gene-BDAG_RS27305;Name=BDAG_RS27305;gbkey=Gene;gene_biotype=protein_coding;locus_tag=BDAG_RS27305;old_locus_tag=BDAG_04658
gi|84788940|gb|CH482382.1|	369772	C	T	C	-	-	-	-	-	0.0462046	Y	ID=gene-BDAG_RS27525;Name=BDAG_RS27525;gbkey=Gene;gene_biotype=protein_coding;locus_tag=BDAG_RS27525;old_locus_tag=BDAG_04693
gi|84788940|gb|CH482382.1|	379385	A	G	A	-	-	-	-	-	0.0671533	N	N
gi|84788940|gb|CH482382.1|	380477	T	C	T	-	-	-	-	-	0.0573951	Y	ID=gene-BDAG_RS27570;Name=BDAG_RS27570;gbkey=Gene;gene_biotype=protein_coding;locus_tag=BDAG_RS27570;old_locus_tag=BDAG_04699
gi|84788940|gb|CH482382.1|	394227	G	A	G	-	-	-	-	-	0.0391061	Y	ID=gene-BDAG_RS27595;Name=BDAG_RS27595;gbkey=Gene;gene_biotype=protein_coding;locus_tag=BDAG_RS27595;old_locus_tag=BDAG_04703
gi|84788940|gb|CH482382.1|	394684	C	T	C	-	-	-	-	-	0.0606061	Y	ID=gene-BDAG_RS27595;Name=BDAG_RS27595;gbkey=Gene;gene_biotype=protein_coding;locus_tag=BDAG_RS27595;old_locus_tag=BDAG_04703
gi|84788940|gb|CH482382.1|	571532	C	T	C	-	-	-	-	-	0.202429	Y	ID=gene-BDAG_RS28360;Name=glgB;gbkey=Gene;gene=glgB;gene_biotype=protein_coding;locus_tag=BDAG_RS28360
gi|84788940|gb|CH482382.1|	629536	T	C	T	-	-	-	-	-	0.0529801	Y	ID=gene-BDAG_RS28605;Name=BDAG_RS28605;gbkey=Gene;gene_biotype=protein_coding;locus_tag=BDAG_RS28605;old_locus_tag=BDAG_04857
gi|84788940|gb|CH482382.1|	642202	A	C	A	-	-	-	-	-	0.0683012	N	N
gi|84788940|gb|CH482382.1|	647337	G	A	G	-	-	-	-	-	0.212121	Y	ID=gene-BDAG_RS28695;Name=BDAG_RS28695;gbkey=Gene;gene_biotype=protein_coding;locus_tag=BDAG_RS28695;old_locus_tag=BDAG_04868
gi|84788940|gb|CH482382.1|	686767	G	A	G	-	-	-	-	-	0.435115	Y	ID=gene-BDAG_RS28895;Name=BDAG_RS28895;gbkey=Gene;gene_biotype=pseudogene;locus_tag=BDAG_RS28895;pseudo=true
gi|84788940|gb|CH482382.1|	699994	G	A	G	-	-	-	-	-	0.0364238	N	ID=gene-BDAG_RS28950;Name=BDAG_RS28950;gbkey=Gene;gene_biotype=protein_coding;locus_tag=BDAG_RS28950;old_locus_tag=BDAG_04906
gi|84788940|gb|CH482382.1|	774265	G	A	G	-	-	-	-	-	0.459716	Y	ID=gene-BDAG_RS29320;Name=BDAG_RS29320;gbkey=Gene;gene_biotype=pseudogene;locus_tag=BDAG_RS29320;pseudo=true
gi|84788940|gb|CH482382.1|	775309	T	G	T	-	-	-	-	-	0.3375	Y	ID=gene-BDAG_RS29325;Name=narI;gbkey=Gene;gene=narI;gene_biotype=protein_coding;locus_tag=BDAG_RS29325;old_locus_tag=BDAG_04971
gi|84788940|gb|CH482382.1|	795602	G	A	G	-	-	-	-	-	0.348259	Y	ID=gene-BDAG_RS29420;Name=BDAG_RS29420;gbkey=Gene;gene_biotype=protein_coding;locus_tag=BDAG_RS29420;old_locus_tag=BDAG_04987
gi|84788940|gb|CH482382.1|	819779	G	A	G	-	-	-	-	-	0.0342466	N	ID=gene-BDAG_RS29515;Name=BDAG_RS29515;gbkey=Gene;gene_biotype=pseudogene;locus_tag=BDAG_RS29515;old_locus_tag=BDAG_05004;partial=true;pseudo=true;start_range=.,818961
