# Supplementary material for: Detecting Genetic Variation of Colonizing Streptococcus agalactiae Genomes in Humans: A Precision Protocol
Source: Front Bioinform. 2022 Jun 3;2:813599. doi: 10.3389/fbinf.2022.813599 (PMC9580942; doi:10.3389/fbinf.2022.813599)
Supplement: Supplementary file 6 [file Table6.XLSX]

## Sheet: Supplementary Table 5
Supplementary Table 6 | Comparason results between the two PM detection programs in GBS datasets.
	GBS-M001T			GBS-M001C
Loci	PMcalling	MuTect2		PMcalling	MuTect2
645168	PASS	PASS		PASS	PASS
1067147	PASS	PASS		PASS	PASS
1,326,769*	PASS	PASS		PASS	PASS
1393363	PASS	PASS		PASS	PASS
467425	PASS	PASS		PASS	PASS
70,583*	PASS	-		PASS	-
1912682	PASS	clustered_events		PASS	PASS
396424	PASS	PASS		-	-
1320879	PASS	PASS		-	-
593534	Clustered PM filter	PASS		-	-
1750144	PASS	alt_allele_in_normal, t_lod_fstar		PASS	-
1912672	PASS	-		PASS	-
1912696	PASS	-		PASS	-
739189	PASS	-		-	-
1152986	PASS	-		-	-
1021263	-	-		PASS	-
1023305	-	-		PASS	-
1169991	-	-		PASS	-
1320850	-	-		PASS	-
* Verified in at least one single clone by PCR.
