# Supplementary material for: Detecting Genetic Variation of Colonizing Streptococcus agalactiae Genomes in Humans: A Precision Protocol
Source: Front Bioinform. 2022 Jun 3;2:813599. doi: 10.3389/fbinf.2022.813599 (PMC9580942; doi:10.3389/fbinf.2022.813599)
Supplement: Supplementary file 7 [file Table11.XLSX]

## Sheet: Supplementary Table 10
Supplementary Table 11 | Burkholderia dolosa genes under positive selection.
Gene ID	Coden number	Expected nonsynonymous mutation ratio*	Nonsynonymous expectation	Synonymous expectation	PMs	Nonsynonymous actual	Synonymous actual	Normalized Ka/Ks**	Fisher exact test P-value***	Annotation
>NZ_CH482381.1 WP_035974715.1	2376	0.731368	5213.19	1914.81	15	15	0	-	0.0161	GNAT family N-acetyltransferase
>NZ_CH482381.1 WP_006766404.1	1422	0.731998	3122.7	1143.3	11	11	0	-	0.04362	MFS transporter
>NZ_CH482380.1 WP_035972698.1	1956	0.756126	4436.95	1431.05	13	13	0	-	0.04741	DUF839 domain-containing protein
>NZ_CH482380.1 WP_006763095.1	1674	0.724241	3637.14	1384.86	10	10	0	-	0.07122	OmpA family protein
>NZ_CH482381.1 WP_006767007.1	1584	0.72615	3450.67	1301.33	10	10	0	-	0.07124	Na+/H+ antiporter
>NZ_CH482380.1 WP_006763641.1	1149	0.742027	2557.77	889.233	10	10	0	-	0.07343	LPS export ABC transporter permease LptG
>NZ_CH482380.1 WP_035971557.1	1641	0.742395	3654.81	1268.19	10	10	0	-	0.07358	GMC family oxidoreductase
>NZ_CH482381.1 WP_035974502.1	945	0.746664	2116.79	718.208	11	11	0	-	0.0761	ABC transporter ATP-binding protein
>NZ_CH482380.1 WP_006764402.1	1452	0.753878	3283.89	1072.11	11	11	0	-	0.07627	DUF2213 domain-containing protein
>NZ_CH482380.1 WP_035971954.1	972	0.718294	2094.55	821.453	8	8	0	-	0.1154	hypothetical protein
>NZ_CH482381.1 WP_035974078.1	1407	0.724387	3057.64	1163.36	8	8	0	-	0.1166	APC family permease
>NZ_CH482380.1 WP_006765378.1	768	0.732924	1688.66	615.342	8	8	0	-	0.119	lipid asymmetry maintenance ABC transporter permease subunit MlaE
>NZ_CH482380.1 WP_006762979.1	1785	0.736278	3942.77	1412.23	8	8	0	-	0.1204	branched-chain amino acid ABC transporter ATP-binding protein/permease
>NZ_CH482381.1 WP_006765909.1	1800	0.736253	3975.77	1424.23	8	8	0	-	0.1204	methyl-accepting chemotaxis protein
>NZ_CH482380.1 WP_006764206.1	882	0.737986	1952.71	693.289	8	8	0	-	0.1211	LysM peptidoglycan-binding domain-containing protein
>NZ_CH482381.1 WP_006766181.1	1062	0.739718	2356.74	829.26	9	9	0	-	0.1231	alkene reductase
>NZ_CH482382.1 WP_006767118.1	1818	0.740522	4038.81	1415.19	9	9	0	-	0.1233	glutamine--fructose-6-phosphate transaminase (isomerizing)
>NZ_CH482381.1 WP_006766381.1	1926	0.739669	4273.81	1504.19	9	9	0	-	0.1234	DUF3483 domain-containing protein
>NZ_CH482381.1 WP_035973678.1	2130	0.745677	4764.87	1625.13	9	9	0	-	0.1234	TonB-dependent copper receptor
>NZ_CH482381.1 WP_006765550.1	1311	0.748496	2943.84	989.165	9	9	0	-	0.1235	bifunctional tetrahydrofolate synthase/dihydrofolate synthase
>NZ_CH482381.1 WP_006765553.1	1533	0.761897	3503.97	1095.03	9	9	0	-	0.1265	amidophosphoribosyltransferase
>NZ_CH482381.1 WP_035974932.1	2004	0.753481	4529.93	1482.07	10	10	0	-	0.1327	cyclic di-GMP phosphodiesterase
>NZ_CH482380.1 WP_006763479.1	3108	0.741625	6914.92	2409.08	15	14	1	4.87745	0.1363	glycosyl transferase family 51
>NZ_CH482381.1 WP_035974338.1	1218	0.71498	2612.54	1041.46	11	10	1	3.9864	0.1966	YeeE/YedE family protein
>NZ_CH482381.1 WP_035975345.1	618	0.76216	1413.04	440.956	8	8	0	-	0.2105	hypothetical protein
>NZ_CH482380.1 WP_035971751.1	1503	0.760024	3426.95	1082.05	8	8	0	-	0.2113	glycerol kinase
>NZ_CH482381.1 WP_045552289.1	1419	0.753085	3205.88	1051.12	8	8	0	-	0.2125	LLM class flavin-dependent oxidoreductase
>NZ_CH482380.1 WP_035972651.1	1146	0.751334	2583.09	854.915	8	8	0	-	0.2128	carbamoyl-phosphate synthase small subunit
>NZ_CH482380.1 WP_105773955.1	2646	0.747282	5931.93	2006.07	14	13	1	4.39637	0.2131	fimbrial biogenesis outer membrane usher protein
>NZ_CH482380.1 WP_006762948.1	1413	0.749198	3175.85	1063.15	8	8	0	-	0.2136	ethanolamine permease
>NZ_CH482380.1 WP_035971973.1	1830	0.749523	4114.88	1375.12	8	8	0	-	0.2136	glycoside hydrolase family 15 protein
>NZ_CH482380.1 WP_006765265.1	1857	0.749576	4175.89	1395.11	8	8	0	-	0.2136	penicillin-binding protein 2
>NZ_CH482380.1 WP_006764232.1	1203	0.748358	2700.83	908.174	8	8	0	-	0.2138	RluA family pseudouridine synthase
>NZ_CH482381.1 WP_006766752.1	1233	0.745554	2757.8	941.196	8	8	0	-	0.2148	4-hydroxybenzoate 3-monooxygenase
>NZ_CH482380.1 WP_006764791.1	1479	0.744605	3303.81	1133.19	8	8	0	-	0.2153	DegQ family serine endoprotease
>NZ_CH482381.1 WP_035974909.1	1749	0.744775	3907.84	1339.16	8	8	0	-	0.2153	hypothetical protein
>NZ_CH482380.1 WP_006763069.1	2595	0.764427	5951.06	1833.94	15	14	1	4.31437	0.2179	DNA topoisomerase III
>NZ_CH482380.1 WP_035972520.1	1320	0.722377	2860.61	1099.39	10	9	1	3.45888	0.3016	MFS transporter
>NZ_CH482382.1 WP_035975545.1	1401	0.734886	3088.73	1114.27	11	10	1	3.60756	0.3075	ATP-binding protein
>NZ_CH482380.1 WP_035972404.1	1746	0.731524	3831.72	1406.28	11	10	1	3.67009	0.3076	cyclic peptide export ABC transporter
>NZ_CH482380.1 WP_006763669.1	4053	0.727599	8846.88	3312.12	11	10	1	3.74383	0.3084	translocation/assembly module TamB
>NZ_CH482381.1 WP_006765565.1	1170	0.752667	2641.86	868.139	11	10	1	3.28609	0.3126	porin
>NZ_CH482381.1 WP_006765756.1	2421	0.752851	5467.95	1795.05	11	10	1	3.28285	0.3129	glycoside hydrolase family 31 protein
>NZ_CH482380.1 WP_045552426.1	2517	0.755394	5703.98	1847.02	12	11	1	3.56193	0.315	PAS domain-containing sensor histidine kinase
>NZ_CH482380.1 WP_035973030.1	1455	0.749107	3269.85	1095.15	12	11	1	3.68415	0.3154	NAD(P)(+) transhydrogenase (Re/Si-specific) subunit beta
>NZ_CH482380.1 WP_006765043.1	2355	0.749883	5297.93	1767.07	12	11	1	3.66895	0.3156	xanthine dehydrogenase molybdopterin binding subunit
>NZ_CH482380.1 WP_035971408.1	2793	0.735152	6159.84	2219.16	14	12	2	2.16158	0.3798	glycosyl transferase
>NZ_CH482380.1 WP_006763102.1	3912	0.741989	8707.98	3028.02	16	14	2	2.4341	0.3888	type VI secretion system membrane subunit TssM
>NZ_CH482381.1 WP_035973812.1	2349	0.757058	5334.98	1712.02	10	9	1	2.88813	0.4679	cytochrome P450
>NZ_CH482381.1 WP_045552246.1	2340	0.746566	5240.9	1779.1	10	9	1	3.05519	0.4682	CHASE2 domain-containing protein
>NZ_CH482380.1 WP_006765128.1	2022	0.739831	4487.82	1578.18	10	9	1	3.16494	0.4698	protein translocase subunit SecD
>NZ_CH482381.1 WP_006765848.1	3171	0.731087	6954.84	2558.16	13	11	2	2.02304	0.534	efflux RND transporter permease subunit
>NZ_CH482380.1 WP_006765234.1	2994	0.756405	6794.03	2187.97	15	13	2	2.09328	0.546	ribonucleoside-diphosphate reductase subunit alpha
*Expected nonsynonymous mutation ratio is the average nonsynonymous mutation ratio of all the codens for each gene.
**Normalized Ka/Ks is calculated from the actual Ka/Ks ratio divided by the expected Ka/Ks ratio of the gene.
***Fisher exact test is performed between the actual and the expected nonsynonymous and synonymous PM numbers of the gene.
