# Supplementary material for: Detecting Genetic Variation of Colonizing Streptococcus agalactiae Genomes in Humans: A Precision Protocol
Source: Front Bioinform. 2022 Jun 3;2:813599. doi: 10.3389/fbinf.2022.813599 (PMC9580942; doi:10.3389/fbinf.2022.813599)
Supplement: Supplementary file 8 [file Table4.XLSX]

## Sheet: Supplementary Table 4
Supplementary Table 4 | Suggested default parameters for PMcalling.
Parameter	Suggested Value	Description
MLength#	0.95	The minimum mapped length rate of a read mapping to the reference genome with BWA
MQuality#	40	The minimum mapping quality of the base in BWA result, and only unique reads are retained for PM calling
MinRead#	3	The minimum number of reads supporting a minor allele
MinFreq#	0.004	The minimum frequency of the reads supporting a particular minor allele against total reads covering the site
End#	0	The distance between the PM site and the terminal of the read
PMDep#	350	The minimum number of reads mapped on the reference genome at the site
FixDep	350	The minimum number of reads covering the fixed mutation
FixFreq	0.97	The minimum frequency of a fixed mutation
MisMatch$	3	The minimum number of bases mismatching in a short range between the eliminated sample read and the reference genome
MisLen$	30	The minimum number of bases between two adjacent mismatching bases on a single read
P-value	0.001	The minimum p-value of T-test
#Raw PM calling parameters
$Clustered PM filter parameters
