# Supplementary material for: Detecting Genetic Variation of Colonizing Streptococcus agalactiae Genomes in Humans: A Precision Protocol
Source: Front Bioinform. 2022 Jun 3;2:813599. doi: 10.3389/fbinf.2022.813599 (PMC9580942; doi:10.3389/fbinf.2022.813599)
Supplement: Supplementary file 9 [file Table1.XLSX]

## Sheet: Supplementary Table 1
Supplementary Table 1 | Sample collection.
GBS samples
Type	Sample	Serotype	Reads	Sequencing depth
pool	GBS-M001C	VI	5097521	942.691
pool	GBS-M001T	VI	4675011	743.167
isogenic	GBS-M001-1	VI	3357706	730.015
pool	GBS-M006	Ib	4309994	592.615
isogenic	GBS-M006-1	Ib	3690183	486.277
pool	GBS-M007	Ia	4622451	866.527
isogenic	GBS-M007-1	Ia	5906660	1047.57
pool	GBS-M008	II	4034568	766.029
isogenic	GBS-M008-1	II	4113787	781.461
single clone	GBS-M001-13	VI	1382816	309.596
single clone	GBS-M001-20	VI	2060034	445.331
Burkholderia dolosa samples
Type	Sample	Accession	Reads
pool	SRR1005561	SRX362031	72937873
pool	SRR1005562	SRX362032	60423050
pool	SRR1005563	SRX362033	62096744
pool	SRR1005564	SRX362034	53852315
pool	SRR1005565	SRX362035	49377031
pool	SRR1005566	SRX362036	38702644
isogenic	SRR1005567	SRX362037	66529440
Downloaded from https://www.ncbi.nlm.nih.gov/sra/?term=SRP030656
pool: sample pooled with 130 clones from an individual
isogenic: isogenic control sample generated from a single clone
Valid reads: Pair-end reads were merged after read quality filter.
Sequencing depth: total length of valid reads over the average size of GBS (2Mbp)
