# Supplementary material for: Detecting Genetic Variation of Colonizing Streptococcus agalactiae Genomes in Humans: A Precision Protocol
Source: Front Bioinform. 2022 Jun 3;2:813599. doi: 10.3389/fbinf.2022.813599 (PMC9580942; doi:10.3389/fbinf.2022.813599)
Supplement: Supplementary file 11 [file Table10.XLSX]

## Sheet: Supplementary Table 9
Supplementary Table 10 | PMs with a frequence more than 0.02 in six Burkholderia dolosa samples.
					frequency in six samples
Scaffold	position	reference	minor	major	SRR1005561	SRR1005562	SRR1005563	SRR1005564	SRR1005565	SRR1005566	shared	gene
NZ_CH482380.1|	29789	C	T	C	0.0205479	-	-	-	-	-	N	ID=gene-BDAG_RS00130;Name=BDAG_RS00130;gbkey=Gene;gene_biotype=protein_coding;locus_tag=BDAG_RS00130;old_locus_tag=BDAG_00023
NZ_CH482380.1|	58476	T	C	T	0.0384615	-	-	-	-	-	N	ID=gene-BDAG_RS00285;Name=BDAG_RS00285;gbkey=Gene;gene_biotype=protein_coding;locus_tag=BDAG_RS00285;old_locus_tag=BDAG_00051
NZ_CH482380.1|	100193	G	A	G	0.0327869	-	-	-	-	-	N	ID=gene-BDAG_RS00510;Name=BDAG_RS00510;gbkey=Gene;gene_biotype=pseudogene;locus_tag=BDAG_RS00510;partial=true;pseudo=true;start_range=.,100193
NZ_CH482380.1|	102606	G	A	G	0.0294118	-	-	-	-	-	N	ID=gene-BDAG_RS00515;Name=BDAG_RS00515;gbkey=Gene;gene_biotype=protein_coding;locus_tag=BDAG_RS00515;old_locus_tag=BDAG_00087
NZ_CH482380.1|	102796	G	A	G	0.0204082	-	-	-	-	-	N	ID=gene-BDAG_RS00520;Name=BDAG_RS00520;gbkey=Gene;gene_biotype=protein_coding;locus_tag=BDAG_RS00520;old_locus_tag=BDAG_00088
NZ_CH482380.1|	106423	A	G	A	0.0324675	-	-	-	-	-	N	ID=gene-BDAG_RS00525;Name=BDAG_RS00525;gbkey=Gene;gene_biotype=protein_coding;locus_tag=BDAG_RS00525;old_locus_tag=BDAG_00089
NZ_CH482380.1|	109894	C	T	C	0.0208333	-	-	-	-	-	N	ID=gene-BDAG_RS00540;Name=BDAG_RS00540;gbkey=Gene;gene_biotype=protein_coding;locus_tag=BDAG_RS00540;old_locus_tag=BDAG_00091
NZ_CH482380.1|	139502	G	C	G	0.297059	-	-	-	-	-	Y	N
NZ_CH482380.1|	212479	G	A	G	0.0213523	-	-	-	-	-	N	N
NZ_CH482380.1|	269233	C	T	C	0.0425532	-	-	-	-	-	Y	ID=gene-BDAG_RS01285;Name=BDAG_RS01285;gbkey=Gene;gene_biotype=protein_coding;locus_tag=BDAG_RS01285;old_locus_tag=BDAG_00212
NZ_CH482380.1|	298629	C	T	C	0.0240964	-	-	-	-	-	N	ID=gene-BDAG_RS01425;Name=BDAG_RS01425;gbkey=Gene;gene_biotype=protein_coding;locus_tag=BDAG_RS01425;old_locus_tag=BDAG_00234
NZ_CH482380.1|	360617	G	A	G	0.0241546	-	-	-	-	-	N	ID=gene-BDAG_RS01665;Name=BDAG_RS01665;gbkey=Gene;gene_biotype=protein_coding;locus_tag=BDAG_RS01665;old_locus_tag=BDAG_00270
NZ_CH482380.1|	410094	T	C	T	0.0245614	-	-	-	-	-	N	N
NZ_CH482380.1|	413530	C	A	C	0.0759754	-	-	-	-	-	Y	ID=gene-BDAG_RS01895;Name=BDAG_RS01895;gbkey=Gene;gene_biotype=protein_coding;locus_tag=BDAG_RS01895;old_locus_tag=BDAG_00307
NZ_CH482380.1|	497453	G	A	G	0.0322581	-	-	-	-	-	N	N
NZ_CH482380.1|	543293	C	T	C	0.0266667	-	-	-	-	-	N	ID=gene-BDAG_RS02540;Name=BDAG_RS02540;gbkey=Gene;gene_biotype=protein_coding;locus_tag=BDAG_RS02540;old_locus_tag=BDAG_00427
NZ_CH482380.1|	571121	C	T	C	0.0207469	-	0.0227273	-	-	0.0155039	N	ID=gene-BDAG_RS02645;Name=BDAG_RS02645;end_range=571743,.;gbkey=Gene;gene_biotype=pseudogene;locus_tag=BDAG_RS02645;old_locus_tag=BDAG_00443;partial=true;pseudo=true
NZ_CH482380.1|	614702	T	G	T	0.0550847	-	-	-	-	-	Y	N
NZ_CH482380.1|	632899	T	C	T	0.0562181	-	-	-	-	-	Y	ID=gene-BDAG_RS02945;Name=BDAG_RS02945;gbkey=Gene;gene_biotype=protein_coding;locus_tag=BDAG_RS02945;old_locus_tag=BDAG_00492
NZ_CH482380.1|	667992	C	T	C	0.0822281	-	-	-	-	-	Y	ID=gene-BDAG_RS03105;Name=coxB;gbkey=Gene;gene=coxB;gene_biotype=protein_coding;locus_tag=BDAG_RS03105;old_locus_tag=BDAG_00523
NZ_CH482380.1|	706170	C	T	C	0.0964467	-	-	-	-	-	Y	ID=gene-BDAG_RS03265;Name=rpoH;gbkey=Gene;gene=rpoH;gene_biotype=protein_coding;locus_tag=BDAG_RS03265;old_locus_tag=BDAG_00552
NZ_CH482380.1|	730178	T	G	T	0.0607375	-	-	-	-	-	Y	ID=gene-BDAG_RS03410;Name=lptB;gbkey=Gene;gene=lptB;gene_biotype=protein_coding;locus_tag=BDAG_RS03410;old_locus_tag=BDAG_00576
NZ_CH482380.1|	730834	A	G	A	0.116139	-	-	-	-	-	Y	ID=gene-BDAG_RS03415;Name=lptA;gbkey=Gene;gene=lptA;gene_biotype=protein_coding;locus_tag=BDAG_RS03415;old_locus_tag=BDAG_00577
NZ_CH482380.1|	772101	C	T	C	0.136223	-	-	-	-	-	Y	ID=gene-BDAG_RS03625;Name=BDAG_RS03625;end_range=772136,.;gbkey=Gene;gene_biotype=pseudogene;locus_tag=BDAG_RS03625;partial=true;pseudo=true;start_range=.,771889
NZ_CH482380.1|	784519	C	G	C	0.0218121	-	-	-	-	-	Y	ID=gene-BDAG_RS03680;Name=aspS;gbkey=Gene;gene=aspS;gene_biotype=protein_coding;locus_tag=BDAG_RS03680;old_locus_tag=BDAG_00623
NZ_CH482380.1|	800386	A	G	A	0.020979	-	-	0.0251572	-	-	N	ID=gene-BDAG_RS03750;Name=BDAG_RS03750;gbkey=Gene;gene_biotype=protein_coding;locus_tag=BDAG_RS03750;old_locus_tag=BDAG_00636
NZ_CH482380.1|	910341	A	C	A	0.375796	-	-	-	-	-	Y	N
NZ_CH482380.1|	910354	G	A	G	0.220945	-	-	-	-	-	Y	N
NZ_CH482380.1|	938000	C	T	C	0.0346821	-	-	-	-	-	N	ID=gene-BDAG_RS04355;Name=BDAG_RS04355;gbkey=Gene;gene_biotype=protein_coding;locus_tag=BDAG_RS04355;old_locus_tag=BDAG_00754
NZ_CH482380.1|	1015395	A	G	A	0.0213675	-	-	-	-	-	N	ID=gene-BDAG_RS04715;Name=BDAG_RS04715;gbkey=Gene;gene_biotype=protein_coding;locus_tag=BDAG_RS04715;old_locus_tag=BDAG_00818
NZ_CH482380.1|	1054073	T	G	T	0.0407674	-	-	-	-	-	Y	ID=gene-BDAG_RS04920;Name=lptG;gbkey=Gene;gene=lptG;gene_biotype=protein_coding;locus_tag=BDAG_RS04920;old_locus_tag=BDAG_00856
NZ_CH482380.1|	1054205	G	T	G	0.138544	-	-	-	-	-	Y	ID=gene-BDAG_RS04920;Name=lptG;gbkey=Gene;gene=lptG;gene_biotype=protein_coding;locus_tag=BDAG_RS04920;old_locus_tag=BDAG_00856
NZ_CH482380.1|	1073669	G	A	G	0.0214286	-	-	-	-	-	N	ID=gene-BDAG_RS05025;Name=BDAG_RS05025;gbkey=Gene;gene_biotype=protein_coding;locus_tag=BDAG_RS05025;old_locus_tag=BDAG_00875
NZ_CH482380.1|	1075010	C	T	C	0.0218341	-	0.0131579	-	-	-	N	ID=gene-BDAG_RS05035;Name=cobU;gbkey=Gene;gene=cobU;gene_biotype=protein_coding;locus_tag=BDAG_RS05035;old_locus_tag=BDAG_00877;partial=true;start_range=.,1074729
NZ_CH482380.1|	1109434	T	T	C	0.0220994	-	0.057554	-	-	-	N	N
NZ_CH482380.1|	1114684	G	A	G	0.133333	-	-	-	-	-	Y	ID=gene-BDAG_RS05195;Name=hemX;gbkey=Gene;gene=hemX;gene_biotype=protein_coding;locus_tag=BDAG_RS05195;old_locus_tag=BDAG_00902
NZ_CH482380.1|	1123179	C	T	C	0.156695	-	-	-	-	-	Y	ID=gene-BDAG_RS05230;Name=BDAG_RS05230;gbkey=Gene;gene_biotype=protein_coding;locus_tag=BDAG_RS05230;old_locus_tag=BDAG_00909
NZ_CH482380.1|	1165972	T	C	T	0.114907	-	-	-	-	-	Y	ID=gene-BDAG_RS05470;Name=BDAG_RS05470;gbkey=Gene;gene_biotype=pseudogene;locus_tag=BDAG_RS05470;partial=true;pseudo=true;start_range=.,1165907
NZ_CH482380.1|	1173772	A	T	A	0.0472175	-	-	-	-	-	Y	ID=gene-BDAG_RS05515;Name=BDAG_RS05515;gbkey=Gene;gene_biotype=protein_coding;locus_tag=BDAG_RS05515;old_locus_tag=BDAG_00948
NZ_CH482380.1|	1303644	G	A	G	0.0595383	-	-	-	-	-	Y	ID=gene-BDAG_RS06100;Name=ilvC;gbkey=Gene;gene=ilvC;gene_biotype=protein_coding;locus_tag=BDAG_RS06100;old_locus_tag=BDAG_01051
NZ_CH482380.1|	1366821	T	G	T	0.0738866	-	-	-	-	-	N	N
NZ_CH482380.1|	1372229	T	G	T	0.0629771	-	-	0.0883085	-	-	N	N
NZ_CH482380.1|	1372231	A	G	A	0.0239006	-	-	-	-	-	N	N
NZ_CH482380.1|	1405033	C	T	C	0.0305732	-	-	-	-	-	Y	ID=gene-BDAG_RS06610;Name=BDAG_RS06610;gbkey=Gene;gene_biotype=protein_coding;locus_tag=BDAG_RS06610;old_locus_tag=BDAG_01143
NZ_CH482380.1|	1405633	G	C	G	0.0640327	-	-	-	-	-	Y	ID=gene-BDAG_RS06610;Name=BDAG_RS06610;gbkey=Gene;gene_biotype=protein_coding;locus_tag=BDAG_RS06610;old_locus_tag=BDAG_01143
NZ_CH482380.1|	1409211	G	A	G	0.027907	-	-	-	-	-	N	ID=gene-BDAG_RS06615;Name=hrpA;gbkey=Gene;gene=hrpA;gene_biotype=pseudogene;locus_tag=BDAG_RS06615;old_locus_tag=BDAG_01144;pseudo=true
NZ_CH482380.1|	1430407	C	A	C	0.0320781	-	-	-	-	-	Y	ID=gene-BDAG_RS06705;Name=BDAG_RS06705;gbkey=Gene;gene_biotype=protein_coding;locus_tag=BDAG_RS06705;old_locus_tag=BDAG_01161
NZ_CH482380.1|	1430971	A	C	A	0.142494	-	-	-	-	-	Y	ID=gene-BDAG_RS06705;Name=BDAG_RS06705;gbkey=Gene;gene_biotype=protein_coding;locus_tag=BDAG_RS06705;old_locus_tag=BDAG_01161
NZ_CH482380.1|	1431079	A	G	A	0.049896	-	-	-	-	-	Y	ID=gene-BDAG_RS06705;Name=BDAG_RS06705;gbkey=Gene;gene_biotype=protein_coding;locus_tag=BDAG_RS06705;old_locus_tag=BDAG_01161
NZ_CH482380.1|	1434708	C	A	C	0.0338733	-	-	-	-	-	Y	ID=gene-BDAG_RS06715;Name=aceE;gbkey=Gene;gene=aceE;gene_biotype=protein_coding;locus_tag=BDAG_RS06715;old_locus_tag=BDAG_01162
NZ_CH482380.1|	1440181	A	T	A	0.094533	-	-	-	-	-	Y	N
NZ_CH482380.1|	1440563	C	T	C	0.316832	-	-	-	-	-	Y	ID=gene-BDAG_RS06735;Name=BDAG_RS06735;gbkey=Gene;gene_biotype=protein_coding;locus_tag=BDAG_RS06735;old_locus_tag=BDAG_01166
NZ_CH482380.1|	1440689	T	G	T	0.111597	-	-	-	-	-	Y	ID=gene-BDAG_RS06735;Name=BDAG_RS06735;gbkey=Gene;gene_biotype=protein_coding;locus_tag=BDAG_RS06735;old_locus_tag=BDAG_01166
NZ_CH482380.1|	1441135	C	A	C	0.052774	-	-	-	-	-	Y	ID=gene-BDAG_RS06735;Name=BDAG_RS06735;gbkey=Gene;gene_biotype=protein_coding;locus_tag=BDAG_RS06735;old_locus_tag=BDAG_01166
NZ_CH482380.1|	1466453	A	C	A	0.329768	-	-	-	-	-	Y	ID=gene-BDAG_RS06870;Name=BDAG_RS06870;gbkey=Gene;gene_biotype=protein_coding;locus_tag=BDAG_RS06870;old_locus_tag=BDAG_01190
NZ_CH482380.1|	1523817	T	C	T	0.0236486	-	-	-	-	-	N	ID=gene-BDAG_RS07150;Name=BDAG_RS07150;gbkey=Gene;gene_biotype=protein_coding;locus_tag=BDAG_RS07150;old_locus_tag=BDAG_01241
NZ_CH482380.1|	1524336	G	A	G	0.0234375	0.0121739	0.0156986	-	-	-	N	N
NZ_CH482380.1|	1528258	G	C	G	0.125864	-	-	-	-	-	Y	N
NZ_CH482380.1|	1619973	C	T	C	0.0217918	-	-	-	-	-	N	ID=gene-BDAG_RS07575;Name=BDAG_RS07575;gbkey=Gene;gene_biotype=protein_coding;locus_tag=BDAG_RS07575;old_locus_tag=BDAG_01315
NZ_CH482380.1|	1626797	T	C	T	0.04	-	-	-	-	-	N	ID=gene-BDAG_RS07615;Name=BDAG_RS07615;gbkey=Gene;gene_biotype=protein_coding;locus_tag=BDAG_RS07615;old_locus_tag=BDAG_01323
NZ_CH482380.1|	1646450	G	A	G	0.0281174	-	-	-	-	-	Y	ID=gene-BDAG_RS07715;Name=BDAG_RS07715;gbkey=Gene;gene_biotype=protein_coding;locus_tag=BDAG_RS07715;old_locus_tag=BDAG_01341
NZ_CH482380.1|	1656994	G	T	G	0.0606061	-	-	-	-	-	Y	ID=gene-BDAG_RS07765;Name=argE;gbkey=Gene;gene=argE;gene_biotype=protein_coding;locus_tag=BDAG_RS07765;old_locus_tag=BDAG_01351
NZ_CH482380.1|	1777478	A	G	A	0.0238095	-	-	-	-	-	N	ID=gene-BDAG_RS08330;Name=BDAG_RS08330;gbkey=Gene;gene_biotype=protein_coding;locus_tag=BDAG_RS08330;old_locus_tag=BDAG_01451
NZ_CH482380.1|	1793449	C	T	C	0.0755814	-	-	-	-	-	Y	ID=gene-BDAG_RS08410;Name=BDAG_RS08410;gbkey=Gene;gene_biotype=protein_coding;locus_tag=BDAG_RS08410;old_locus_tag=BDAG_01465
NZ_CH482380.1|	1861843	C	T	C	0.021978	-	-	-	-	-	N	ID=gene-BDAG_RS08730;Name=BDAG_RS08730;gbkey=Gene;gene_biotype=pseudogene;locus_tag=BDAG_RS08730;old_locus_tag=BDAG_01526;pseudo=true
NZ_CH482380.1|	1880258	T	C	T	0.0251142	-	-	-	-	-	N	ID=gene-BDAG_RS08805;Name=BDAG_RS08805;gbkey=Gene;gene_biotype=protein_coding;locus_tag=BDAG_RS08805;old_locus_tag=BDAG_01539
NZ_CH482380.1|	1892563	T	G	T	0.0287929	-	-	-	-	-	Y	N
NZ_CH482380.1|	1900920	T	A	T	0.0277228	-	-	-	-	-	Y	ID=gene-BDAG_RS08915;Name=BDAG_RS08915;gbkey=Gene;gene_biotype=protein_coding;locus_tag=BDAG_RS08915;old_locus_tag=BDAG_01559
NZ_CH482380.1|	1961112	C	T	C	0.0525164	-	-	-	-	-	Y	ID=gene-BDAG_RS09200;Name=BDAG_RS09200;end_range=1962881,.;gbkey=Gene;gene_biotype=pseudogene;locus_tag=BDAG_RS09200;old_locus_tag=BDAG_01606;partial=true;pseudo=true
NZ_CH482380.1|	1961114	T	C	T	0.0284464	-	-	-	-	-	N	ID=gene-BDAG_RS09200;Name=BDAG_RS09200;end_range=1962881,.;gbkey=Gene;gene_biotype=pseudogene;locus_tag=BDAG_RS09200;old_locus_tag=BDAG_01606;partial=true;pseudo=true
NZ_CH482380.1|	1987980	C	T	C	0.039801	-	-	-	-	-	N	ID=gene-BDAG_RS09235;Name=BDAG_RS09235;gbkey=Gene;gene_biotype=protein_coding;locus_tag=BDAG_RS09235;old_locus_tag=BDAG_01609
NZ_CH482380.1|	1991414	A	G	A	0.0235602	-	-	-	-	-	N	ID=gene-BDAG_RS09255;Name=BDAG_RS09255;gbkey=Gene;gene_biotype=protein_coding;locus_tag=BDAG_RS09255;old_locus_tag=BDAG_01612
NZ_CH482380.1|	1997359	A	G	A	0.287671	-	-	-	-	-	Y	ID=gene-BDAG_RS09270;Name=BDAG_RS09270;gbkey=Gene;gene_biotype=protein_coding;locus_tag=BDAG_RS09270;old_locus_tag=BDAG_01614
NZ_CH482380.1|	2003930	G	A	G	0.0275424	-	-	-	-	-	Y	ID=gene-BDAG_RS09300;Name=BDAG_RS09300;gbkey=Gene;gene_biotype=protein_coding;locus_tag=BDAG_RS09300;old_locus_tag=BDAG_01620
NZ_CH482380.1|	2036364	G	A	G	0.086072	-	-	-	-	-	Y	ID=gene-BDAG_RS09450;Name=BDAG_RS09450;gbkey=Gene;gene_biotype=protein_coding;locus_tag=BDAG_RS09450;old_locus_tag=BDAG_01647
NZ_CH482380.1|	2044594	A	G	A	0.115274	-	-	-	-	-	Y	ID=gene-BDAG_RS09495;Name=BDAG_RS09495;gbkey=Gene;gene_biotype=protein_coding;locus_tag=BDAG_RS09495
NZ_CH482380.1|	2196636	T	C	T	0.0315315	-	0.0376344	-	-	-	N	ID=gene-BDAG_RS10360;Name=BDAG_RS10360;gbkey=Gene;gene_biotype=protein_coding;locus_tag=BDAG_RS10360;old_locus_tag=BDAG_01787
NZ_CH482380.1|	2231569	T	C	T	0.0205479	-	-	-	-	-	N	ID=gene-BDAG_RS10525;Name=BDAG_RS10525;end_range=2231894,.;gbkey=Gene;gene_biotype=pseudogene;locus_tag=BDAG_RS10525;old_locus_tag=BDAG_01817;partial=true;pseudo=true
NZ_CH482380.1|	2246012	G	T	G	0.027972	-	-	-	-	-	N	ID=gene-BDAG_RS10580;Name=BDAG_RS10580;gbkey=Gene;gene_biotype=protein_coding;locus_tag=BDAG_RS10580;old_locus_tag=BDAG_01827
NZ_CH482380.1|	2247084	G	A	G	0.0235294	-	-	-	-	-	N	ID=gene-BDAG_RS10585;Name=BDAG_RS10585;gbkey=Gene;gene_biotype=protein_coding;locus_tag=BDAG_RS10585;old_locus_tag=BDAG_01828
NZ_CH482380.1|	2269857	G	C	G	0.0504587	-	-	-	-	-	Y	ID=gene-BDAG_RS10680;Name=iolB;gbkey=Gene;gene=iolB;gene_biotype=protein_coding;locus_tag=BDAG_RS10680;old_locus_tag=BDAG_01846
NZ_CH482380.1|	2287359	C	T	C	0.153846	-	-	-	-	-	Y	ID=gene-BDAG_RS10770;Name=BDAG_RS10770;gbkey=Gene;gene_biotype=protein_coding;locus_tag=BDAG_RS10770;old_locus_tag=BDAG_01861
NZ_CH482380.1|	2288079	T	C	T	0.0204918	-	-	-	-	-	N	ID=gene-BDAG_RS10770;Name=BDAG_RS10770;gbkey=Gene;gene_biotype=protein_coding;locus_tag=BDAG_RS10770;old_locus_tag=BDAG_01861
NZ_CH482380.1|	2321447	G	T	G	0.023166	-	-	-	-	-	N	ID=gene-BDAG_RS10910;Name=BDAG_RS10910;gbkey=Gene;gene_biotype=pseudogene;locus_tag=BDAG_RS10910;old_locus_tag=BDAG_01886;pseudo=true
NZ_CH482380.1|	2335868	G	A	G	0.0217391	-	-	-	-	-	N	ID=gene-BDAG_RS10965;Name=BDAG_RS10965;gbkey=Gene;gene_biotype=protein_coding;locus_tag=BDAG_RS10965;old_locus_tag=BDAG_01895
NZ_CH482380.1|	2339350	T	A	T	0.0906702	-	-	-	-	-	N	ID=gene-BDAG_RS10970;Name=BDAG_RS10970;gbkey=Gene;gene_biotype=protein_coding;locus_tag=BDAG_RS10970;old_locus_tag=BDAG_01896
NZ_CH482380.1|	2395075	C	T	C	0.126214	-	-	-	-	-	Y	ID=gene-BDAG_RS11200;Name=ppk1;gbkey=Gene;gene=ppk1;gene_biotype=protein_coding;locus_tag=BDAG_RS11200;old_locus_tag=BDAG_01930
NZ_CH482380.1|	2503096	C	T	C	0.0258824	-	-	0.0186916	-	-	N	ID=gene-BDAG_RS11680;Name=mdtB;gbkey=Gene;gene=mdtB;gene_biotype=protein_coding;locus_tag=BDAG_RS11680;old_locus_tag=BDAG_02010
NZ_CH482380.1|	2504762	C	T	C	0.0786802	-	-	-	-	-	Y	ID=gene-BDAG_RS11685;Name=BDAG_RS11685;gbkey=Gene;gene_biotype=pseudogene;locus_tag=BDAG_RS11685;pseudo=true
NZ_CH482380.1|	2527081	T	G	T	0.0633484	-	-	-	-	-	Y	ID=gene-BDAG_RS29865;Name=BDAG_RS29865;gbkey=Gene;gene_biotype=protein_coding;locus_tag=BDAG_RS29865
NZ_CH482380.1|	2547743	C	T	C	0.027027	-	-	-	-	-	N	ID=gene-BDAG_RS11845;Name=BDAG_RS11845;gbkey=Gene;gene_biotype=pseudogene;locus_tag=BDAG_RS11845;old_locus_tag=BDAG_02044;pseudo=true
NZ_CH482380.1|	2618903	C	T	C	0.0218579	-	-	-	-	-	N	ID=gene-BDAG_RS12230;Name=BDAG_RS12230;gbkey=Gene;gene_biotype=protein_coding;locus_tag=BDAG_RS12230;old_locus_tag=BDAG_02111
NZ_CH482380.1|	2777157	A	G	A	0.0218579	-	0.0104439	-	-	-	N	ID=gene-BDAG_RS13030;Name=BDAG_RS13030;gbkey=Gene;gene_biotype=pseudogene;locus_tag=BDAG_RS13030;old_locus_tag=BDAG_02251;pseudo=true
NZ_CH482380.1|	2842986	G	A	G	0.26303	-	-	-	-	-	Y	ID=gene-BDAG_RS13380;Name=BDAG_RS13380;gbkey=Gene;gene_biotype=protein_coding;locus_tag=BDAG_RS13380;old_locus_tag=BDAG_02311
NZ_CH482380.1|	2897714	C	T	C	0.0545073	-	-	-	-	-	Y	N
NZ_CH482380.1|	2922172	T	G	T	0.0228628	-	-	-	-	-	Y	ID=gene-BDAG_RS29930;Name=BDAG_RS29930;gbkey=Gene;gene_biotype=protein_coding;locus_tag=BDAG_RS29930
NZ_CH482380.1|	2927180	G	A	G	0.162571	-	-	-	-	-	Y	ID=gene-BDAG_RS13760;Name=BDAG_RS13760;gbkey=Gene;gene_biotype=protein_coding;locus_tag=BDAG_RS13760;old_locus_tag=BDAG_02384
NZ_CH482380.1|	2968401	A	G	A	0.0207612	-	-	-	-	-	N	ID=gene-BDAG_RS14005;Name=recN;gbkey=Gene;gene=recN;gene_biotype=protein_coding;locus_tag=BDAG_RS14005;old_locus_tag=BDAG_02427
NZ_CH482380.1|	2973277	T	C	T	0.0241758	-	-	-	-	-	N	ID=gene-BDAG_RS14015;Name=BDAG_RS14015;gbkey=Gene;gene_biotype=protein_coding;locus_tag=BDAG_RS14015;old_locus_tag=BDAG_02429
NZ_CH482380.1|	3011615	T	G	T	0.0462107	-	-	-	-	-	Y	ID=gene-BDAG_RS14165;Name=BDAG_RS14165;gbkey=Gene;gene_biotype=protein_coding;locus_tag=BDAG_RS14165;old_locus_tag=BDAG_02456
NZ_CH482380.1|	3015725	A	C	A	0.04	-	-	-	-	-	N	ID=gene-BDAG_RS14190;Name=BDAG_RS14190;gbkey=Gene;gene_biotype=protein_coding;locus_tag=BDAG_RS14190;old_locus_tag=BDAG_02461
NZ_CH482380.1|	3039140	G	A	G	0.084507	-	-	-	-	-	Y	ID=gene-BDAG_RS14300;Name=BDAG_RS14300;gbkey=Gene;gene_biotype=protein_coding;locus_tag=BDAG_RS14300;old_locus_tag=BDAG_02480
NZ_CH482380.1|	3046036	C	T	C	0.0214592	-	-	-	-	-	N	N
NZ_CH482380.1|	3157014	A	C	A	0.0710173	-	-	-	-	-	Y	ID=gene-BDAG_RS14910;Name=argJ;gbkey=Gene;gene=argJ;gene_biotype=protein_coding;locus_tag=BDAG_RS14910;old_locus_tag=BDAG_02583
NZ_CH482380.1|	3168649	G	A	G	0.0205479	-	-	-	-	-	N	ID=gene-BDAG_RS14960;Name=BDAG_RS14960;gbkey=Gene;gene_biotype=protein_coding;locus_tag=BDAG_RS14960;old_locus_tag=BDAG_02592
NZ_CH482380.1|	3210824	C	T	C	0.0213675	-	-	-	-	-	N	ID=gene-BDAG_RS15125;Name=BDAG_RS15125;gbkey=Gene;gene_biotype=protein_coding;locus_tag=BDAG_RS15125;old_locus_tag=BDAG_02621
NZ_CH482380.1|	3219808	T	C	T	0.0285714	-	-	-	-	-	N	ID=gene-BDAG_RS15165;Name=BDAG_RS15165;end_range=3220319,.;gbkey=Gene;gene_biotype=pseudogene;locus_tag=BDAG_RS15165;partial=true;pseudo=true
NZ_CH482380.1|	3302624	G	A	G	0.0791667	-	-	-	-	-	Y	ID=gene-BDAG_RS15540;Name=BDAG_RS15540;gbkey=Gene;gene_biotype=protein_coding;locus_tag=BDAG_RS15540
NZ_CH482380.1|	3326078	C	T	C	0.138504	-	-	-	-	-	Y	ID=gene-BDAG_RS15695;Name=BDAG_RS15695;gbkey=Gene;gene_biotype=protein_coding;locus_tag=BDAG_RS15695;old_locus_tag=BDAG_02715
NZ_CH482381.1|	666	G	A	G	0.0205128	-	-	-	-	-	N	ID=gene-BDAG_RS16175;Name=BDAG_RS16175;gbkey=Gene;gene_biotype=protein_coding;locus_tag=BDAG_RS16175;old_locus_tag=BDAG_02798;partial=true;start_range=.,1
NZ_CH482381.1|	4713	C	T	C	0.077135	-	-	-	-	-	Y	ID=gene-BDAG_RS16195;Name=BDAG_RS16195;gbkey=Gene;gene_biotype=protein_coding;locus_tag=BDAG_RS16195;old_locus_tag=BDAG_02801
NZ_CH482381.1|	26495	A	T	A	0.119337	-	-	-	-	-	Y	ID=gene-BDAG_RS16310;Name=BDAG_RS16310;gbkey=Gene;gene_biotype=protein_coding;locus_tag=BDAG_RS16310;old_locus_tag=BDAG_02822
NZ_CH482381.1|	88087	C	G	C	0.304813	-	-	-	-	-	Y	N
NZ_CH482381.1|	88137	A	C	A	0.0387779	-	-	-	0.0144665	-	Y	ID=gene-BDAG_RS16615;Name=rpoD;gbkey=Gene;gene=rpoD;gene_biotype=pseudogene;locus_tag=BDAG_RS16615;old_locus_tag=BDAG_02877;pseudo=true
NZ_CH482381.1|	119997	G	A	G	0.0205479	-	-	-	-	-	N	ID=gene-BDAG_RS16725;Name=BDAG_RS16725;gbkey=Gene;gene_biotype=protein_coding;locus_tag=BDAG_RS16725;old_locus_tag=BDAG_02891
NZ_CH482381.1|	171365	G	G	T	0.415179	-	-	-	-	-	Y	ID=gene-BDAG_RS16995;Name=BDAG_RS16995;gbkey=Gene;gene_biotype=protein_coding;locus_tag=BDAG_RS16995;old_locus_tag=BDAG_02935
NZ_CH482381.1|	177261	A	G	A	0.0234742	-	-	-	-	-	N	ID=gene-BDAG_RS17020;Name=gmd;gbkey=Gene;gene=gmd;gene_biotype=protein_coding;locus_tag=BDAG_RS17020;old_locus_tag=BDAG_02940
NZ_CH482381.1|	208458	C	T	C	0.337662	-	-	-	-	-	Y	N
NZ_CH482381.1|	258167	A	C	A	0.101667	-	-	-	-	-	Y	ID=gene-BDAG_RS17380;Name=BDAG_RS17380;gbkey=Gene;gene_biotype=protein_coding;locus_tag=BDAG_RS17380;old_locus_tag=BDAG_03003
NZ_CH482381.1|	290814	C	T	C	0.0298507	0.0234742	-	-	-	-	N	ID=gene-BDAG_RS17490;Name=BDAG_RS17490;gbkey=Gene;gene_biotype=protein_coding;locus_tag=BDAG_RS17490
NZ_CH482381.1|	382479	C	T	C	0.0457516	-	-	-	-	-	Y	N
NZ_CH482381.1|	406977	T	G	T	0.0659755	0.0885287	0.0288154	-	-	-	N	ID=gene-BDAG_RS18015;Name=BDAG_RS18015;gbkey=Gene;gene_biotype=protein_coding;locus_tag=BDAG_RS18015
NZ_CH482381.1|	413904	A	C	A	0.178947	-	0.0457143	-	-	-	Y	ID=gene-BDAG_RS18045;Name=BDAG_RS18045;gbkey=Gene;gene_biotype=pseudogene;locus_tag=BDAG_RS18045;partial=true;pseudo=true;start_range=.,413879
NZ_CH482381.1|	431033	C	T	C	0.0343008	-	-	-	-	-	Y	N
NZ_CH482381.1|	442986	G	A	G	0.0402685	-	-	-	-	-	N	ID=gene-BDAG_RS18150;Name=BDAG_RS18150;gbkey=Gene;gene_biotype=protein_coding;locus_tag=BDAG_RS18150;old_locus_tag=BDAG_03120
NZ_CH482381.1|	511072	G	A	G	0.0230769	-	-	-	-	-	N	ID=gene-BDAG_RS18445;Name=BDAG_RS18445;gbkey=Gene;gene_biotype=pseudogene;locus_tag=BDAG_RS18445;pseudo=true
NZ_CH482381.1|	525763	C	T	C	0.0234742	-	-	-	-	-	N	ID=gene-BDAG_RS18500;Name=BDAG_RS18500;gbkey=Gene;gene_biotype=protein_coding;locus_tag=BDAG_RS18500;old_locus_tag=BDAG_03173
NZ_CH482381.1|	552188	C	T	C	0.0295749	-	-	-	-	-	Y	ID=gene-BDAG_RS18595;Name=BDAG_RS18595;gbkey=Gene;gene_biotype=protein_coding;locus_tag=BDAG_RS18595;old_locus_tag=BDAG_03192
NZ_CH482381.1|	576332	A	T	A	0.103774	-	-	-	-	-	Y	ID=gene-BDAG_RS18680;Name=BDAG_RS18680;gbkey=Gene;gene_biotype=protein_coding;locus_tag=BDAG_RS18680;old_locus_tag=BDAG_03207
NZ_CH482381.1|	582989	C	G	C	0.028436	-	-	-	-	-	N	ID=gene-BDAG_RS18715;Name=hpaH;gbkey=Gene;gene=hpaH;gene_biotype=protein_coding;locus_tag=BDAG_RS18715;old_locus_tag=BDAG_03213
NZ_CH482381.1|	592584	T	C	T	0.0202703	-	-	-	-	-	N	ID=gene-BDAG_RS18765;Name=BDAG_RS18765;gbkey=Gene;gene_biotype=protein_coding;locus_tag=BDAG_RS18765
NZ_CH482381.1|	651307	A	C	A	0.0220994	-	-	-	-	-	Y	ID=gene-BDAG_RS19035;Name=BDAG_RS19035;gbkey=Gene;gene_biotype=protein_coding;locus_tag=BDAG_RS19035;old_locus_tag=BDAG_03267
NZ_CH482381.1|	690220	T	G	T	0.0660377	-	-	-	-	-	N	ID=gene-BDAG_RS19230;Name=BDAG_RS19230;gbkey=Gene;gene_biotype=pseudogene;locus_tag=BDAG_RS19230;old_locus_tag=BDAG_03302;pseudo=true
NZ_CH482381.1|	819544	T	G	T	0.247754	-	-	0.0182328	-	-	Y	N
NZ_CH482381.1|	826221	C	A	C	0.0264151	-	-	-	-	-	N	N
NZ_CH482381.1|	835645	G	A	G	0.0212766	-	-	-	-	-	N	ID=gene-BDAG_RS19815;Name=BDAG_RS19815;gbkey=Gene;gene_biotype=protein_coding;locus_tag=BDAG_RS19815;old_locus_tag=BDAG_03399
NZ_CH482381.1|	840402	C	T	C	0.0322581	-	-	-	-	-	Y	ID=gene-BDAG_RS19845;Name=BDAG_RS19845;gbkey=Gene;gene_biotype=protein_coding;locus_tag=BDAG_RS19845;old_locus_tag=BDAG_03404
NZ_CH482381.1|	876554	A	C	A	0.139259	-	-	-	-	-	Y	N
NZ_CH482381.1|	890418	G	A	G	0.0623656	-	-	-	-	-	Y	ID=gene-BDAG_RS20050;Name=paaF;gbkey=Gene;gene=paaF;gene_biotype=protein_coding;locus_tag=BDAG_RS20050;old_locus_tag=BDAG_03442
NZ_CH482381.1|	925434	C	G	C	0.0650602	-	-	-	-	-	Y	ID=gene-BDAG_RS20175;Name=mgtA;gbkey=Gene;gene=mgtA;gene_biotype=protein_coding;locus_tag=BDAG_RS20175;old_locus_tag=BDAG_03463
NZ_CH482381.1|	942364	A	G	A	0.0318725	-	-	-	-	-	N	ID=gene-BDAG_RS20260;Name=BDAG_RS20260;gbkey=Gene;gene_biotype=protein_coding;locus_tag=BDAG_RS20260;old_locus_tag=BDAG_03478
NZ_CH482381.1|	953179	A	C	A	0.125773	-	-	-	-	-	Y	N
NZ_CH482381.1|	1010482	G	A	G	0.0325694	-	-	-	-	-	Y	N
NZ_CH482381.1|	1010610	A	C	A	0.132099	-	-	-	-	-	Y	N
NZ_CH482381.1|	1017954	G	A	G	0.172872	-	-	-	-	-	Y	ID=gene-BDAG_RS20615;Name=BDAG_RS20615;gbkey=Gene;gene_biotype=protein_coding;locus_tag=BDAG_RS20615;old_locus_tag=BDAG_03544
NZ_CH482381.1|	1081231	C	T	C	0.0238095	-	-	-	-	-	N	ID=gene-BDAG_RS20905;Name=BDAG_RS20905;gbkey=Gene;gene_biotype=protein_coding;locus_tag=BDAG_RS20905;old_locus_tag=BDAG_03591
NZ_CH482381.1|	1083212	G	A	G	0.034965	-	-	-	-	-	N	ID=gene-BDAG_RS20920;Name=BDAG_RS20920;gbkey=Gene;gene_biotype=protein_coding;locus_tag=BDAG_RS20920;old_locus_tag=BDAG_03594
NZ_CH482381.1|	1132999	T	C	T	0.0260116	-	-	-	-	-	N	ID=gene-BDAG_RS21145;Name=BDAG_RS21145;gbkey=Gene;gene_biotype=protein_coding;locus_tag=BDAG_RS21145;old_locus_tag=BDAG_03631
NZ_CH482381.1|	1137607	C	T	C	0.0218978	-	-	-	-	-	N	ID=gene-BDAG_RS21170;Name=BDAG_RS21170;gbkey=Gene;gene_biotype=protein_coding;locus_tag=BDAG_RS21170;old_locus_tag=BDAG_03635
NZ_CH482381.1|	1211207	A	G	A	0.0206897	-	-	-	-	-	N	ID=gene-BDAG_RS21415;Name=BDAG_RS21415;gbkey=Gene;gene_biotype=protein_coding;locus_tag=BDAG_RS21415;old_locus_tag=BDAG_03673
NZ_CH482381.1|	1213683	C	T	C	0.0272232	-	-	-	-	-	N	ID=gene-BDAG_RS21425;Name=BDAG_RS21425;gbkey=Gene;gene_biotype=protein_coding;locus_tag=BDAG_RS21425;old_locus_tag=BDAG_03675
NZ_CH482381.1|	1241206	G	A	G	0.172023	-	-	-	-	-	Y	ID=gene-BDAG_RS21565;Name=BDAG_RS21565;gbkey=Gene;gene_biotype=protein_coding;locus_tag=BDAG_RS21565;old_locus_tag=BDAG_03702
NZ_CH482381.1|	1269513	G	A	G	0.0981595	-	-	-	-	-	Y	ID=gene-BDAG_RS21710;Name=BDAG_RS21710;gbkey=Gene;gene_biotype=protein_coding;locus_tag=BDAG_RS21710;old_locus_tag=BDAG_03726
NZ_CH482381.1|	1321267	T	C	T	0.0204082	-	-	-	-	-	N	ID=gene-BDAG_RS21940;Name=BDAG_RS21940;gbkey=Gene;gene_biotype=protein_coding;locus_tag=BDAG_RS21940;old_locus_tag=BDAG_03764
NZ_CH482381.1|	1388419	T	C	T	0.0231023	-	-	-	-	-	N	ID=gene-BDAG_RS22250;Name=BDAG_RS22250;gbkey=Gene;gene_biotype=protein_coding;locus_tag=BDAG_RS22250;old_locus_tag=BDAG_03820
NZ_CH482381.1|	1395908	C	G	C	0.0732323	-	-	-	-	-	Y	ID=gene-BDAG_RS22305;Name=BDAG_RS22305;end_range=1396512,.;gbkey=Gene;gene_biotype=pseudogene;locus_tag=BDAG_RS22305;partial=true;pseudo=true
NZ_CH482381.1|	1449125	A	G	A	0.128514	-	-	-	-	-	Y	ID=gene-BDAG_RS22570;Name=BDAG_RS22570;gbkey=Gene;gene_biotype=protein_coding;locus_tag=BDAG_RS22570;old_locus_tag=BDAG_03871
NZ_CH482381.1|	1507558	C	T	C	0.0487805	-	-	-	-	-	Y	ID=gene-BDAG_RS30255;Name=BDAG_RS30255;gbkey=Gene;gene_biotype=protein_coding;locus_tag=BDAG_RS30255
NZ_CH482381.1|	1574676	A	G	A	0.0233918	-	-	-	-	-	N	ID=gene-BDAG_RS23100;Name=BDAG_RS23100;gbkey=Gene;gene_biotype=protein_coding;locus_tag=BDAG_RS23100;old_locus_tag=BDAG_03962
NZ_CH482381.1|	1603494	A	C	A	0.0949721	-	-	-	-	-	Y	ID=gene-BDAG_RS23225;Name=BDAG_RS23225;gbkey=Gene;gene_biotype=protein_coding;locus_tag=BDAG_RS23225;old_locus_tag=BDAG_03984
NZ_CH482381.1|	1669785	T	G	T	0.037415	-	-	-	-	-	Y	ID=gene-BDAG_RS23545;Name=acnD;gbkey=Gene;gene=acnD;gene_biotype=protein_coding;locus_tag=BDAG_RS23545;old_locus_tag=BDAG_04040
NZ_CH482381.1|	1673845	C	T	C	0.0291971	-	-	-	-	-	N	ID=gene-BDAG_RS23560;Name=prpR;gbkey=Gene;gene=prpR;gene_biotype=protein_coding;locus_tag=BDAG_RS23560;old_locus_tag=BDAG_04042
NZ_CH482381.1|	1674604	A	G	A	0.025	-	-	-	-	-	N	ID=gene-BDAG_RS23560;Name=prpR;gbkey=Gene;gene=prpR;gene_biotype=protein_coding;locus_tag=BDAG_RS23560;old_locus_tag=BDAG_04042
NZ_CH482381.1|	1699411	A	G	A	0.0208877	-	-	-	-	-	N	ID=gene-BDAG_RS23680;Name=BDAG_RS23680;gbkey=Gene;gene_biotype=protein_coding;locus_tag=BDAG_RS23680;old_locus_tag=BDAG_04063
NZ_CH482381.1|	1743035	T	G	T	0.0971074	-	-	-	-	-	Y	ID=gene-BDAG_RS23905;Name=BDAG_RS23905;gbkey=Gene;gene_biotype=protein_coding;locus_tag=BDAG_RS23905;old_locus_tag=BDAG_04101
NZ_CH482381.1|	1760264	A	C	A	0.135802	-	-	-	-	-	Y	ID=gene-BDAG_RS23975;Name=BDAG_RS23975;gbkey=Gene;gene_biotype=protein_coding;locus_tag=BDAG_RS23975;old_locus_tag=BDAG_04113
NZ_CH482381.1|	1760823	C	T	C	0.0216049	-	-	-	-	-	N	ID=gene-BDAG_RS23980;Name=BDAG_RS23980;gbkey=Gene;gene_biotype=protein_coding;locus_tag=BDAG_RS23980;old_locus_tag=BDAG_04114
NZ_CH482381.1|	1798498	T	C	T	0.0212766	-	-	-	-	-	N	ID=gene-BDAG_RS24140;Name=BDAG_RS24140;gbkey=Gene;gene_biotype=protein_coding;locus_tag=BDAG_RS24140;old_locus_tag=BDAG_04143
NZ_CH482381.1|	1920162	T	G	T	0.0383877	-	-	-	-	-	Y	ID=gene-BDAG_RS24725;Name=BDAG_RS24725;gbkey=Gene;gene_biotype=protein_coding;locus_tag=BDAG_RS24725;old_locus_tag=BDAG_04250
NZ_CH482381.1|	1940398	C	T	C	0.123116	-	-	-	-	-	Y	ID=gene-BDAG_RS24820;Name=BDAG_RS24820;gbkey=Gene;gene_biotype=protein_coding;locus_tag=BDAG_RS24820;old_locus_tag=BDAG_04266
NZ_CH482381.1|	1975830	T	G	T	0.265625	-	-	-	-	-	Y	ID=gene-BDAG_RS24960;Name=BDAG_RS24960;gbkey=Gene;gene_biotype=protein_coding;locus_tag=BDAG_RS24960;old_locus_tag=BDAG_04293
NZ_CH482381.1|	1989842	C	T	C	0.0290698	-	-	-	-	-	N	ID=gene-BDAG_RS25020;Name=BDAG_RS25020;gbkey=Gene;gene_biotype=protein_coding;locus_tag=BDAG_RS25020;old_locus_tag=BDAG_04306
NZ_CH482381.1|	1991672	C	T	C	0.0205882	-	-	-	-	-	N	ID=gene-BDAG_RS25025;Name=BDAG_RS25025;gbkey=Gene;gene_biotype=pseudogene;locus_tag=BDAG_RS25025;old_locus_tag=BDAG_04307;pseudo=true
NZ_CH482381.1|	2002193	T	C	T	0.0206186	-	-	-	-	-	N	ID=gene-BDAG_RS25085;Name=BDAG_RS25085;gbkey=Gene;gene_biotype=protein_coding;locus_tag=BDAG_RS25085;old_locus_tag=BDAG_04318
NZ_CH482381.1|	2003834	G	A	G	0.0249433	-	-	-	-	-	N	ID=gene-BDAG_RS25090;Name=BDAG_RS25090;gbkey=Gene;gene_biotype=protein_coding;locus_tag=BDAG_RS25090;old_locus_tag=BDAG_04319
NZ_CH482381.1|	2028260	G	A	G	0.02	-	0.0140845	-	-	-	N	ID=gene-BDAG_RS25200;Name=BDAG_RS25200;gbkey=Gene;gene_biotype=protein_coding;locus_tag=BDAG_RS25200;old_locus_tag=BDAG_04340
NZ_CH482381.1|	2045731	T	C	T	0.0200803	-	0.0250522	-	-	-	N	ID=gene-BDAG_RS25275;Name=BDAG_RS25275;gbkey=Gene;gene_biotype=protein_coding;locus_tag=BDAG_RS25275;old_locus_tag=BDAG_04352
NZ_CH482381.1|	2081253	T	G	T	0.0561404	-	-	-	-	-	Y	ID=gene-BDAG_RS25470;Name=BDAG_RS25470;gbkey=Gene;gene_biotype=pseudogene;locus_tag=BDAG_RS25470;old_locus_tag=BDAG_04379;pseudo=true
NZ_CH482381.1|	2120081	A	T	A	0.0327869	-	-	-	-	-	Y	ID=gene-BDAG_RS25660;Name=BDAG_RS25660;gbkey=Gene;gene_biotype=protein_coding;locus_tag=BDAG_RS25660;old_locus_tag=BDAG_04407
NZ_CH482381.1|	2141366	C	T	C	0.0268456	-	-	-	-	-	N	ID=gene-BDAG_RS25785;Name=BDAG_RS25785;gbkey=Gene;gene_biotype=protein_coding;locus_tag=BDAG_RS25785;old_locus_tag=BDAG_04425
NZ_CH482382.1|	7321	T	G	T	0.125	-	-	-	-	-	Y	ID=gene-BDAG_RS25975;Name=BDAG_RS25975;gbkey=Gene;gene_biotype=protein_coding;locus_tag=BDAG_RS25975;old_locus_tag=BDAG_04460
NZ_CH482382.1|	39450	G	A	G	0.0218579	-	-	-	-	-	N	ID=gene-BDAG_RS26110;Name=eutB;gbkey=Gene;gene=eutB;gene_biotype=protein_coding;locus_tag=BDAG_RS26110;old_locus_tag=BDAG_04487
NZ_CH482382.1|	43404	C	T	C	0.02	-	-	-	-	-	N	ID=gene-BDAG_RS26125;Name=doeB;gbkey=Gene;gene=doeB;gene_biotype=protein_coding;locus_tag=BDAG_RS26125;old_locus_tag=BDAG_04490
NZ_CH482382.1|	85532	A	G	A	0.0217391	-	-	-	-	-	N	ID=gene-BDAG_RS26310;Name=BDAG_RS26310;gbkey=Gene;gene_biotype=protein_coding;locus_tag=BDAG_RS26310;old_locus_tag=BDAG_04519
NZ_CH482382.1|	116410	A	C	A	0.0955631	-	-	-	-	-	Y	ID=gene-BDAG_RS26475;Name=BDAG_RS26475;gbkey=Gene;gene_biotype=protein_coding;locus_tag=BDAG_RS26475;old_locus_tag=BDAG_04544
NZ_CH482382.1|	121322	C	T	C	0.0359712	-	-	-	-	-	N	ID=gene-BDAG_RS26495;Name=proP;gbkey=Gene;gene=proP;gene_biotype=protein_coding;locus_tag=BDAG_RS26495;old_locus_tag=BDAG_04548
NZ_CH482382.1|	126868	C	T	C	0.0206186	-	-	-	-	-	N	ID=gene-BDAG_RS26515;Name=BDAG_RS26515;end_range=127606,.;gbkey=Gene;gene_biotype=protein_coding;locus_tag=BDAG_RS26515;old_locus_tag=BDAG_04551;partial=true
NZ_CH482382.1|	181659	T	A	T	0.0783242	-	-	-	-	-	Y	ID=gene-BDAG_RS26705;Name=BDAG_RS26705;gbkey=Gene;gene_biotype=protein_coding;locus_tag=BDAG_RS26705;old_locus_tag=BDAG_04581
NZ_CH482382.1|	187479	G	A	G	0.0215385	-	-	-	-	-	N	ID=gene-BDAG_RS26740;Name=BDAG_RS26740;gbkey=Gene;gene_biotype=protein_coding;locus_tag=BDAG_RS26740
NZ_CH482382.1|	218276	G	A	G	0.113402	-	-	-	-	-	Y	ID=gene-BDAG_RS26850;Name=uca;gbkey=Gene;gene=uca;gene_biotype=pseudogene;locus_tag=BDAG_RS26850;old_locus_tag=BDAG_04603;pseudo=true
NZ_CH482382.1|	265285	G	A	G	0.0227273	-	-	-	-	-	N	ID=gene-BDAG_RS27065;Name=BDAG_RS27065;gbkey=Gene;gene_biotype=protein_coding;locus_tag=BDAG_RS27065;old_locus_tag=BDAG_04635
NZ_CH482382.1|	276069	A	C	A	0.0209974	0.0859107	0.398601	-	-	-	Y	ID=gene-BDAG_RS27115;Name=BDAG_RS27115;gbkey=Gene;gene_biotype=protein_coding;locus_tag=BDAG_RS27115;old_locus_tag=BDAG_04641
NZ_CH482382.1|	277037	A	G	A	0.0226629	-	-	-	-	0.0304569	N	ID=gene-BDAG_RS27120;Name=BDAG_RS27120;gbkey=Gene;gene_biotype=protein_coding;locus_tag=BDAG_RS27120;old_locus_tag=BDAG_04642
NZ_CH482382.1|	293040	T	G	T	0.0717131	-	-	-	-	-	N	ID=gene-BDAG_RS27220;Name=BDAG_RS27220;gbkey=Gene;gene_biotype=protein_coding;locus_tag=BDAG_RS27220
NZ_CH482382.1|	345923	G	A	G	0.130818	-	-	-	-	-	Y	ID=gene-BDAG_RS27415;Name=BDAG_RS27415;gbkey=Gene;gene_biotype=protein_coding;locus_tag=BDAG_RS27415;old_locus_tag=BDAG_04678
NZ_CH482382.1|	428882	G	T	G	0.0239521	-	-	-	-	-	N	ID=gene-BDAG_RS27730;Name=BDAG_RS27730;gbkey=Gene;gene_biotype=pseudogene;locus_tag=BDAG_RS27730;old_locus_tag=BDAG_04725;pseudo=true
NZ_CH482382.1|	441469	C	T	C	0.021097	-	-	-	-	-	N	ID=gene-BDAG_RS27785;Name=BDAG_RS27785;gbkey=Gene;gene_biotype=protein_coding;locus_tag=BDAG_RS27785;old_locus_tag=BDAG_04734
NZ_CH482382.1|	539166	A	C	A	0.122807	-	-	-	-	-	Y	N
NZ_CH482382.1|	555657	C	T	C	0.0257511	-	-	-	-	-	N	ID=gene-BDAG_RS28305;Name=BDAG_RS28305;gbkey=Gene;gene_biotype=protein_coding;locus_tag=BDAG_RS28305;old_locus_tag=BDAG_04811
NZ_CH482382.1|	565071	C	T	C	0.0867052	-	-	-	-	-	Y	ID=gene-BDAG_RS28350;Name=BDAG_RS28350;gbkey=Gene;gene_biotype=pseudogene;locus_tag=BDAG_RS28350;partial=true;pseudo=true;start_range=.,564188
NZ_CH482382.1|	624792	C	G	C	0.0609756	-	-	-	-	-	Y	ID=gene-BDAG_RS28580;Name=BDAG_RS28580;gbkey=Gene;gene_biotype=protein_coding;locus_tag=BDAG_RS28580;old_locus_tag=BDAG_04853
NZ_CH482382.1|	693216	T	C	T	0.0218579	-	-	-	-	-	N	ID=gene-BDAG_RS28920;Name=BDAG_RS28920;gbkey=Gene;gene_biotype=protein_coding;locus_tag=BDAG_RS28920;old_locus_tag=BDAG_04900
NZ_CH482382.1|	820749	T	C	T	0.0917874	-	-	-	-	-	Y	N
NZ_CH482380.1|	13756	G	A	G	-	0.0212121	-	-	-	-	N	ID=gene-BDAG_RS00070;Name=BDAG_RS00070;gbkey=Gene;gene_biotype=protein_coding;locus_tag=BDAG_RS00070;old_locus_tag=BDAG_00012
NZ_CH482380.1|	52908	G	A	G	-	0.0324074	-	-	-	-	N	ID=gene-BDAG_RS00260;Name=BDAG_RS00260;gbkey=Gene;gene_biotype=protein_coding;locus_tag=BDAG_RS00260;old_locus_tag=BDAG_00047
NZ_CH482380.1|	68967	T	C	T	-	0.0213904	-	-	-	-	N	ID=gene-BDAG_RS00330;Name=flhB;gbkey=Gene;gene=flhB;gene_biotype=protein_coding;locus_tag=BDAG_RS00330;old_locus_tag=BDAG_00058
NZ_CH482380.1|	71910	G	T	G	-	0.035545	0.0841346	-	-	-	Y	ID=gene-BDAG_RS00345;Name=BDAG_RS00345;gbkey=Gene;gene_biotype=protein_coding;locus_tag=BDAG_RS00345;old_locus_tag=BDAG_00060
NZ_CH482380.1|	100091	T	C	T	-	0.0206767	-	-	-	-	N	N
NZ_CH482380.1|	100401	A	G	A	-	0.0331492	-	-	-	-	N	N
NZ_CH482380.1|	134070	C	T	C	-	0.0224359	-	-	-	-	N	ID=gene-BDAG_RS00625;Name=BDAG_RS00625;gbkey=Gene;gene_biotype=protein_coding;locus_tag=BDAG_RS00625;old_locus_tag=BDAG_00104
NZ_CH482380.1|	136458	C	T	C	-	0.021978	-	-	-	-	N	N
NZ_CH482380.1|	184720	A	G	A	-	0.0232558	-	-	-	-	N	ID=gene-BDAG_RS00845;Name=BDAG_RS00845;gbkey=Gene;gene_biotype=protein_coding;locus_tag=BDAG_RS00845;old_locus_tag=BDAG_00136
NZ_CH482380.1|	223447	G	T	G	-	0.0486258	-	-	-	-	Y	ID=gene-BDAG_RS01040;Name=BDAG_RS01040;gbkey=Gene;gene_biotype=protein_coding;locus_tag=BDAG_RS01040;old_locus_tag=BDAG_00173
NZ_CH482380.1|	272640	C	T	C	-	0.0319803	-	-	-	-	Y	N
NZ_CH482380.1|	276057	T	C	T	-	0.0222222	-	-	-	-	N	ID=gene-BDAG_RS01325;Name=dcm;gbkey=Gene;gene=dcm;gene_biotype=protein_coding;locus_tag=BDAG_RS01325;old_locus_tag=BDAG_00219
NZ_CH482380.1|	298325	G	A	G	-	0.0246914	-	-	-	-	N	ID=gene-BDAG_RS01425;Name=BDAG_RS01425;gbkey=Gene;gene_biotype=protein_coding;locus_tag=BDAG_RS01425;old_locus_tag=BDAG_00234
NZ_CH482380.1|	352092	T	C	T	-	0.136778	0.0698324	-	-	-	Y	ID=gene-BDAG_RS01630;Name=BDAG_RS01630;gbkey=Gene;gene_biotype=protein_coding;locus_tag=BDAG_RS01630;old_locus_tag=BDAG_00263
NZ_CH482380.1|	408271	T	G	T	-	0.0988468	-	-	-	-	Y	ID=gene-BDAG_RS01860;Name=BDAG_RS01860;gbkey=Gene;gene_biotype=pseudogene;locus_tag=BDAG_RS01860;old_locus_tag=BDAG_00302;pseudo=true
NZ_CH482380.1|	499890	C	G	C	-	0.0297483	-	-	-	-	Y	ID=gene-BDAG_RS02305;Name=BDAG_RS02305;gbkey=Gene;gene_biotype=protein_coding;locus_tag=BDAG_RS02305;old_locus_tag=BDAG_00385
NZ_CH482380.1|	522204	G	A	G	-	0.0207254	-	-	-	-	N	ID=gene-BDAG_RS02430;Name=glmU;gbkey=Gene;gene=glmU;gene_biotype=protein_coding;locus_tag=BDAG_RS02430;old_locus_tag=BDAG_00406
NZ_CH482380.1|	534640	T	C	T	0.0163339	0.0240964	-	-	-	-	N	N
NZ_CH482380.1|	547062	T	C	T	-	0.02	-	-	-	-	N	ID=gene-BDAG_RS02555;Name=BDAG_RS02555;gbkey=Gene;gene_biotype=pseudogene;locus_tag=BDAG_RS02555;partial=true;pseudo=true;start_range=.,545566
NZ_CH482380.1|	645924	C	T	C	-	0.0206186	-	-	-	-	N	ID=gene-BDAG_RS02985;Name=BDAG_RS02985;gbkey=Gene;gene_biotype=protein_coding;locus_tag=BDAG_RS02985;old_locus_tag=BDAG_00500
NZ_CH482380.1|	753736	G	A	G	-	0.145946	-	-	-	-	Y	ID=gene-BDAG_RS03530;Name=BDAG_RS03530;end_range=753915,.;gbkey=Gene;gene_biotype=pseudogene;locus_tag=BDAG_RS03530;partial=true;pseudo=true
NZ_CH482380.1|	779750	T	C	T	-	0.030303	0.206897	-	-	-	Y	ID=gene-BDAG_RS03655;Name=BDAG_RS03655;gbkey=Gene;gene_biotype=protein_coding;locus_tag=BDAG_RS03655;old_locus_tag=BDAG_00619
NZ_CH482380.1|	861654	A	G	A	-	0.0247934	-	-	-	-	N	ID=gene-BDAG_RS04030;Name=BDAG_RS04030;gbkey=Gene;gene_biotype=protein_coding;locus_tag=BDAG_RS04030;old_locus_tag=BDAG_00690
NZ_CH482380.1|	878106	G	C	G	-	0.11588	0.0568182	-	-	-	Y	ID=gene-BDAG_RS04100;Name=BDAG_RS04100;gbkey=Gene;gene_biotype=pseudogene;locus_tag=BDAG_RS04100;old_locus_tag=BDAG_00703;pseudo=true
NZ_CH482380.1|	910133	T	G	T	-	0.0697264	0.0652174	-	-	-	N	N
NZ_CH482380.1|	911326	C	T	C	-	0.022293	0.0183486	-	-	-	Y	ID=gene-BDAG_RS04250;Name=BDAG_RS04250;gbkey=Gene;gene_biotype=protein_coding;locus_tag=BDAG_RS04250;old_locus_tag=BDAG_00733
NZ_CH482380.1|	935145	G	A	G	-	0.0212766	-	-	-	-	N	ID=gene-BDAG_RS04345;Name=BDAG_RS04345;gbkey=Gene;gene_biotype=protein_coding;locus_tag=BDAG_RS04345;old_locus_tag=BDAG_00752
NZ_CH482380.1|	967716	G	A	G	-	0.09447	0.0131004	-	-	-	Y	ID=gene-BDAG_RS04500;Name=argF;gbkey=Gene;gene=argF;gene_biotype=protein_coding;locus_tag=BDAG_RS04500;old_locus_tag=BDAG_00783
NZ_CH482380.1|	993038	A	G	A	-	0.0325733	0.0128388	0.0117417	0.0170732	0.0293333	N	ID=gene-BDAG_RS04630;Name=fusA;gbkey=Gene;gene=fusA;gene_biotype=pseudogene;locus_tag=BDAG_RS04630;old_locus_tag=BDAG_00804;pseudo=true
NZ_CH482380.1|	1053557	G	A	G	-	0.0872375	0.468847	-	-	-	Y	ID=gene-BDAG_RS04920;Name=lptG;gbkey=Gene;gene=lptG;gene_biotype=protein_coding;locus_tag=BDAG_RS04920;old_locus_tag=BDAG_00856
NZ_CH482380.1|	1112242	C	T	C	-	0.021875	0.016129	-	-	-	N	ID=gene-BDAG_RS05185;Name=BDAG_RS05185;gbkey=Gene;gene_biotype=protein_coding;locus_tag=BDAG_RS05185;old_locus_tag=BDAG_00900
NZ_CH482380.1|	1144339	T	C	T	-	0.0288462	-	-	-	-	N	ID=gene-BDAG_RS05335;Name=BDAG_RS05335;gbkey=Gene;gene_biotype=protein_coding;locus_tag=BDAG_RS05335;old_locus_tag=BDAG_00928
NZ_CH482380.1|	1164564	A	G	A	-	0.0200364	-	-	-	-	N	ID=gene-BDAG_RS05460;Name=BDAG_RS05460;gbkey=Gene;gene_biotype=protein_coding;locus_tag=BDAG_RS05460;old_locus_tag=BDAG_00942
NZ_CH482380.1|	1169808	C	G	C	-	0.02	-	-	-	-	N	ID=gene-BDAG_RS05495;Name=BDAG_RS05495;end_range=1169824,.;gbkey=Gene;gene_biotype=pseudogene;locus_tag=BDAG_RS05495;partial=true;pseudo=true
NZ_CH482380.1|	1195734	G	A	G	-	0.0204082	-	0.0164609	-	-	N	ID=gene-BDAG_RS05615;Name=parC;gbkey=Gene;gene=parC;gene_biotype=protein_coding;locus_tag=BDAG_RS05615;old_locus_tag=BDAG_00962
NZ_CH482380.1|	1232268	T	C	T	-	0.429568	-	-	-	-	Y	ID=gene-BDAG_RS05790;Name=BDAG_RS05790;gbkey=Gene;gene_biotype=protein_coding;locus_tag=BDAG_RS05790;old_locus_tag=BDAG_00994
NZ_CH482380.1|	1336954	A	G	A	-	0.111782	0.0177515	-	-	-	Y	ID=gene-BDAG_RS06265;Name=BDAG_RS06265;gbkey=Gene;gene_biotype=protein_coding;locus_tag=BDAG_RS06265;old_locus_tag=BDAG_01082
NZ_CH482380.1|	1425381	A	G	A	-	0.0894942	-	-	-	-	Y	ID=gene-BDAG_RS06685;Name=BDAG_RS06685;gbkey=Gene;gene_biotype=protein_coding;locus_tag=BDAG_RS06685;old_locus_tag=BDAG_01157
NZ_CH482380.1|	1431054	C	C	A	-	0.387712	0.367713	-	-	-	Y	ID=gene-BDAG_RS06705;Name=BDAG_RS06705;gbkey=Gene;gene_biotype=protein_coding;locus_tag=BDAG_RS06705;old_locus_tag=BDAG_01161
NZ_CH482380.1|	1431320	G	A	G	-	0.0307692	0.124579	-	-	-	Y	ID=gene-BDAG_RS06705;Name=BDAG_RS06705;gbkey=Gene;gene_biotype=protein_coding;locus_tag=BDAG_RS06705;old_locus_tag=BDAG_01161
NZ_CH482380.1|	1509031	C	T	C	-	0.0283019	-	-	-	-	N	ID=gene-BDAG_RS07090;Name=BDAG_RS07090;gbkey=Gene;gene_biotype=protein_coding;locus_tag=BDAG_RS07090;old_locus_tag=BDAG_01229
NZ_CH482380.1|	1579873	A	C	A	-	0.162207	0.0268908	-	-	-	Y	ID=gene-BDAG_RS07395;Name=BDAG_RS07395;gbkey=Gene;gene_biotype=protein_coding;locus_tag=BDAG_RS07395;old_locus_tag=BDAG_01287
NZ_CH482380.1|	1682751	C	G	C	-	0.0961538	-	-	-	-	Y	ID=gene-BDAG_RS07890;Name=clpX;gbkey=Gene;gene=clpX;gene_biotype=protein_coding;locus_tag=BDAG_RS07890;old_locus_tag=BDAG_01372
NZ_CH482380.1|	1709788	G	A	G	-	0.0218978	-	-	-	-	N	ID=gene-BDAG_RS07985;Name=BDAG_RS07985;gbkey=Gene;gene_biotype=protein_coding;locus_tag=BDAG_RS07985;old_locus_tag=BDAG_01389
NZ_CH482380.1|	1731373	G	A	G	-	0.0242424	-	-	-	-	N	ID=gene-BDAG_RS08085;Name=BDAG_RS08085;gbkey=Gene;gene_biotype=protein_coding;locus_tag=BDAG_RS08085;old_locus_tag=BDAG_01408
NZ_CH482380.1|	1762835	G	A	G	-	0.0208955	-	-	-	-	N	ID=gene-BDAG_RS08250;Name=BDAG_RS08250;gbkey=Gene;gene_biotype=protein_coding;locus_tag=BDAG_RS08250;old_locus_tag=BDAG_01438
NZ_CH482380.1|	1784300	A	G	A	-	0.0202429	-	-	-	-	N	ID=gene-BDAG_RS08360;Name=BDAG_RS08360;gbkey=Gene;gene_biotype=protein_coding;locus_tag=BDAG_RS08360;old_locus_tag=BDAG_01455
NZ_CH482380.1|	1804635	C	T	C	-	0.115681	0.416667	-	-	-	Y	ID=gene-BDAG_RS08465;Name=BDAG_RS08465;gbkey=Gene;gene_biotype=protein_coding;locus_tag=BDAG_RS08465;old_locus_tag=BDAG_01476
NZ_CH482380.1|	1804842	C	T	C	-	0.123711	0.0104384	-	-	-	Y	ID=gene-BDAG_RS08465;Name=BDAG_RS08465;gbkey=Gene;gene_biotype=protein_coding;locus_tag=BDAG_RS08465;old_locus_tag=BDAG_01476
NZ_CH482380.1|	1829767	C	A	C	-	0.102703	0.113514	-	-	-	Y	ID=gene-BDAG_RS08580;Name=pgeF;gbkey=Gene;gene=pgeF;gene_biotype=protein_coding;locus_tag=BDAG_RS08580;old_locus_tag=BDAG_01497
NZ_CH482380.1|	1864350	G	T	G	-	0.0344828	0.0143369	-	-	-	Y	ID=gene-BDAG_RS08740;Name=BDAG_RS08740;gbkey=Gene;gene_biotype=pseudogene;locus_tag=BDAG_RS08740;old_locus_tag=BDAG_01528;pseudo=true
NZ_CH482380.1|	1864356	G	A	G	-	0.0264901	0.0993976	-	-	-	Y	ID=gene-BDAG_RS08740;Name=BDAG_RS08740;gbkey=Gene;gene_biotype=pseudogene;locus_tag=BDAG_RS08740;old_locus_tag=BDAG_01528;pseudo=true
NZ_CH482380.1|	1864545	T	G	T	-	0.102703	-	-	-	-	Y	ID=gene-BDAG_RS08740;Name=BDAG_RS08740;gbkey=Gene;gene_biotype=pseudogene;locus_tag=BDAG_RS08740;old_locus_tag=BDAG_01528;pseudo=true
NZ_CH482380.1|	1864588	C	T	C	-	0.211679	0.0426829	-	-	-	Y	ID=gene-BDAG_RS08740;Name=BDAG_RS08740;gbkey=Gene;gene_biotype=pseudogene;locus_tag=BDAG_RS08740;old_locus_tag=BDAG_01528;pseudo=true
NZ_CH482380.1|	1883828	C	T	C	-	0.0244565	-	-	-	0.0311111	N	ID=gene-BDAG_RS08820;Name=BDAG_RS08820;gbkey=Gene;gene_biotype=protein_coding;locus_tag=BDAG_RS08820;old_locus_tag=BDAG_01542
NZ_CH482380.1|	1929194	G	A	G	-	0.0223881	-	-	-	-	N	ID=gene-BDAG_RS09055;Name=BDAG_RS09055;gbkey=Gene;gene_biotype=protein_coding;locus_tag=BDAG_RS09055;old_locus_tag=BDAG_01584
NZ_CH482380.1|	2015999	G	A	G	-	0.0238095	0.07109	-	-	-	Y	ID=gene-BDAG_RS09335;Name=BDAG_RS09335;gbkey=Gene;gene_biotype=protein_coding;locus_tag=BDAG_RS09335;old_locus_tag=BDAG_01627
NZ_CH482380.1|	2033379	A	G	A	-	0.0240964	-	-	-	-	N	ID=gene-BDAG_RS09435;Name=BDAG_RS09435;gbkey=Gene;gene_biotype=pseudogene;locus_tag=BDAG_RS09435;old_locus_tag=BDAG_01644;pseudo=true
NZ_CH482380.1|	2111653	G	A	G	-	0.0238095	-	-	-	-	N	ID=gene-BDAG_RS09970;Name=BDAG_RS09970;gbkey=Gene;gene_biotype=pseudogene;locus_tag=BDAG_RS09970;old_locus_tag=BDAG_01720;pseudo=true
NZ_CH482380.1|	2154642	T	C	T	-	0.0268456	-	-	-	-	N	ID=gene-BDAG_RS10185;Name=BDAG_RS10185;gbkey=Gene;gene_biotype=protein_coding;locus_tag=BDAG_RS10185
NZ_CH482380.1|	2247621	A	C	A	-	0.0850515	0.0743405	-	-	-	Y	ID=gene-BDAG_RS10585;Name=BDAG_RS10585;gbkey=Gene;gene_biotype=protein_coding;locus_tag=BDAG_RS10585;old_locus_tag=BDAG_01828
NZ_CH482380.1|	2258095	G	A	G	-	0.0215827	-	0.0187166	-	0.0150943	N	ID=gene-BDAG_RS10635;Name=BDAG_RS10635;gbkey=Gene;gene_biotype=protein_coding;locus_tag=BDAG_RS10635;old_locus_tag=BDAG_01837
NZ_CH482380.1|	2276159	A	G	A	-	0.0204082	-	-	-	-	N	ID=gene-BDAG_RS10715;Name=BDAG_RS10715;gbkey=Gene;gene_biotype=protein_coding;locus_tag=BDAG_RS10715;old_locus_tag=BDAG_01852
NZ_CH482380.1|	2288554	C	G	C	-	0.0711111	-	-	-	-	Y	ID=gene-BDAG_RS10775;Name=BDAG_RS10775;gbkey=Gene;gene_biotype=protein_coding;locus_tag=BDAG_RS10775;old_locus_tag=BDAG_01862
NZ_CH482380.1|	2327584	G	A	G	-	0.0210526	-	-	-	-	N	ID=gene-BDAG_RS10935;Name=BDAG_RS10935;gbkey=Gene;gene_biotype=protein_coding;locus_tag=BDAG_RS10935;old_locus_tag=BDAG_01891
NZ_CH482380.1|	2436683	A	G	A	0.0145985	0.0200573	-	-	-	-	N	ID=gene-BDAG_RS11410;Name=BDAG_RS11410;gbkey=Gene;gene_biotype=protein_coding;locus_tag=BDAG_RS11410;old_locus_tag=BDAG_01967
NZ_CH482380.1|	2491191	A	G	A	-	0.0269231	-	-	-	-	N	N
NZ_CH482380.1|	2560129	G	A	G	-	0.0228137	-	-	-	-	N	ID=gene-BDAG_RS11895;Name=otsB;gbkey=Gene;gene=otsB;gene_biotype=protein_coding;locus_tag=BDAG_RS11895;old_locus_tag=BDAG_02054
NZ_CH482380.1|	2709491	T	C	T	-	0.0206186	-	-	-	-	N	ID=gene-BDAG_RS12695;Name=BDAG_RS12695;gbkey=Gene;gene_biotype=pseudogene;locus_tag=BDAG_RS12695;old_locus_tag=BDAG_02192;pseudo=true
NZ_CH482380.1|	2721305	T	C	T	-	0.0205479	-	0.0108696	-	-	N	ID=gene-BDAG_RS12750;Name=guaD;gbkey=Gene;gene=guaD;gene_biotype=protein_coding;locus_tag=BDAG_RS12750;old_locus_tag=BDAG_02203
NZ_CH482380.1|	2774588	T	C	T	-	0.0300926	-	0.0259366	-	-	N	ID=gene-BDAG_RS13020;Name=zwf;gbkey=Gene;gene=zwf;gene_biotype=protein_coding;locus_tag=BDAG_RS13020;old_locus_tag=BDAG_02249
NZ_CH482380.1|	2815405	C	T	C	-	0.0268456	-	-	-	-	N	ID=gene-BDAG_RS13260;Name=urtB;gbkey=Gene;gene=urtB;gene_biotype=protein_coding;locus_tag=BDAG_RS13260;old_locus_tag=BDAG_02287
NZ_CH482380.1|	2849264	C	A	C	-	0.306944	0.216023	-	-	-	Y	ID=gene-BDAG_RS13410;Name=BDAG_RS13410;gbkey=Gene;gene_biotype=protein_coding;locus_tag=BDAG_RS13410;old_locus_tag=BDAG_02317
NZ_CH482380.1|	2855144	T	C	T	-	0.173228	0.0781818	-	-	-	Y	ID=gene-BDAG_RS13430;Name=BDAG_RS13430;gbkey=Gene;gene_biotype=protein_coding;locus_tag=BDAG_RS13430;old_locus_tag=BDAG_02321
NZ_CH482380.1|	2855156	A	G	A	-	0.0994475	0.0423729	-	-	-	Y	ID=gene-BDAG_RS13430;Name=BDAG_RS13430;gbkey=Gene;gene_biotype=protein_coding;locus_tag=BDAG_RS13430;old_locus_tag=BDAG_02321
NZ_CH482380.1|	2855207	A	C	A	-	0.0791738	0.362264	-	-	-	Y	ID=gene-BDAG_RS13430;Name=BDAG_RS13430;gbkey=Gene;gene_biotype=protein_coding;locus_tag=BDAG_RS13430;old_locus_tag=BDAG_02321
NZ_CH482380.1|	2905443	A	G	A	-	0.0240964	-	-	-	-	N	ID=gene-BDAG_RS13660;Name=BDAG_RS13660;gbkey=Gene;gene_biotype=protein_coding;locus_tag=BDAG_RS13660;old_locus_tag=BDAG_02365
NZ_CH482380.1|	2915281	T	C	T	-	0.0246914	-	-	-	-	N	ID=gene-BDAG_RS13705;Name=BDAG_RS13705;gbkey=Gene;gene_biotype=protein_coding;locus_tag=BDAG_RS13705;old_locus_tag=BDAG_02373
NZ_CH482380.1|	2927252	T	G	T	-	0.0203046	0.0155521	-	-	-	Y	ID=gene-BDAG_RS13760;Name=BDAG_RS13760;gbkey=Gene;gene_biotype=protein_coding;locus_tag=BDAG_RS13760;old_locus_tag=BDAG_02384
NZ_CH482380.1|	2939304	T	C	T	-	0.0223642	-	-	-	-	N	ID=gene-BDAG_RS13850;Name=ybgF;gbkey=Gene;gene=ybgF;gene_biotype=protein_coding;locus_tag=BDAG_RS13850;old_locus_tag=BDAG_02400
NZ_CH482380.1|	3052064	G	A	G	-	0.112392	0.0325203	-	-	-	Y	ID=gene-BDAG_RS14370;Name=BDAG_RS14370;end_range=3053524,.;gbkey=Gene;gene_biotype=pseudogene;locus_tag=BDAG_RS14370;partial=true;pseudo=true
NZ_CH482380.1|	3127824	G	A	G	-	0.0234742	-	-	-	-	N	ID=gene-BDAG_RS14740;Name=BDAG_RS14740;gbkey=Gene;gene_biotype=protein_coding;locus_tag=BDAG_RS14740;old_locus_tag=BDAG_02558
NZ_CH482380.1|	3160749	C	T	C	-	0.0295567	-	-	-	-	N	N
NZ_CH482380.1|	3181356	G	A	G	-	0.0208877	-	-	-	-	N	ID=gene-BDAG_RS15015;Name=coq7;gbkey=Gene;gene=coq7;gene_biotype=protein_coding;locus_tag=BDAG_RS15015;old_locus_tag=BDAG_02602
NZ_CH482380.1|	3244550	G	A	G	-	0.025974	-	-	-	-	N	ID=gene-BDAG_RS15300;Name=BDAG_RS15300;gbkey=Gene;gene_biotype=protein_coding;locus_tag=BDAG_RS15300;old_locus_tag=BDAG_02652
NZ_CH482380.1|	3256482	C	T	C	-	0.0227273	-	-	-	-	N	ID=gene-BDAG_RS15340;Name=BDAG_RS15340;gbkey=Gene;gene_biotype=protein_coding;locus_tag=BDAG_RS15340;old_locus_tag=BDAG_02659
NZ_CH482380.1|	3324492	C	T	C	-	0.0307018	-	-	-	-	N	ID=gene-BDAG_RS15690;Name=hisD;gbkey=Gene;gene=hisD;gene_biotype=protein_coding;locus_tag=BDAG_RS15690;old_locus_tag=BDAG_02714
NZ_CH482381.1|	4943	C	T	C	-	0.0213904	-	0.0229358	-	-	N	N
NZ_CH482381.1|	8652	C	T	C	-	0.0201342	-	-	-	-	N	ID=gene-BDAG_RS16220;Name=BDAG_RS16220;gbkey=Gene;gene_biotype=protein_coding;locus_tag=BDAG_RS16220;old_locus_tag=BDAG_02805
NZ_CH482381.1|	19862	C	T	C	-	0.0447427	0.180672	-	-	-	Y	ID=gene-BDAG_RS16285;Name=BDAG_RS16285;gbkey=Gene;gene_biotype=protein_coding;locus_tag=BDAG_RS16285;old_locus_tag=BDAG_02817
NZ_CH482381.1|	51805	C	T	C	-	0.0463768	-	-	-	-	Y	ID=gene-BDAG_RS16435;Name=BDAG_RS16435;gbkey=Gene;gene_biotype=pseudogene;locus_tag=BDAG_RS16435;old_locus_tag=BDAG_02841;pseudo=true
NZ_CH482381.1|	56050	G	A	G	-	0.0208817	-	-	-	-	N	ID=gene-BDAG_RS16460;Name=BDAG_RS16460;gbkey=Gene;gene_biotype=protein_coding;locus_tag=BDAG_RS16460;old_locus_tag=BDAG_02846
NZ_CH482381.1|	124766	G	A	G	-	0.0285714	-	-	-	-	N	ID=gene-BDAG_RS16750;Name=BDAG_RS16750;gbkey=Gene;gene_biotype=protein_coding;locus_tag=BDAG_RS16750;old_locus_tag=BDAG_02895
NZ_CH482381.1|	153493	A	G	A	-	0.0250696	-	-	-	-	N	ID=gene-BDAG_RS16900;Name=BDAG_RS16900;gbkey=Gene;gene_biotype=pseudogene;locus_tag=BDAG_RS16900;old_locus_tag=BDAG_02920;pseudo=true
NZ_CH482381.1|	175406	C	T	C	-	0.0230769	-	-	-	-	N	N
NZ_CH482381.1|	221286	T	C	T	-	0.0201342	-	-	-	-	N	ID=gene-BDAG_RS17190;Name=BDAG_RS17190;gbkey=Gene;gene_biotype=protein_coding;locus_tag=BDAG_RS17190;old_locus_tag=BDAG_02971
NZ_CH482381.1|	237200	C	T	C	-	0.0204082	-	-	-	-	N	ID=gene-BDAG_RS17260;Name=BDAG_RS17260;gbkey=Gene;gene_biotype=protein_coding;locus_tag=BDAG_RS17260;old_locus_tag=BDAG_02981
NZ_CH482381.1|	264853	A	C	A	-	0.108225	0.0185185	-	-	-	Y	ID=gene-BDAG_RS17380;Name=BDAG_RS17380;gbkey=Gene;gene_biotype=protein_coding;locus_tag=BDAG_RS17380;old_locus_tag=BDAG_03003
NZ_CH482381.1|	374953	G	A	G	-	0.0331754	-	-	-	-	N	ID=gene-BDAG_RS17855;Name=BDAG_RS17855;gbkey=Gene;gene_biotype=protein_coding;locus_tag=BDAG_RS17855;old_locus_tag=BDAG_03076
NZ_CH482381.1|	390119	G	A	G	-	0.0218341	-	-	-	-	N	ID=gene-BDAG_RS17915;Name=BDAG_RS17915;gbkey=Gene;gene_biotype=pseudogene;locus_tag=BDAG_RS17915;pseudo=true
NZ_CH482381.1|	400750	G	A	G	-	0.0340136	-	-	-	-	N	ID=gene-BDAG_RS17975;Name=BDAG_RS17975;gbkey=Gene;gene_biotype=protein_coding;locus_tag=BDAG_RS17975;old_locus_tag=BDAG_03097
NZ_CH482381.1|	446634	C	T	C	-	0.0233333	-	-	-	-	N	ID=gene-BDAG_RS18155;Name=BDAG_RS18155;gbkey=Gene;gene_biotype=protein_coding;locus_tag=BDAG_RS18155;old_locus_tag=BDAG_03121
NZ_CH482381.1|	461335	G	A	G	-	0.0220994	-	-	-	-	N	N
NZ_CH482381.1|	474130	A	G	A	-	0.0201342	-	-	-	-	N	ID=gene-BDAG_RS18280;Name=BDAG_RS18280;gbkey=Gene;gene_biotype=pseudogene;locus_tag=BDAG_RS18280;old_locus_tag=BDAG_03139;pseudo=true
NZ_CH482381.1|	488591	A	G	A	-	0.134565	0.0276243	-	-	-	Y	ID=gene-BDAG_RS18350;Name=BDAG_RS18350;gbkey=Gene;gene_biotype=protein_coding;locus_tag=BDAG_RS18350;old_locus_tag=BDAG_03149
NZ_CH482381.1|	514401	C	T	C	-	0.0202703	-	-	-	-	N	ID=gene-BDAG_RS18445;Name=BDAG_RS18445;gbkey=Gene;gene_biotype=pseudogene;locus_tag=BDAG_RS18445;pseudo=true
NZ_CH482381.1|	593332	G	A	G	-	0.0239521	-	-	-	-	N	ID=gene-BDAG_RS18765;Name=BDAG_RS18765;gbkey=Gene;gene_biotype=protein_coding;locus_tag=BDAG_RS18765
NZ_CH482381.1|	607138	C	T	C	-	0.0202703	-	-	-	-	N	ID=gene-BDAG_RS18830;Name=BDAG_RS18830;gbkey=Gene;gene_biotype=pseudogene;locus_tag=BDAG_RS18830;partial=true;pseudo=true;start_range=.,606977
NZ_CH482381.1|	639650	A	G	A	-	0.0264901	-	-	-	-	N	ID=gene-BDAG_RS18975;Name=BDAG_RS18975;gbkey=Gene;gene_biotype=protein_coding;locus_tag=BDAG_RS18975;old_locus_tag=BDAG_03256
NZ_CH482381.1|	658567	A	G	A	-	0.0212264	-	-	-	-	N	ID=gene-BDAG_RS19065;Name=BDAG_RS19065;gbkey=Gene;gene_biotype=protein_coding;locus_tag=BDAG_RS19065;old_locus_tag=BDAG_03272
NZ_CH482381.1|	660661	G	A	G	-	0.021164	-	-	-	-	N	ID=gene-BDAG_RS19075;Name=BDAG_RS19075;gbkey=Gene;gene_biotype=protein_coding;locus_tag=BDAG_RS19075;old_locus_tag=BDAG_03274
NZ_CH482381.1|	671336	G	A	G	-	0.0244898	-	-	-	-	N	ID=gene-BDAG_RS19135;Name=BDAG_RS19135;gbkey=Gene;gene_biotype=protein_coding;locus_tag=BDAG_RS19135;old_locus_tag=BDAG_03285
NZ_CH482381.1|	728083	A	G	A	-	0.0201342	-	-	-	-	N	ID=gene-BDAG_RS19360;Name=BDAG_RS19360;gbkey=Gene;gene_biotype=protein_coding;locus_tag=BDAG_RS19360;old_locus_tag=BDAG_03325
NZ_CH482381.1|	860865	C	T	C	-	0.0216216	-	-	-	-	N	ID=gene-BDAG_RS19925;Name=BDAG_RS19925;gbkey=Gene;gene_biotype=protein_coding;locus_tag=BDAG_RS19925;old_locus_tag=BDAG_03419
NZ_CH482381.1|	869732	G	A	G	-	0.0261438	-	-	-	-	N	ID=gene-BDAG_RS19965;Name=BDAG_RS19965;gbkey=Gene;gene_biotype=protein_coding;locus_tag=BDAG_RS19965;old_locus_tag=BDAG_03427
NZ_CH482381.1|	946512	C	T	C	-	0.0203488	-	-	-	-	N	ID=gene-BDAG_RS20280;Name=BDAG_RS20280;gbkey=Gene;gene_biotype=protein_coding;locus_tag=BDAG_RS20280;old_locus_tag=BDAG_03482
NZ_CH482381.1|	947369	A	G	A	-	0.0218579	-	-	-	-	N	N
NZ_CH482381.1|	962087	G	A	G	-	0.425837	-	-	-	-	Y	ID=gene-BDAG_RS20350;Name=BDAG_RS20350;gbkey=Gene;gene_biotype=protein_coding;locus_tag=BDAG_RS20350;old_locus_tag=BDAG_03496
NZ_CH482381.1|	973189	A	G	A	-	0.0224719	-	-	-	-	N	ID=gene-BDAG_RS20395;Name=BDAG_RS20395;gbkey=Gene;gene_biotype=protein_coding;locus_tag=BDAG_RS20395;old_locus_tag=BDAG_03505
NZ_CH482381.1|	1012033	C	T	C	-	0.0212766	-	-	-	-	N	ID=gene-BDAG_RS20585;Name=BDAG_RS20585;gbkey=Gene;gene_biotype=protein_coding;locus_tag=BDAG_RS20585;old_locus_tag=BDAG_03539
NZ_CH482381.1|	1023517	A	G	A	-	0.0218978	-	-	-	-	N	ID=gene-BDAG_RS20640;Name=BDAG_RS20640;gbkey=Gene;gene_biotype=protein_coding;locus_tag=BDAG_RS20640;old_locus_tag=BDAG_03549
NZ_CH482381.1|	1083934	C	T	C	-	0.0277778	-	-	-	-	N	ID=gene-BDAG_RS20920;Name=BDAG_RS20920;gbkey=Gene;gene_biotype=protein_coding;locus_tag=BDAG_RS20920;old_locus_tag=BDAG_03594
NZ_CH482381.1|	1129205	C	A	C	-	0.0320856	-	-	-	-	N	ID=gene-BDAG_RS21125;Name=BDAG_RS21125;gbkey=Gene;gene_biotype=protein_coding;locus_tag=BDAG_RS21125;old_locus_tag=BDAG_03627
NZ_CH482381.1|	1156556	C	T	C	-	0.0205479	-	-	-	-	N	ID=gene-BDAG_RS21220;Name=BDAG_RS21220;gbkey=Gene;gene_biotype=pseudogene;locus_tag=BDAG_RS21220;partial=true;pseudo=true;start_range=.,1153857
NZ_CH482381.1|	1160323	T	C	T	-	0.0264151	-	-	-	0.0314465	N	ID=gene-BDAG_RS21220;Name=BDAG_RS21220;gbkey=Gene;gene_biotype=pseudogene;locus_tag=BDAG_RS21220;partial=true;pseudo=true;start_range=.,1153857
NZ_CH482381.1|	1176042	G	T	G	-	0.02	-	-	-	-	N	ID=gene-BDAG_RS21255;Name=BDAG_RS21255;gbkey=Gene;gene_biotype=protein_coding;locus_tag=BDAG_RS21255;old_locus_tag=BDAG_03649
NZ_CH482381.1|	1225108	G	T	G	-	0.392593	0.48366	-	-	-	Y	ID=gene-BDAG_RS21495;Name=BDAG_RS21495;gbkey=Gene;gene_biotype=protein_coding;locus_tag=BDAG_RS21495;old_locus_tag=BDAG_03689
NZ_CH482381.1|	1236034	A	G	A	-	0.0229358	-	-	-	-	N	ID=gene-BDAG_RS21550;Name=BDAG_RS21550;gbkey=Gene;gene_biotype=protein_coding;locus_tag=BDAG_RS21550;old_locus_tag=BDAG_03699
NZ_CH482381.1|	1310044	G	A	G	-	0.0240964	-	-	-	-	N	ID=gene-BDAG_RS21885;Name=BDAG_RS21885;gbkey=Gene;gene_biotype=protein_coding;locus_tag=BDAG_RS21885;old_locus_tag=BDAG_03754
NZ_CH482381.1|	1328064	A	G	A	-	0.0209581	-	-	-	-	N	ID=gene-BDAG_RS21970;Name=BDAG_RS21970;gbkey=Gene;gene_biotype=protein_coding;locus_tag=BDAG_RS21970;old_locus_tag=BDAG_03769
NZ_CH482381.1|	1375380	G	A	G	-	0.0215633	-	-	-	-	N	ID=gene-BDAG_RS22195;Name=betI;gbkey=Gene;gene=betI;gene_biotype=protein_coding;locus_tag=BDAG_RS22195;old_locus_tag=BDAG_03809
NZ_CH482381.1|	1410276	C	T	C	-	0.0203252	-	-	-	-	N	ID=gene-BDAG_RS22375;Name=BDAG_RS22375;gbkey=Gene;gene_biotype=pseudogene;locus_tag=BDAG_RS22375;old_locus_tag=BDAG_03841;pseudo=true
NZ_CH482381.1|	1440124	G	A	G	-	0.0438596	-	-	-	-	Y	ID=gene-BDAG_RS30250;Name=BDAG_RS30250;gbkey=Gene;gene_biotype=pseudogene;locus_tag=BDAG_RS30250;pseudo=true
NZ_CH482381.1|	1493461	C	T	C	-	0.0406091	-	-	-	-	N	ID=gene-BDAG_RS22770;Name=BDAG_RS22770;gbkey=Gene;gene_biotype=protein_coding;locus_tag=BDAG_RS22770;old_locus_tag=BDAG_03905
NZ_CH482381.1|	1535817	C	T	C	-	0.0201005	-	-	-	-	N	N
NZ_CH482381.1|	1599748	G	A	G	-	0.0353698	0.14	-	-	-	Y	ID=gene-BDAG_RS23210;Name=BDAG_RS23210;gbkey=Gene;gene_biotype=protein_coding;locus_tag=BDAG_RS23210;old_locus_tag=BDAG_03981
NZ_CH482381.1|	1602114	C	T	C	-	0.0226537	-	-	-	-	N	ID=gene-BDAG_RS23220;Name=BDAG_RS23220;gbkey=Gene;gene_biotype=protein_coding;locus_tag=BDAG_RS23220;old_locus_tag=BDAG_03983
NZ_CH482381.1|	1641449	C	T	C	-	0.0201342	-	-	-	-	N	ID=gene-BDAG_RS23425;Name=BDAG_RS23425;gbkey=Gene;gene_biotype=protein_coding;locus_tag=BDAG_RS23425;old_locus_tag=BDAG_04021
NZ_CH482381.1|	1661279	C	T	C	-	0.0223464	-	-	-	-	N	ID=gene-BDAG_RS23510;Name=BDAG_RS23510;gbkey=Gene;gene_biotype=protein_coding;locus_tag=BDAG_RS23510;old_locus_tag=BDAG_04035
NZ_CH482381.1|	1664807	G	A	G	-	0.0343137	-	-	-	-	N	N
NZ_CH482381.1|	1668861	A	G	A	-	0.0215054	-	-	0.0187793	-	N	ID=gene-BDAG_RS23545;Name=acnD;gbkey=Gene;gene=acnD;gene_biotype=protein_coding;locus_tag=BDAG_RS23545;old_locus_tag=BDAG_04040
NZ_CH482381.1|	1699568	G	A	G	-	0.0247191	0.0111857	-	-	-	N	ID=gene-BDAG_RS23680;Name=BDAG_RS23680;gbkey=Gene;gene_biotype=protein_coding;locus_tag=BDAG_RS23680;old_locus_tag=BDAG_04063
NZ_CH482381.1|	1704634	A	G	A	-	0.0286396	0.155263	-	-	-	Y	N
NZ_CH482381.1|	1793530	G	T	G	-	0.156863	0.0170576	-	-	-	Y	ID=gene-BDAG_RS24120;Name=BDAG_RS24120;gbkey=Gene;gene_biotype=protein_coding;locus_tag=BDAG_RS24120;old_locus_tag=BDAG_04139
NZ_CH482381.1|	1794398	A	G	A	-	0.023622	-	-	-	-	N	ID=gene-BDAG_RS24120;Name=BDAG_RS24120;gbkey=Gene;gene_biotype=protein_coding;locus_tag=BDAG_RS24120;old_locus_tag=BDAG_04139
NZ_CH482381.1|	1880952	G	A	G	-	0.0228571	-	-	-	-	N	ID=gene-BDAG_RS24550;Name=BDAG_RS24550;gbkey=Gene;gene_biotype=protein_coding;locus_tag=BDAG_RS24550;old_locus_tag=BDAG_04219
NZ_CH482381.1|	1951868	G	A	G	-	0.0220264	-	-	-	-	N	ID=gene-BDAG_RS24865;Name=BDAG_RS24865;gbkey=Gene;gene_biotype=protein_coding;locus_tag=BDAG_RS24865;old_locus_tag=BDAG_04274
NZ_CH482381.1|	1974766	C	T	C	-	0.0208333	-	-	-	-	N	ID=gene-BDAG_RS24960;Name=BDAG_RS24960;gbkey=Gene;gene_biotype=protein_coding;locus_tag=BDAG_RS24960;old_locus_tag=BDAG_04293
NZ_CH482381.1|	2003485	G	A	G	-	0.0204082	-	-	-	-	N	ID=gene-BDAG_RS25090;Name=BDAG_RS25090;gbkey=Gene;gene_biotype=protein_coding;locus_tag=BDAG_RS25090;old_locus_tag=BDAG_04319
NZ_CH482381.1|	2011257	C	T	C	-	0.0240964	-	-	-	-	N	ID=gene-BDAG_RS25130;Name=BDAG_RS25130;gbkey=Gene;gene_biotype=protein_coding;locus_tag=BDAG_RS25130;old_locus_tag=BDAG_04325
NZ_CH482381.1|	2019023	C	T	C	-	0.0217391	-	-	-	-	N	N
NZ_CH482381.1|	2107006	C	T	C	-	0.145695	0.0175439	-	-	-	Y	ID=gene-BDAG_RS25580;Name=fliG;gbkey=Gene;gene=fliG;gene_biotype=protein_coding;locus_tag=BDAG_RS25580;old_locus_tag=BDAG_04394
NZ_CH482381.1|	2136245	A	G	A	-	0.022831	-	-	-	-	N	ID=gene-BDAG_RS25745;Name=BDAG_RS25745;gbkey=Gene;gene_biotype=protein_coding;locus_tag=BDAG_RS25745;old_locus_tag=BDAG_04421
NZ_CH482381.1|	2157817	C	A	C	-	0.116279	0.118143	-	-	-	Y	ID=gene-BDAG_RS25865;Name=BDAG_RS25865;gbkey=Gene;gene_biotype=protein_coding;locus_tag=BDAG_RS25865;old_locus_tag=BDAG_04441
NZ_CH482381.1|	2160768	C	T	C	-	0.0344086	0.0192771	-	-	-	Y	ID=gene-BDAG_RS25875;Name=BDAG_RS25875;gbkey=Gene;gene_biotype=protein_coding;locus_tag=BDAG_RS25875;old_locus_tag=BDAG_04443
NZ_CH482381.1|	2166093	G	A	G	-	0.0217391	0.0127505	-	-	-	N	ID=gene-BDAG_RS25900;Name=BDAG_RS25900;gbkey=Gene;gene_biotype=protein_coding;locus_tag=BDAG_RS25900;old_locus_tag=BDAG_04448
NZ_CH482382.1|	70968	G	G	C	-	0.410935	0.316456	-	-	-	Y	ID=gene-BDAG_RS26235;Name=BDAG_RS26235;gbkey=Gene;gene_biotype=protein_coding;locus_tag=BDAG_RS26235;old_locus_tag=BDAG_04506
NZ_CH482382.1|	85262	C	T	C	-	0.0210526	-	-	-	-	N	ID=gene-BDAG_RS26310;Name=BDAG_RS26310;gbkey=Gene;gene_biotype=protein_coding;locus_tag=BDAG_RS26310;old_locus_tag=BDAG_04519
NZ_CH482382.1|	86152	C	T	C	-	0.0233918	-	-	-	-	N	N
NZ_CH482382.1|	101709	A	G	A	-	0.0204082	-	-	-	-	N	ID=gene-BDAG_RS26410;Name=BDAG_RS26410;gbkey=Gene;gene_biotype=protein_coding;locus_tag=BDAG_RS26410;old_locus_tag=BDAG_04534
NZ_CH482382.1|	122833	C	T	C	-	0.180645	0.126888	-	-	-	Y	N
NZ_CH482382.1|	196122	G	A	G	-	0.0206186	-	-	-	-	N	ID=gene-BDAG_RS26780;Name=BDAG_RS26780;gbkey=Gene;gene_biotype=protein_coding;locus_tag=BDAG_RS26780;old_locus_tag=BDAG_04592
NZ_CH482382.1|	199958	G	A	G	-	0.0202429	-	-	-	0.0198676	N	ID=gene-BDAG_RS26795;Name=BDAG_RS26795;gbkey=Gene;gene_biotype=protein_coding;locus_tag=BDAG_RS26795;old_locus_tag=BDAG_04595
NZ_CH482382.1|	239796	G	A	G	-	0.023622	-	-	-	-	N	ID=gene-BDAG_RS26945;Name=BDAG_RS26945;gbkey=Gene;gene_biotype=protein_coding;locus_tag=BDAG_RS26945
NZ_CH482382.1|	262085	T	C	T	-	0.0275862	-	-	-	-	N	ID=gene-BDAG_RS27045;Name=BDAG_RS27045;gbkey=Gene;gene_biotype=protein_coding;locus_tag=BDAG_RS27045;old_locus_tag=BDAG_04631
NZ_CH482382.1|	271218	G	A	G	-	0.0408654	0.146789	-	-	-	Y	ID=gene-BDAG_RS27085;Name=BDAG_RS27085;gbkey=Gene;gene_biotype=protein_coding;locus_tag=BDAG_RS27085;old_locus_tag=BDAG_04638
NZ_CH482382.1|	386661	G	C	G	-	0.115207	-	-	-	-	Y	ID=gene-BDAG_RS27570;Name=BDAG_RS27570;gbkey=Gene;gene_biotype=protein_coding;locus_tag=BDAG_RS27570;old_locus_tag=BDAG_04699
NZ_CH482382.1|	402478	G	A	G	-	0.0230415	-	-	-	-	N	ID=gene-BDAG_RS27635;Name=BDAG_RS27635;gbkey=Gene;gene_biotype=pseudogene;locus_tag=BDAG_RS27635;old_locus_tag=BDAG_04711;pseudo=true
NZ_CH482382.1|	487460	G	A	G	-	0.136905	0.140385	0.157248	-	-	N	ID=gene-BDAG_RS27985;Name=BDAG_RS27985;gbkey=Gene;gene_biotype=protein_coding;locus_tag=BDAG_RS27985
NZ_CH482382.1|	535623	G	A	G	-	0.0343249	0.0282258	-	-	-	Y	ID=gene-BDAG_RS28235;Name=BDAG_RS28235;gbkey=Gene;gene_biotype=protein_coding;locus_tag=BDAG_RS28235;old_locus_tag=BDAG_04800
NZ_CH482382.1|	544398	A	G	A	-	0.0212766	-	-	-	-	N	ID=gene-BDAG_RS28265;Name=BDAG_RS28265;gbkey=Gene;gene_biotype=pseudogene;locus_tag=BDAG_RS28265;old_locus_tag=BDAG_04805;pseudo=true
NZ_CH482382.1|	588130	A	G	A	-	0.0201613	-	-	-	-	N	ID=gene-BDAG_RS30490;Name=BDAG_RS30490;gbkey=Gene;gene_biotype=protein_coding;locus_tag=BDAG_RS30490
NZ_CH482382.1|	588579	T	C	T	-	0.0228216	-	-	-	-	N	ID=gene-BDAG_RS30495;Name=BDAG_RS30495;end_range=588760,.;gbkey=Gene;gene_biotype=pseudogene;locus_tag=BDAG_RS30495;partial=true;pseudo=true
NZ_CH482382.1|	671482	C	T	C	0.0138504	0.0212014	0.0216607	0.0213675	-	-	N	ID=gene-BDAG_RS28800;Name=BDAG_RS28800;gbkey=Gene;gene_biotype=pseudogene;locus_tag=BDAG_RS28800;old_locus_tag=BDAG_04883;pseudo=true
NZ_CH482382.1|	719128	T	C	T	-	0.0264423	-	-	-	-	N	ID=gene-BDAG_RS29065;Name=BDAG_RS29065;gbkey=Gene;gene_biotype=protein_coding;locus_tag=BDAG_RS29065;old_locus_tag=BDAG_04927
NZ_CH482382.1|	741614	G	A	G	-	0.020979	-	-	-	-	N	ID=gene-BDAG_RS29165;Name=BDAG_RS29165;gbkey=Gene;gene_biotype=protein_coding;locus_tag=BDAG_RS29165;old_locus_tag=BDAG_04947
NZ_CH482382.1|	748275	G	A	G	-	0.0403587	0.205357	-	-	-	Y	ID=gene-BDAG_RS29190;Name=argE;gbkey=Gene;gene=argE;gene_biotype=protein_coding;locus_tag=BDAG_RS29190;old_locus_tag=BDAG_04952
NZ_CH482382.1|	774317	T	A	T	-	0.109649	0.0292683	-	-	-	Y	ID=gene-BDAG_RS29320;Name=BDAG_RS29320;gbkey=Gene;gene_biotype=pseudogene;locus_tag=BDAG_RS29320;pseudo=true
NZ_CH482382.1|	809809	T	C	T	-	0.0220994	-	-	-	-	N	ID=gene-BDAG_RS29470;Name=BDAG_RS29470;gbkey=Gene;gene_biotype=protein_coding;locus_tag=BDAG_RS29470;old_locus_tag=BDAG_04996
NZ_CH482382.1|	811190	T	C	T	-	0.02	-	-	-	-	N	ID=gene-BDAG_RS29475;Name=BDAG_RS29475;gbkey=Gene;gene_biotype=protein_coding;locus_tag=BDAG_RS29475;old_locus_tag=BDAG_04997
NZ_CH482380.1|	4038	C	T	C	-	-	0.0314961	-	-	-	N	ID=gene-BDAG_RS00025;Name=paaI;gbkey=Gene;gene=paaI;gene_biotype=protein_coding;locus_tag=BDAG_RS00025;old_locus_tag=BDAG_00004
NZ_CH482380.1|	4937	C	T	C	-	-	0.0204545	-	-	-	N	ID=gene-BDAG_RS00035;Name=paaK;gbkey=Gene;gene=paaK;gene_biotype=protein_coding;locus_tag=BDAG_RS00035;old_locus_tag=BDAG_00006
NZ_CH482380.1|	42091	G	A	G	-	-	0.0239044	-	-	-	N	ID=gene-BDAG_RS00185;Name=BDAG_RS00185;gbkey=Gene;gene_biotype=protein_coding;locus_tag=BDAG_RS00185;old_locus_tag=BDAG_00034
NZ_CH482380.1|	102897	T	C	T	-	-	0.021164	-	-	-	N	ID=gene-BDAG_RS00520;Name=BDAG_RS00520;gbkey=Gene;gene_biotype=protein_coding;locus_tag=BDAG_RS00520;old_locus_tag=BDAG_00088
NZ_CH482380.1|	103251	T	C	T	-	-	0.02	-	-	-	N	ID=gene-BDAG_RS00520;Name=BDAG_RS00520;gbkey=Gene;gene_biotype=protein_coding;locus_tag=BDAG_RS00520;old_locus_tag=BDAG_00088
NZ_CH482380.1|	122838	G	A	G	-	-	0.0214477	-	-	-	N	ID=gene-BDAG_RS00580;Name=tssI;gbkey=Gene;gene=tssI;gene_biotype=protein_coding;locus_tag=BDAG_RS00580;old_locus_tag=BDAG_00097
NZ_CH482380.1|	139346	A	G	A	-	-	0.0259259	-	-	-	N	ID=gene-BDAG_RS00640;Name=gcvP;gbkey=Gene;gene=gcvP;gene_biotype=protein_coding;locus_tag=BDAG_RS00640;old_locus_tag=BDAG_00107
NZ_CH482380.1|	146954	G	A	G	0.0179856	-	0.0205128	-	-	-	N	ID=gene-BDAG_RS00675;Name=BDAG_RS00675;gbkey=Gene;gene_biotype=pseudogene;locus_tag=BDAG_RS00675;old_locus_tag=BDAG_00112;pseudo=true
NZ_CH482380.1|	221572	A	G	A	-	-	0.0209059	-	-	-	N	ID=gene-BDAG_RS01030;Name=BDAG_RS01030;gbkey=Gene;gene_biotype=protein_coding;locus_tag=BDAG_RS01030;old_locus_tag=BDAG_00171
NZ_CH482380.1|	242430	C	T	C	-	-	0.0246305	-	-	-	N	ID=gene-BDAG_RS01135;Name=BDAG_RS01135;gbkey=Gene;gene_biotype=protein_coding;locus_tag=BDAG_RS01135;old_locus_tag=BDAG_00190
NZ_CH482380.1|	243146	A	G	A	-	-	0.0291971	-	-	-	N	ID=gene-BDAG_RS01140;Name=BDAG_RS01140;end_range=243874,.;gbkey=Gene;gene_biotype=protein_coding;locus_tag=BDAG_RS01140;partial=true
NZ_CH482380.1|	256104	A	G	A	0.0118812	-	0.0223325	-	-	0.0133779	N	ID=gene-BDAG_RS01215;Name=BDAG_RS01215;gbkey=Gene;gene_biotype=protein_coding;locus_tag=BDAG_RS01215;old_locus_tag=BDAG_00205
NZ_CH482380.1|	262065	A	G	A	-	-	0.0260417	-	-	-	N	ID=gene-BDAG_RS01240;Name=BDAG_RS01240;gbkey=Gene;gene_biotype=protein_coding;locus_tag=BDAG_RS01240
NZ_CH482380.1|	266782	A	G	A	-	-	0.0222222	-	-	-	N	ID=gene-BDAG_RS01270;Name=BDAG_RS01270;gbkey=Gene;gene_biotype=protein_coding;locus_tag=BDAG_RS01270;old_locus_tag=BDAG_00211
NZ_CH482380.1|	332387	G	T	G	-	-	0.0236967	-	-	-	N	ID=gene-BDAG_RS01570;Name=dprA;gbkey=Gene;gene=dprA;gene_biotype=protein_coding;locus_tag=BDAG_RS01570;old_locus_tag=BDAG_00251
NZ_CH482380.1|	337888	A	G	A	-	-	0.0219298	-	-	-	N	ID=gene-BDAG_RS01595;Name=rsmB;gbkey=Gene;gene=rsmB;gene_biotype=pseudogene;locus_tag=BDAG_RS01595;old_locus_tag=BDAG_00256;pseudo=true
NZ_CH482380.1|	350517	C	T	C	-	-	0.0386555	-	-	-	Y	ID=gene-BDAG_RS01620;Name=mreD;gbkey=Gene;gene=mreD;gene_biotype=protein_coding;locus_tag=BDAG_RS01620;old_locus_tag=BDAG_00261
NZ_CH482380.1|	386092	G	A	G	-	-	0.0231481	-	-	-	N	N
NZ_CH482380.1|	386380	C	T	C	-	-	0.0204082	-	-	-	N	ID=gene-BDAG_RS01770;Name=BDAG_RS01770;gbkey=Gene;gene_biotype=protein_coding;locus_tag=BDAG_RS01770;old_locus_tag=BDAG_00287
NZ_CH482380.1|	414984	C	T	C	-	-	0.0216306	-	-	-	N	ID=gene-BDAG_RS01900;Name=BDAG_RS01900;gbkey=Gene;gene_biotype=protein_coding;locus_tag=BDAG_RS01900;old_locus_tag=BDAG_00308
NZ_CH482380.1|	487510	G	A	G	-	-	0.0269058	-	-	-	N	ID=gene-BDAG_RS02250;Name=flgK;gbkey=Gene;gene=flgK;gene_biotype=protein_coding;locus_tag=BDAG_RS02250;old_locus_tag=BDAG_00374
NZ_CH482380.1|	511894	G	A	G	-	-	0.0287356	-	-	-	N	ID=gene-BDAG_RS02365;Name=BDAG_RS02365;gbkey=Gene;gene_biotype=protein_coding;locus_tag=BDAG_RS02365;old_locus_tag=BDAG_00396
NZ_CH482380.1|	520385	A	G	A	-	-	0.0271739	-	-	-	N	ID=gene-BDAG_RS02425;Name=glmS;gbkey=Gene;gene=glmS;gene_biotype=protein_coding;locus_tag=BDAG_RS02425;old_locus_tag=BDAG_00405
NZ_CH482380.1|	527466	G	A	G	-	-	0.0242424	-	-	-	N	ID=gene-BDAG_RS02465;Name=BDAG_RS02465;gbkey=Gene;gene_biotype=protein_coding;locus_tag=BDAG_RS02465;old_locus_tag=BDAG_00412
NZ_CH482380.1|	541421	T	C	T	-	-	0.0220994	-	-	-	N	ID=gene-BDAG_RS02525;Name=BDAG_RS02525;gbkey=Gene;gene_biotype=protein_coding;locus_tag=BDAG_RS02525
NZ_CH482380.1|	542317	C	T	C	-	-	0.0277778	-	-	-	N	ID=gene-BDAG_RS02535;Name=BDAG_RS02535;gbkey=Gene;gene_biotype=protein_coding;locus_tag=BDAG_RS02535;old_locus_tag=BDAG_00426
NZ_CH482380.1|	570865	A	G	A	-	-	0.0251716	-	-	-	N	ID=gene-BDAG_RS02645;Name=BDAG_RS02645;end_range=571743,.;gbkey=Gene;gene_biotype=pseudogene;locus_tag=BDAG_RS02645;old_locus_tag=BDAG_00443;partial=true;pseudo=true
NZ_CH482380.1|	577322	G	A	G	-	-	0.020979	-	-	-	N	ID=gene-BDAG_RS02670;Name=bioD;gbkey=Gene;gene=bioD;gene_biotype=protein_coding;locus_tag=BDAG_RS02670;old_locus_tag=BDAG_00446
NZ_CH482380.1|	578758	G	A	G	-	-	0.0248447	-	-	-	N	ID=gene-BDAG_RS02675;Name=BDAG_RS02675;gbkey=Gene;gene_biotype=protein_coding;locus_tag=BDAG_RS02675;old_locus_tag=BDAG_00447
NZ_CH482380.1|	581534	A	G	A	-	-	0.0217391	-	-	-	N	ID=gene-BDAG_RS02690;Name=BDAG_RS02690;gbkey=Gene;gene_biotype=protein_coding;locus_tag=BDAG_RS02690;old_locus_tag=BDAG_00449
NZ_CH482380.1|	581624	C	T	C	-	-	0.0209974	-	-	-	N	ID=gene-BDAG_RS02690;Name=BDAG_RS02690;gbkey=Gene;gene_biotype=protein_coding;locus_tag=BDAG_RS02690;old_locus_tag=BDAG_00449
NZ_CH482380.1|	619745	A	G	A	-	-	0.021164	-	-	-	N	ID=gene-BDAG_RS02865;Name=BDAG_RS02865;gbkey=Gene;gene_biotype=protein_coding;locus_tag=BDAG_RS02865;old_locus_tag=BDAG_00478
NZ_CH482380.1|	642880	T	C	T	-	-	0.0207469	-	-	-	N	ID=gene-BDAG_RS02975;Name=BDAG_RS02975;gbkey=Gene;gene_biotype=protein_coding;locus_tag=BDAG_RS02975;old_locus_tag=BDAG_00498
NZ_CH482380.1|	646035	T	C	T	-	-	0.0265957	-	-	-	N	ID=gene-BDAG_RS02985;Name=BDAG_RS02985;gbkey=Gene;gene_biotype=protein_coding;locus_tag=BDAG_RS02985;old_locus_tag=BDAG_00500
NZ_CH482380.1|	657921	T	C	T	-	-	0.0208333	-	-	-	N	ID=gene-BDAG_RS03040;Name=ptsP;gbkey=Gene;gene=ptsP;gene_biotype=protein_coding;locus_tag=BDAG_RS03040;old_locus_tag=BDAG_00510
NZ_CH482380.1|	713511	C	T	C	-	-	0.0205279	-	-	-	N	ID=gene-BDAG_RS03310;Name=rsmD;gbkey=Gene;gene=rsmD;gene_biotype=protein_coding;locus_tag=BDAG_RS03310;old_locus_tag=BDAG_00559
NZ_CH482380.1|	722765	C	T	C	-	-	0.023622	-	-	-	N	ID=gene-BDAG_RS03375;Name=mutY;gbkey=Gene;gene=mutY;gene_biotype=protein_coding;locus_tag=BDAG_RS03375;old_locus_tag=BDAG_00569
NZ_CH482380.1|	760489	A	G	A	-	-	0.022082	-	-	-	N	ID=gene-BDAG_RS03565;Name=BDAG_RS03565;gbkey=Gene;gene_biotype=protein_coding;locus_tag=BDAG_RS03565;old_locus_tag=BDAG_00604
NZ_CH482380.1|	819156	G	A	G	-	-	0.0212766	-	-	-	N	ID=gene-BDAG_RS03830;Name=BDAG_RS03830;gbkey=Gene;gene_biotype=pseudogene;locus_tag=BDAG_RS03830;old_locus_tag=BDAG_00651;pseudo=true
NZ_CH482380.1|	840480	G	A	G	-	-	0.0203666	-	-	-	N	N
NZ_CH482380.1|	844089	A	G	A	-	-	0.0210016	-	-	-	N	ID=gene-BDAG_RS03940;Name=BDAG_RS03940;gbkey=Gene;gene_biotype=protein_coding;locus_tag=BDAG_RS03940;old_locus_tag=BDAG_00673
NZ_CH482380.1|	855177	G	A	G	0.0119048	-	0.0273224	-	-	-	N	ID=gene-BDAG_RS03990;Name=BDAG_RS03990;gbkey=Gene;gene_biotype=protein_coding;locus_tag=BDAG_RS03990;old_locus_tag=BDAG_00683
NZ_CH482380.1|	855511	T	A	T	-	-	0.0283019	-	-	-	N	ID=gene-BDAG_RS03990;Name=BDAG_RS03990;gbkey=Gene;gene_biotype=protein_coding;locus_tag=BDAG_RS03990;old_locus_tag=BDAG_00683
NZ_CH482380.1|	895272	T	C	T	-	-	0.0346667	-	-	-	N	ID=gene-BDAG_RS04175;Name=BDAG_RS04175;gbkey=Gene;gene_biotype=protein_coding;locus_tag=BDAG_RS04175;old_locus_tag=BDAG_00718
NZ_CH482380.1|	914182	C	T	C	-	-	0.0445344	-	-	-	Y	ID=gene-BDAG_RS04255;Name=BDAG_RS04255;gbkey=Gene;gene_biotype=protein_coding;locus_tag=BDAG_RS04255;old_locus_tag=BDAG_00734
NZ_CH482380.1|	924663	A	G	A	-	0.0119403	0.0205882	-	-	-	N	ID=gene-BDAG_RS04295;Name=BDAG_RS04295;gbkey=Gene;gene_biotype=protein_coding;locus_tag=BDAG_RS04295;old_locus_tag=BDAG_00742
NZ_CH482380.1|	926710	A	G	A	-	-	0.020649	-	-	-	N	ID=gene-BDAG_RS04305;Name=BDAG_RS04305;gbkey=Gene;gene_biotype=protein_coding;locus_tag=BDAG_RS04305;old_locus_tag=BDAG_00744
NZ_CH482380.1|	934294	T	C	T	-	-	0.0251889	-	-	-	N	ID=gene-BDAG_RS04340;Name=ugpC;gbkey=Gene;gene=ugpC;gene_biotype=protein_coding;locus_tag=BDAG_RS04340;old_locus_tag=BDAG_00751
NZ_CH482380.1|	957259	T	C	T	-	-	0.020284	-	-	-	N	ID=gene-BDAG_RS04445;Name=BDAG_RS04445;gbkey=Gene;gene_biotype=protein_coding;locus_tag=BDAG_RS04445;old_locus_tag=BDAG_00772
NZ_CH482380.1|	966755	A	G	A	-	-	0.0201342	-	-	-	N	ID=gene-BDAG_RS04495;Name=BDAG_RS04495;gbkey=Gene;gene_biotype=pseudogene;locus_tag=BDAG_RS04495;old_locus_tag=BDAG_00782;pseudo=true
NZ_CH482380.1|	979798	C	T	C	-	-	0.0205128	-	-	-	N	N
NZ_CH482380.1|	987318	G	A	G	-	-	0.0252525	-	-	-	N	ID=gene-BDAG_RS04600;Name=BDAG_RS04600;gbkey=Gene;gene_biotype=protein_coding;locus_tag=BDAG_RS04600;old_locus_tag=BDAG_00800
NZ_CH482380.1|	989116	C	T	C	-	-	0.0253623	-	-	-	N	ID=gene-BDAG_RS04610;Name=BDAG_RS04610;gbkey=Gene;gene_biotype=protein_coding;locus_tag=BDAG_RS04610;old_locus_tag=BDAG_00802
NZ_CH482380.1|	993122	A	G	A	-	-	0.0203704	-	-	-	N	ID=gene-BDAG_RS04630;Name=fusA;gbkey=Gene;gene=fusA;gene_biotype=pseudogene;locus_tag=BDAG_RS04630;old_locus_tag=BDAG_00804;pseudo=true
NZ_CH482380.1|	1045009	A	G	A	-	-	0.0246914	-	-	-	N	ID=gene-BDAG_RS04875;Name=BDAG_RS04875;gbkey=Gene;gene_biotype=protein_coding;locus_tag=BDAG_RS04875;old_locus_tag=BDAG_00847
NZ_CH482380.1|	1049416	A	G	A	-	-	0.0231092	-	-	-	N	ID=gene-BDAG_RS04895;Name=BDAG_RS04895;gbkey=Gene;gene_biotype=protein_coding;locus_tag=BDAG_RS04895;old_locus_tag=BDAG_00851
NZ_CH482380.1|	1069183	T	C	T	-	-	0.0224719	-	-	-	N	ID=gene-BDAG_RS05000;Name=BDAG_RS05000;gbkey=Gene;gene_biotype=protein_coding;locus_tag=BDAG_RS05000
NZ_CH482380.1|	1085656	G	A	G	-	-	0.0206186	-	-	-	N	ID=gene-BDAG_RS05080;Name=BDAG_RS05080;gbkey=Gene;gene_biotype=protein_coding;locus_tag=BDAG_RS05080;old_locus_tag=BDAG_00886
NZ_CH482380.1|	1100254	A	G	A	-	-	0.0232558	-	-	-	N	ID=gene-BDAG_RS05145;Name=BDAG_RS05145;gbkey=Gene;gene_biotype=protein_coding;locus_tag=BDAG_RS05145;old_locus_tag=BDAG_00896
NZ_CH482380.1|	1163654	C	T	C	-	-	0.0209205	-	-	-	N	N
NZ_CH482380.1|	1198884	A	G	A	-	-	0.0230415	-	-	-	N	ID=gene-BDAG_RS05625;Name=BDAG_RS05625;gbkey=Gene;gene_biotype=protein_coding;locus_tag=BDAG_RS05625;old_locus_tag=BDAG_00964
NZ_CH482380.1|	1203645	A	G	A	-	-	0.0201005	-	-	-	N	ID=gene-BDAG_RS05640;Name=BDAG_RS05640;gbkey=Gene;gene_biotype=protein_coding;locus_tag=BDAG_RS05640;old_locus_tag=BDAG_00967
NZ_CH482380.1|	1206885	C	T	C	-	-	0.0318725	-	-	-	Y	N
NZ_CH482380.1|	1229622	C	T	C	-	0.010101	0.0719557	-	-	-	Y	ID=gene-BDAG_RS05780;Name=BDAG_RS05780;gbkey=Gene;gene_biotype=protein_coding;locus_tag=BDAG_RS05780;old_locus_tag=BDAG_00993
NZ_CH482380.1|	1232268	T	T	C	-	-	0.453793	-	-	-	Y	ID=gene-BDAG_RS05790;Name=BDAG_RS05790;gbkey=Gene;gene_biotype=protein_coding;locus_tag=BDAG_RS05790;old_locus_tag=BDAG_00994
NZ_CH482380.1|	1248162	G	A	G	-	-	0.0212766	-	-	-	N	N
NZ_CH482380.1|	1253786	C	T	C	-	-	0.0205761	-	-	-	N	ID=gene-BDAG_RS05860;Name=BDAG_RS05860;gbkey=Gene;gene_biotype=protein_coding;locus_tag=BDAG_RS05860;old_locus_tag=BDAG_01007
NZ_CH482380.1|	1267308	A	G	A	-	-	0.0381679	-	-	-	N	ID=gene-BDAG_RS05930;Name=BDAG_RS05930;gbkey=Gene;gene_biotype=protein_coding;locus_tag=BDAG_RS05930;old_locus_tag=BDAG_01021
NZ_CH482380.1|	1357429	C	T	C	-	-	0.0217822	-	-	-	N	ID=gene-BDAG_RS06365;Name=BDAG_RS06365;gbkey=Gene;gene_biotype=protein_coding;locus_tag=BDAG_RS06365;old_locus_tag=BDAG_01099
NZ_CH482380.1|	1365366	T	C	T	-	-	0.0205761	-	-	-	N	ID=gene-BDAG_RS06400;Name=BDAG_RS06400;gbkey=Gene;gene_biotype=protein_coding;locus_tag=BDAG_RS06400;old_locus_tag=BDAG_01106
NZ_CH482380.1|	1392515	T	C	T	-	-	0.0241379	-	-	-	N	ID=gene-BDAG_RS06540;Name=hutH;gbkey=Gene;gene=hutH;gene_biotype=protein_coding;locus_tag=BDAG_RS06540;old_locus_tag=BDAG_01131
NZ_CH482380.1|	1396061	G	A	G	-	-	0.0240964	-	-	-	N	ID=gene-BDAG_RS06560;Name=BDAG_RS06560;gbkey=Gene;gene_biotype=protein_coding;locus_tag=BDAG_RS06560;old_locus_tag=BDAG_01135
NZ_CH482380.1|	1447369	C	T	C	-	-	0.0292793	-	-	-	N	ID=gene-BDAG_RS06770;Name=BDAG_RS06770;gbkey=Gene;gene_biotype=pseudogene;locus_tag=BDAG_RS06770;old_locus_tag=BDAG_01173;pseudo=true
NZ_CH482380.1|	1464321	C	T	C	-	-	0.0218579	-	-	-	N	N
NZ_CH482380.1|	1470874	T	C	T	-	-	0.0211082	-	-	-	N	ID=gene-BDAG_RS06895;Name=hslO;gbkey=Gene;gene=hslO;gene_biotype=protein_coding;locus_tag=BDAG_RS06895;old_locus_tag=BDAG_01195
NZ_CH482380.1|	1473027	G	A	G	-	-	0.0207469	-	-	-	N	N
NZ_CH482380.1|	1499357	G	A	G	-	-	0.0218978	-	-	-	N	ID=gene-BDAG_RS07045;Name=BDAG_RS07045;gbkey=Gene;gene_biotype=protein_coding;locus_tag=BDAG_RS07045;old_locus_tag=BDAG_01222
NZ_CH482380.1|	1538051	G	A	G	-	-	0.0251256	-	-	-	N	ID=gene-BDAG_RS07225;Name=BDAG_RS07225;gbkey=Gene;gene_biotype=pseudogene;locus_tag=BDAG_RS07225;old_locus_tag=BDAG_01254;pseudo=true
NZ_CH482380.1|	1557915	C	T	C	-	-	0.0236967	-	0.0128205	-	N	ID=gene-BDAG_RS07295;Name=BDAG_RS07295;gbkey=Gene;gene_biotype=protein_coding;locus_tag=BDAG_RS07295;old_locus_tag=BDAG_01268
NZ_CH482380.1|	1590211	G	A	G	-	-	0.0222222	-	-	-	N	ID=gene-BDAG_RS07460;Name=BDAG_RS07460;gbkey=Gene;gene_biotype=protein_coding;locus_tag=BDAG_RS07460;old_locus_tag=BDAG_01298
NZ_CH482380.1|	1591058	C	T	C	-	-	0.0257732	-	-	-	N	ID=gene-BDAG_RS07465;Name=BDAG_RS07465;gbkey=Gene;gene_biotype=protein_coding;locus_tag=BDAG_RS07465;old_locus_tag=BDAG_01299
NZ_CH482380.1|	1616645	G	A	G	-	-	0.0404624	-	-	-	Y	ID=gene-BDAG_RS07560;Name=BDAG_RS07560;gbkey=Gene;gene_biotype=protein_coding;locus_tag=BDAG_RS07560
NZ_CH482380.1|	1633548	C	T	C	-	-	0.0216049	-	-	-	N	ID=gene-BDAG_RS07645;Name=tadA;gbkey=Gene;gene=tadA;gene_biotype=protein_coding;locus_tag=BDAG_RS07645;old_locus_tag=BDAG_01329
NZ_CH482380.1|	1634275	A	G	A	-	-	0.0244898	-	-	-	N	ID=gene-BDAG_RS07650;Name=BDAG_RS07650;gbkey=Gene;gene_biotype=protein_coding;locus_tag=BDAG_RS07650;old_locus_tag=BDAG_01330
NZ_CH482380.1|	1636427	A	G	A	-	-	0.0215517	-	-	-	N	ID=gene-BDAG_RS07660;Name=BDAG_RS07660;gbkey=Gene;gene_biotype=protein_coding;locus_tag=BDAG_RS07660;old_locus_tag=BDAG_01332
NZ_CH482380.1|	1637157	T	C	T	-	-	0.0210526	-	-	-	N	ID=gene-BDAG_RS07660;Name=BDAG_RS07660;gbkey=Gene;gene_biotype=protein_coding;locus_tag=BDAG_RS07660;old_locus_tag=BDAG_01332
NZ_CH482380.1|	1642080	T	C	T	-	-	0.0204918	-	-	-	N	ID=gene-BDAG_RS07690;Name=BDAG_RS07690;gbkey=Gene;gene_biotype=protein_coding;locus_tag=BDAG_RS07690
NZ_CH482380.1|	1699872	C	T	C	-	-	0.0224719	-	-	-	N	N
NZ_CH482380.1|	1700700	C	T	C	-	-	0.0208877	-	-	-	N	ID=gene-BDAG_RS07945;Name=BDAG_RS07945;gbkey=Gene;gene_biotype=protein_coding;locus_tag=BDAG_RS07945;old_locus_tag=BDAG_01381
NZ_CH482380.1|	1729390	G	A	G	-	-	0.0215517	-	-	-	N	ID=gene-BDAG_RS08075;Name=BDAG_RS08075;gbkey=Gene;gene_biotype=protein_coding;locus_tag=BDAG_RS08075;old_locus_tag=BDAG_01406
NZ_CH482380.1|	1736065	C	T	C	-	-	0.0338542	-	-	-	Y	ID=gene-BDAG_RS08115;Name=BDAG_RS08115;gbkey=Gene;gene_biotype=protein_coding;locus_tag=BDAG_RS08115;old_locus_tag=BDAG_01413
NZ_CH482380.1|	1770170	T	C	T	0.0120805	-	0.0201149	-	-	-	N	N
NZ_CH482380.1|	1791930	G	A	G	-	-	0.021164	-	-	-	N	ID=gene-BDAG_RS08395;Name=BDAG_RS08395;gbkey=Gene;gene_biotype=pseudogene;locus_tag=BDAG_RS08395;pseudo=true
NZ_CH482380.1|	1792096	C	T	C	-	-	0.0484848	-	-	-	N	ID=gene-BDAG_RS08395;Name=BDAG_RS08395;gbkey=Gene;gene_biotype=pseudogene;locus_tag=BDAG_RS08395;pseudo=true
NZ_CH482380.1|	1821434	G	A	G	-	-	0.0206897	-	-	-	N	N
NZ_CH482380.1|	1838751	G	A	G	-	-	0.0210526	-	-	-	N	ID=gene-BDAG_RS08615;Name=BDAG_RS08615;gbkey=Gene;gene_biotype=protein_coding;locus_tag=BDAG_RS08615;old_locus_tag=BDAG_01504
NZ_CH482380.1|	1864060	A	G	A	-	-	0.0611354	-	-	-	Y	ID=gene-BDAG_RS08740;Name=BDAG_RS08740;gbkey=Gene;gene_biotype=pseudogene;locus_tag=BDAG_RS08740;old_locus_tag=BDAG_01528;pseudo=true
NZ_CH482380.1|	1880626	T	C	T	-	-	0.0207254	-	-	-	N	N
NZ_CH482380.1|	1883708	G	A	G	-	-	0.02	-	-	-	N	ID=gene-BDAG_RS08820;Name=BDAG_RS08820;gbkey=Gene;gene_biotype=protein_coding;locus_tag=BDAG_RS08820;old_locus_tag=BDAG_01542
NZ_CH482380.1|	1889155	C	T	C	-	-	0.0247525	-	-	-	N	N
NZ_CH482380.1|	1900663	G	A	G	0.0115207	-	0.0213904	-	-	-	N	ID=gene-BDAG_RS08915;Name=BDAG_RS08915;gbkey=Gene;gene_biotype=protein_coding;locus_tag=BDAG_RS08915;old_locus_tag=BDAG_01559
NZ_CH482380.1|	1906046	A	G	A	-	-	0.0203046	-	-	-	N	ID=gene-BDAG_RS08955;Name=BDAG_RS08955;gbkey=Gene;gene_biotype=protein_coding;locus_tag=BDAG_RS08955;old_locus_tag=BDAG_01567
NZ_CH482380.1|	1928060	A	G	A	-	-	0.0216963	-	-	-	N	ID=gene-BDAG_RS09050;Name=BDAG_RS09050;gbkey=Gene;gene_biotype=protein_coding;locus_tag=BDAG_RS09050;old_locus_tag=BDAG_01583
NZ_CH482380.1|	1929538	C	T	C	-	-	0.0264151	-	-	-	N	ID=gene-BDAG_RS09055;Name=BDAG_RS09055;gbkey=Gene;gene_biotype=protein_coding;locus_tag=BDAG_RS09055;old_locus_tag=BDAG_01584
NZ_CH482380.1|	2001358	G	A	G	-	-	0.0233463	-	-	-	N	ID=gene-BDAG_RS09290;Name=BDAG_RS09290;gbkey=Gene;gene_biotype=protein_coding;locus_tag=BDAG_RS09290;old_locus_tag=BDAG_01618
NZ_CH482380.1|	2072077	C	T	C	-	-	0.027439	-	-	-	N	ID=gene-BDAG_RS09685;Name=BDAG_RS09685;gbkey=Gene;gene_biotype=protein_coding;locus_tag=BDAG_RS09685
NZ_CH482380.1|	2072240	C	T	C	-	-	0.0229885	-	-	-	N	ID=gene-BDAG_RS09685;Name=BDAG_RS09685;gbkey=Gene;gene_biotype=protein_coding;locus_tag=BDAG_RS09685
NZ_CH482380.1|	2101951	C	T	C	-	-	0.0298013	-	-	-	N	N
NZ_CH482380.1|	2104925	T	C	T	-	-	0.0216718	0.0125392	-	-	N	ID=gene-BDAG_RS09920;Name=ssuD;gbkey=Gene;gene=ssuD;gene_biotype=protein_coding;locus_tag=BDAG_RS09920;old_locus_tag=BDAG_01712
NZ_CH482380.1|	2107611	T	C	T	-	-	0.0214521	-	-	-	N	ID=gene-BDAG_RS09945;Name=BDAG_RS09945;gbkey=Gene;gene_biotype=protein_coding;locus_tag=BDAG_RS09945;old_locus_tag=BDAG_01716
NZ_CH482380.1|	2110672	C	T	C	-	-	0.0206897	-	-	-	N	ID=gene-BDAG_RS09965;Name=BDAG_RS09965;gbkey=Gene;gene_biotype=protein_coding;locus_tag=BDAG_RS09965;old_locus_tag=BDAG_01719
NZ_CH482380.1|	2155048	G	A	G	-	-	0.020202	-	-	-	N	ID=gene-BDAG_RS10185;Name=BDAG_RS10185;gbkey=Gene;gene_biotype=protein_coding;locus_tag=BDAG_RS10185
NZ_CH482380.1|	2215060	T	C	T	-	-	0.0226244	-	-	-	N	ID=gene-BDAG_RS10455;Name=BDAG_RS10455;gbkey=Gene;gene_biotype=protein_coding;locus_tag=BDAG_RS10455;old_locus_tag=BDAG_01804
NZ_CH482380.1|	2219901	C	T	C	-	-	0.0252809	-	-	-	N	ID=gene-BDAG_RS10475;Name=aroC;gbkey=Gene;gene=aroC;gene_biotype=pseudogene;locus_tag=BDAG_RS10475;old_locus_tag=BDAG_01808;pseudo=true
NZ_CH482380.1|	2228347	A	G	A	-	-	0.0207792	-	-	-	N	ID=gene-BDAG_RS10515;Name=BDAG_RS10515;gbkey=Gene;gene_biotype=protein_coding;locus_tag=BDAG_RS10515;old_locus_tag=BDAG_01815
NZ_CH482380.1|	2230884	C	T	C	-	-	0.0261628	0.0122324	-	-	N	ID=gene-BDAG_RS10525;Name=BDAG_RS10525;end_range=2231894,.;gbkey=Gene;gene_biotype=pseudogene;locus_tag=BDAG_RS10525;old_locus_tag=BDAG_01817;partial=true;pseudo=true
NZ_CH482380.1|	2230973	G	A	G	-	-	0.0225806	-	-	-	N	ID=gene-BDAG_RS10525;Name=BDAG_RS10525;end_range=2231894,.;gbkey=Gene;gene_biotype=pseudogene;locus_tag=BDAG_RS10525;old_locus_tag=BDAG_01817;partial=true;pseudo=true
NZ_CH482380.1|	2255081	G	A	G	-	-	0.0289855	-	-	-	N	ID=gene-BDAG_RS10620;Name=BDAG_RS10620;gbkey=Gene;gene_biotype=protein_coding;locus_tag=BDAG_RS10620;old_locus_tag=BDAG_01835
NZ_CH482380.1|	2264400	G	A	G	-	-	0.0213675	-	-	-	N	ID=gene-BDAG_RS10665;Name=iolC;gbkey=Gene;gene=iolC;gene_biotype=protein_coding;locus_tag=BDAG_RS10665;old_locus_tag=BDAG_01843
NZ_CH482380.1|	2269561	G	A	G	-	-	0.02	-	-	-	N	ID=gene-BDAG_RS10680;Name=iolB;gbkey=Gene;gene=iolB;gene_biotype=protein_coding;locus_tag=BDAG_RS10680;old_locus_tag=BDAG_01846
NZ_CH482380.1|	2289624	C	T	C	-	-	0.0211268	-	-	-	N	ID=gene-BDAG_RS10785;Name=BDAG_RS10785;gbkey=Gene;gene_biotype=pseudogene;locus_tag=BDAG_RS10785;old_locus_tag=BDAG_01864;pseudo=true
NZ_CH482380.1|	2323594	T	C	T	-	-	0.0224719	-	-	-	N	ID=gene-BDAG_RS10920;Name=BDAG_RS10920;gbkey=Gene;gene_biotype=protein_coding;locus_tag=BDAG_RS10920;old_locus_tag=BDAG_01888
NZ_CH482380.1|	2323840	A	G	A	-	-	0.0204918	-	-	-	N	ID=gene-BDAG_RS10920;Name=BDAG_RS10920;gbkey=Gene;gene_biotype=protein_coding;locus_tag=BDAG_RS10920;old_locus_tag=BDAG_01888
NZ_CH482380.1|	2335811	C	T	C	-	-	0.0268199	-	-	-	N	ID=gene-BDAG_RS10965;Name=BDAG_RS10965;gbkey=Gene;gene_biotype=protein_coding;locus_tag=BDAG_RS10965;old_locus_tag=BDAG_01895
NZ_CH482380.1|	2336062	C	T	C	-	-	0.020202	-	-	-	N	ID=gene-BDAG_RS10965;Name=BDAG_RS10965;gbkey=Gene;gene_biotype=protein_coding;locus_tag=BDAG_RS10965;old_locus_tag=BDAG_01895
NZ_CH482380.1|	2356025	T	G	T	-	0.0117417	0.083499	-	-	-	Y	ID=gene-BDAG_RS11010;Name=BDAG_RS11010;gbkey=Gene;gene_biotype=protein_coding;locus_tag=BDAG_RS11010;old_locus_tag=BDAG_01901
NZ_CH482380.1|	2360094	T	C	T	-	-	0.0222222	-	-	-	N	ID=gene-BDAG_RS11035;Name=BDAG_RS11035;gbkey=Gene;gene_biotype=protein_coding;locus_tag=BDAG_RS11035
NZ_CH482380.1|	2362147	C	T	C	-	-	0.0214133	-	-	-	N	ID=gene-BDAG_RS11040;Name=BDAG_RS11040;gbkey=Gene;gene_biotype=pseudogene;locus_tag=BDAG_RS11040;old_locus_tag=BDAG_01905;pseudo=true
NZ_CH482380.1|	2403752	A	G	A	-	-	0.0236407	-	-	-	N	ID=gene-BDAG_RS11245;Name=BDAG_RS11245;gbkey=Gene;gene_biotype=protein_coding;locus_tag=BDAG_RS11245;old_locus_tag=BDAG_01938
NZ_CH482380.1|	2417091	C	T	C	-	-	0.0226415	-	-	-	N	ID=gene-BDAG_RS11305;Name=BDAG_RS11305;gbkey=Gene;gene_biotype=protein_coding;locus_tag=BDAG_RS11305;old_locus_tag=BDAG_01949
NZ_CH482380.1|	2438098	A	G	A	-	-	0.0204082	-	-	-	N	ID=gene-BDAG_RS11420;Name=BDAG_RS11420;gbkey=Gene;gene_biotype=protein_coding;locus_tag=BDAG_RS11420;old_locus_tag=BDAG_01969
NZ_CH482380.1|	2457818	G	A	G	-	-	0.0263852	-	-	-	N	ID=gene-BDAG_RS11510;Name=BDAG_RS11510;gbkey=Gene;gene_biotype=protein_coding;locus_tag=BDAG_RS11510;old_locus_tag=BDAG_01982
NZ_CH482380.1|	2523003	T	C	T	-	-	0.0217391	-	-	-	N	ID=gene-BDAG_RS11760;Name=BDAG_RS11760;gbkey=Gene;gene_biotype=protein_coding;locus_tag=BDAG_RS11760;old_locus_tag=BDAG_02026
NZ_CH482380.1|	2554847	A	G	A	-	-	0.0376984	-	-	-	Y	ID=gene-BDAG_RS11880;Name=BDAG_RS11880;gbkey=Gene;gene_biotype=protein_coding;locus_tag=BDAG_RS11880;old_locus_tag=BDAG_02051
NZ_CH482380.1|	2563867	C	T	C	-	-	0.021097	-	-	-	N	ID=gene-BDAG_RS11920;Name=BDAG_RS11920;gbkey=Gene;gene_biotype=protein_coding;locus_tag=BDAG_RS11920;old_locus_tag=BDAG_02059
NZ_CH482380.1|	2589137	C	T	C	-	-	0.0245098	-	-	-	N	ID=gene-BDAG_RS12075;Name=uvrC;gbkey=Gene;gene=uvrC;gene_biotype=protein_coding;locus_tag=BDAG_RS12075;old_locus_tag=BDAG_02080
NZ_CH482380.1|	2640542	T	C	T	-	-	0.0238095	-	-	-	N	ID=gene-BDAG_RS12355;Name=BDAG_RS12355;gbkey=Gene;gene_biotype=protein_coding;locus_tag=BDAG_RS12355;old_locus_tag=BDAG_02129
NZ_CH482380.1|	2648175	G	A	G	-	-	0.0285714	-	-	-	N	ID=gene-BDAG_RS12390;Name=BDAG_RS12390;gbkey=Gene;gene_biotype=pseudogene;locus_tag=BDAG_RS12390;old_locus_tag=BDAG_02135;pseudo=true
NZ_CH482380.1|	2659747	C	T	C	-	-	0.0233463	-	-	-	N	ID=gene-BDAG_RS12455;Name=BDAG_RS12455;gbkey=Gene;gene_biotype=protein_coding;locus_tag=BDAG_RS12455;old_locus_tag=BDAG_02146
NZ_CH482380.1|	2703828	C	T	C	-	-	0.0204429	0.0180723	-	-	N	ID=gene-BDAG_RS12680;Name=BDAG_RS12680;gbkey=Gene;gene_biotype=protein_coding;locus_tag=BDAG_RS12680;old_locus_tag=BDAG_02189
NZ_CH482380.1|	2707244	T	C	T	-	-	0.0285714	0.0143541	-	-	N	ID=gene-BDAG_RS12690;Name=BDAG_RS12690;gbkey=Gene;gene_biotype=pseudogene;locus_tag=BDAG_RS12690;old_locus_tag=BDAG_02191;pseudo=true
NZ_CH482380.1|	2708388	C	T	C	-	-	0.0219178	-	-	-	N	ID=gene-BDAG_RS12695;Name=BDAG_RS12695;gbkey=Gene;gene_biotype=pseudogene;locus_tag=BDAG_RS12695;old_locus_tag=BDAG_02192;pseudo=true
NZ_CH482380.1|	2833415	C	T	C	-	-	0.0201729	-	-	-	N	ID=gene-BDAG_RS13345;Name=BDAG_RS13345;gbkey=Gene;gene_biotype=protein_coding;locus_tag=BDAG_RS13345;old_locus_tag=BDAG_02305
NZ_CH482380.1|	2837759	C	T	C	-	-	0.0288184	-	-	-	N	ID=gene-BDAG_RS13360;Name=BDAG_RS13360;gbkey=Gene;gene_biotype=protein_coding;locus_tag=BDAG_RS13360;old_locus_tag=BDAG_02308
NZ_CH482380.1|	2871999	G	A	G	-	-	0.0289855	-	-	-	N	ID=gene-BDAG_RS13495;Name=BDAG_RS13495;gbkey=Gene;gene_biotype=protein_coding;locus_tag=BDAG_RS13495;old_locus_tag=BDAG_02333
NZ_CH482380.1|	2872689	A	G	A	-	-	0.0207469	-	-	-	N	ID=gene-BDAG_RS13500;Name=BDAG_RS13500;gbkey=Gene;gene_biotype=protein_coding;locus_tag=BDAG_RS13500;old_locus_tag=BDAG_02334
NZ_CH482380.1|	2885128	G	A	G	-	-	0.0214477	-	-	-	N	ID=gene-BDAG_RS13580;Name=BDAG_RS13580;gbkey=Gene;gene_biotype=protein_coding;locus_tag=BDAG_RS13580
NZ_CH482380.1|	2903817	A	C	A	-	-	0.0322581	-	-	-	Y	ID=gene-BDAG_RS13655;Name=xdhA;gbkey=Gene;gene=xdhA;gene_biotype=protein_coding;locus_tag=BDAG_RS13655;old_locus_tag=BDAG_02364
NZ_CH482380.1|	2904048	G	G	T	-	-	0.4375	-	-	-	Y	ID=gene-BDAG_RS13655;Name=xdhA;gbkey=Gene;gene=xdhA;gene_biotype=protein_coding;locus_tag=BDAG_RS13655;old_locus_tag=BDAG_02364
NZ_CH482380.1|	2923481	C	T	C	-	-	0.030303	-	-	-	N	ID=gene-BDAG_RS13740;Name=BDAG_RS13740;gbkey=Gene;gene_biotype=protein_coding;locus_tag=BDAG_RS13740;old_locus_tag=BDAG_02380
NZ_CH482380.1|	2926069	C	T	C	-	-	0.0234375	-	-	-	N	N
NZ_CH482380.1|	2973517	T	C	T	-	-	0.0205128	-	-	-	N	ID=gene-BDAG_RS14015;Name=BDAG_RS14015;gbkey=Gene;gene_biotype=protein_coding;locus_tag=BDAG_RS14015;old_locus_tag=BDAG_02429
NZ_CH482380.1|	2996275	T	C	T	-	-	0.0201613	-	-	-	N	ID=gene-BDAG_RS14100;Name=katG;gbkey=Gene;gene=katG;gene_biotype=protein_coding;locus_tag=BDAG_RS14100;old_locus_tag=BDAG_02445
NZ_CH482380.1|	3030345	C	T	C	-	-	0.0272374	-	-	-	N	ID=gene-BDAG_RS14260;Name=BDAG_RS14260;gbkey=Gene;gene_biotype=protein_coding;locus_tag=BDAG_RS14260;old_locus_tag=BDAG_02472
NZ_CH482380.1|	3046672	C	T	C	-	-	0.0304878	-	-	-	N	ID=gene-BDAG_RS14355;Name=BDAG_RS14355;gbkey=Gene;gene_biotype=protein_coding;locus_tag=BDAG_RS14355
NZ_CH482380.1|	3047602	G	A	G	-	-	0.0242718	-	-	-	N	ID=gene-BDAG_RS14360;Name=BDAG_RS14360;gbkey=Gene;gene_biotype=protein_coding;locus_tag=BDAG_RS14360;old_locus_tag=BDAG_02489
NZ_CH482380.1|	3050698	G	A	G	-	-	0.0227273	-	-	-	N	ID=gene-BDAG_RS14370;Name=BDAG_RS14370;end_range=3053524,.;gbkey=Gene;gene_biotype=pseudogene;locus_tag=BDAG_RS14370;partial=true;pseudo=true
NZ_CH482380.1|	3062295	T	C	T	-	-	0.0287958	-	-	-	N	ID=gene-BDAG_RS14410;Name=BDAG_RS14410;gbkey=Gene;gene_biotype=protein_coding;locus_tag=BDAG_RS14410;old_locus_tag=BDAG_02496
NZ_CH482380.1|	3075563	T	C	T	-	-	0.0204918	-	-	-	N	ID=gene-BDAG_RS14480;Name=BDAG_RS14480;gbkey=Gene;gene_biotype=protein_coding;locus_tag=BDAG_RS14480;old_locus_tag=BDAG_02508
NZ_CH482380.1|	3091105	G	A	G	-	-	0.022792	-	-	-	N	ID=gene-BDAG_RS14550;Name=tkt;gbkey=Gene;gene=tkt;gene_biotype=protein_coding;locus_tag=BDAG_RS14550;old_locus_tag=BDAG_02522
NZ_CH482380.1|	3094407	C	T	C	-	-	0.0201342	-	-	-	N	ID=gene-BDAG_RS14565;Name=BDAG_RS14565;gbkey=Gene;gene_biotype=pseudogene;locus_tag=BDAG_RS14565;old_locus_tag=BDAG_02525;pseudo=true
NZ_CH482380.1|	3100493	A	G	A	-	-	0.0225225	-	-	-	N	ID=gene-BDAG_RS14600;Name=BDAG_RS14600;gbkey=Gene;gene_biotype=protein_coding;locus_tag=BDAG_RS14600;old_locus_tag=BDAG_02531
NZ_CH482380.1|	3102299	T	C	T	-	-	0.0240964	-	-	-	N	ID=gene-BDAG_RS14610;Name=pyrF;gbkey=Gene;gene=pyrF;gene_biotype=protein_coding;locus_tag=BDAG_RS14610;old_locus_tag=BDAG_02533
NZ_CH482380.1|	3103817	G	A	G	-	-	0.0285714	-	-	-	N	ID=gene-BDAG_RS14615;Name=BDAG_RS14615;gbkey=Gene;gene_biotype=protein_coding;locus_tag=BDAG_RS14615;old_locus_tag=BDAG_02534
NZ_CH482380.1|	3145047	T	C	T	-	-	0.0232975	-	-	-	N	ID=gene-BDAG_RS14840;Name=obgE;gbkey=Gene;gene=obgE;gene_biotype=protein_coding;locus_tag=BDAG_RS14840;old_locus_tag=BDAG_02572
NZ_CH482380.1|	3163143	G	C	G	-	0.015625	0.0514541	-	-	-	Y	N
NZ_CH482380.1|	3178376	C	T	C	-	-	0.0612648	-	-	-	Y	ID=gene-BDAG_RS14995;Name=BDAG_RS14995;gbkey=Gene;gene_biotype=protein_coding;locus_tag=BDAG_RS14995;old_locus_tag=BDAG_02598
NZ_CH482380.1|	3204551	C	T	C	-	-	0.0201342	-	-	-	N	ID=gene-BDAG_RS15090;Name=BDAG_RS15090;gbkey=Gene;gene_biotype=protein_coding;locus_tag=BDAG_RS15090;old_locus_tag=BDAG_02615
NZ_CH482380.1|	3218921	T	G	T	-	-	0.0703422	-	-	-	Y	N
NZ_CH482380.1|	3221094	C	T	C	-	-	0.0202703	-	-	-	N	ID=gene-BDAG_RS15170;Name=BDAG_RS15170;gbkey=Gene;gene_biotype=pseudogene;locus_tag=BDAG_RS15170;partial=true;pseudo=true;start_range=.,3220808
NZ_CH482380.1|	3222662	C	T	C	-	-	0.0205011	-	-	-	N	ID=gene-BDAG_RS15180;Name=BDAG_RS15180;gbkey=Gene;gene_biotype=protein_coding;locus_tag=BDAG_RS15180;old_locus_tag=BDAG_02630
NZ_CH482380.1|	3233041	G	A	G	-	-	0.0211416	-	-	-	N	ID=gene-BDAG_RS15235;Name=BDAG_RS15235;gbkey=Gene;gene_biotype=protein_coding;locus_tag=BDAG_RS15235;old_locus_tag=BDAG_02641
NZ_CH482380.1|	3255510	A	C	A	-	-	0.0275229	-	-	-	N	ID=gene-BDAG_RS15335;Name=tagF;gbkey=Gene;gene=tagF;gene_biotype=protein_coding;locus_tag=BDAG_RS15335;old_locus_tag=BDAG_02658
NZ_CH482380.1|	3311371	G	A	G	-	-	0.0267062	-	-	-	N	ID=gene-BDAG_RS15600;Name=BDAG_RS15600;gbkey=Gene;gene_biotype=protein_coding;locus_tag=BDAG_RS15600;old_locus_tag=BDAG_02696
NZ_CH482380.1|	3340596	A	G	A	-	-	0.027451	-	-	-	N	ID=gene-BDAG_RS15775;Name=thpR;gbkey=Gene;gene=thpR;gene_biotype=protein_coding;locus_tag=BDAG_RS15775;old_locus_tag=BDAG_02731
NZ_CH482380.1|	3390059	T	C	T	-	-	0.0220126	-	-	-	N	ID=gene-BDAG_RS16065;Name=BDAG_RS16065;gbkey=Gene;gene_biotype=protein_coding;locus_tag=BDAG_RS16065;old_locus_tag=BDAG_02780
NZ_CH482381.1|	14365	T	C	T	-	-	0.0237154	-	-	-	N	ID=gene-BDAG_RS16250;Name=BDAG_RS16250;gbkey=Gene;gene_biotype=protein_coding;locus_tag=BDAG_RS16250;old_locus_tag=BDAG_02811
NZ_CH482381.1|	102404	T	C	T	-	-	0.0206186	-	-	-	N	ID=gene-BDAG_RS16655;Name=BDAG_RS16655;gbkey=Gene;gene_biotype=protein_coding;locus_tag=BDAG_RS16655;old_locus_tag=BDAG_02880
NZ_CH482381.1|	114169	A	G	A	-	-	0.0229885	-	-	-	N	ID=gene-BDAG_RS16695;Name=BDAG_RS16695;gbkey=Gene;gene_biotype=protein_coding;locus_tag=BDAG_RS16695
NZ_CH482381.1|	163249	G	A	G	-	-	0.0205479	-	-	-	N	ID=gene-BDAG_RS16955;Name=BDAG_RS16955;gbkey=Gene;gene_biotype=pseudogene;locus_tag=BDAG_RS16955;partial=true;pseudo=true;start_range=.,162879
NZ_CH482381.1|	192567	G	A	G	-	-	0.0204082	-	-	-	N	N
NZ_CH482381.1|	193754	G	A	G	-	-	0.0264901	-	-	-	N	ID=gene-BDAG_RS17075;Name=BDAG_RS17075;gbkey=Gene;gene_biotype=protein_coding;locus_tag=BDAG_RS17075;old_locus_tag=BDAG_02951
NZ_CH482381.1|	198059	G	A	G	-	-	0.0233645	-	-	-	N	ID=gene-BDAG_RS17090;Name=fdnG;gbkey=Gene;gene=fdnG;gene_biotype=protein_coding;locus_tag=BDAG_RS17090;old_locus_tag=BDAG_02954
NZ_CH482381.1|	219860	C	T	C	-	-	0.0225989	-	-	-	N	ID=gene-BDAG_RS17185;Name=BDAG_RS17185;gbkey=Gene;gene_biotype=protein_coding;locus_tag=BDAG_RS17185
NZ_CH482381.1|	226279	C	T	C	-	-	0.0517241	-	-	-	N	ID=gene-BDAG_RS17210;Name=BDAG_RS17210;gbkey=Gene;gene_biotype=pseudogene;locus_tag=BDAG_RS17210;pseudo=true
NZ_CH482381.1|	273854	G	A	G	-	-	0.0215827	-	-	-	N	N
NZ_CH482381.1|	289123	G	A	G	-	-	0.0202312	-	-	-	N	ID=gene-BDAG_RS17480;Name=BDAG_RS17480;gbkey=Gene;gene_biotype=protein_coding;locus_tag=BDAG_RS17480;old_locus_tag=BDAG_03016
NZ_CH482381.1|	304386	T	C	T	-	-	0.0217984	-	-	-	N	ID=gene-BDAG_RS17550;Name=BDAG_RS17550;gbkey=Gene;gene_biotype=protein_coding;locus_tag=BDAG_RS17550;old_locus_tag=BDAG_03027
NZ_CH482381.1|	313030	A	G	A	-	-	0.0206186	-	-	-	N	ID=gene-BDAG_RS17590;Name=BDAG_RS17590;gbkey=Gene;gene_biotype=protein_coding;locus_tag=BDAG_RS17590;old_locus_tag=BDAG_03032
NZ_CH482381.1|	375323	G	A	G	-	-	0.0204082	-	-	-	N	ID=gene-BDAG_RS17855;Name=BDAG_RS17855;gbkey=Gene;gene_biotype=protein_coding;locus_tag=BDAG_RS17855;old_locus_tag=BDAG_03076
NZ_CH482381.1|	386489	G	A	G	-	-	0.0233918	-	-	-	N	ID=gene-BDAG_RS17905;Name=BDAG_RS17905;gbkey=Gene;gene_biotype=pseudogene;locus_tag=BDAG_RS17905;old_locus_tag=BDAG_03086;pseudo=true
NZ_CH482381.1|	392211	C	T	C	-	-	0.0214286	-	-	-	N	ID=gene-BDAG_RS17920;Name=BDAG_RS17920;gbkey=Gene;gene_biotype=protein_coding;locus_tag=BDAG_RS17920
NZ_CH482381.1|	414213	T	G	T	-	-	0.0234949	-	-	-	N	ID=gene-BDAG_RS18050;Name=BDAG_RS18050;gbkey=Gene;gene_biotype=protein_coding;locus_tag=BDAG_RS18050
NZ_CH482381.1|	423964	C	T	C	-	-	0.0229885	-	-	-	N	N
NZ_CH482381.1|	439096	G	A	G	-	-	0.0202952	-	-	-	N	ID=gene-BDAG_RS18140;Name=BDAG_RS18140;gbkey=Gene;gene_biotype=pseudogene;locus_tag=BDAG_RS18140;old_locus_tag=BDAG_03118;pseudo=true
NZ_CH482381.1|	441592	C	T	C	-	-	0.0432099	-	-	-	Y	ID=gene-BDAG_RS18145;Name=BDAG_RS18145;gbkey=Gene;gene_biotype=protein_coding;locus_tag=BDAG_RS18145;old_locus_tag=BDAG_03119
NZ_CH482381.1|	446643	A	G	A	-	-	0.0266272	-	-	-	N	ID=gene-BDAG_RS18155;Name=BDAG_RS18155;gbkey=Gene;gene_biotype=protein_coding;locus_tag=BDAG_RS18155;old_locus_tag=BDAG_03121
NZ_CH482381.1|	454846	T	C	T	-	-	0.0225	-	-	-	N	ID=gene-BDAG_RS18200;Name=aepX;gbkey=Gene;gene=aepX;gene_biotype=protein_coding;locus_tag=BDAG_RS18200;old_locus_tag=BDAG_03126
NZ_CH482381.1|	454948	G	C	G	-	-	0.0220994	-	-	-	N	ID=gene-BDAG_RS18200;Name=aepX;gbkey=Gene;gene=aepX;gene_biotype=protein_coding;locus_tag=BDAG_RS18200;old_locus_tag=BDAG_03126
NZ_CH482381.1|	456327	T	C	T	-	-	0.0217391	-	-	-	N	ID=gene-BDAG_RS18205;Name=BDAG_RS18205;gbkey=Gene;gene_biotype=pseudogene;locus_tag=BDAG_RS18205;old_locus_tag=BDAG_03127;pseudo=true
NZ_CH482381.1|	456885	A	G	A	-	-	0.0212766	-	-	-	N	ID=gene-BDAG_RS18210;Name=BDAG_RS18210;gbkey=Gene;gene_biotype=protein_coding;locus_tag=BDAG_RS18210;old_locus_tag=BDAG_03128
NZ_CH482381.1|	505972	T	C	T	-	-	0.0231959	-	-	-	N	ID=gene-BDAG_RS18420;Name=pcaH;gbkey=Gene;gene=pcaH;gene_biotype=pseudogene;locus_tag=BDAG_RS18420;old_locus_tag=BDAG_03160;pseudo=true
NZ_CH482381.1|	509380	G	A	G	-	-	0.0214592	-	-	-	N	ID=gene-BDAG_RS18440;Name=BDAG_RS18440;gbkey=Gene;gene_biotype=pseudogene;locus_tag=BDAG_RS18440;old_locus_tag=BDAG_03164;partial=true;pseudo=true;start_range=.,508680
NZ_CH482381.1|	509665	T	C	T	-	-	0.031348	-	-	-	N	ID=gene-BDAG_RS18440;Name=BDAG_RS18440;gbkey=Gene;gene_biotype=pseudogene;locus_tag=BDAG_RS18440;old_locus_tag=BDAG_03164;partial=true;pseudo=true;start_range=.,508680
NZ_CH482381.1|	522692	C	T	C	-	-	0.0218978	-	-	-	N	ID=gene-BDAG_RS18485;Name=BDAG_RS18485;gbkey=Gene;gene_biotype=protein_coding;locus_tag=BDAG_RS18485;old_locus_tag=BDAG_03171
NZ_CH482381.1|	526135	C	T	C	-	-	0.0206349	-	-	-	N	ID=gene-BDAG_RS18500;Name=BDAG_RS18500;gbkey=Gene;gene_biotype=protein_coding;locus_tag=BDAG_RS18500;old_locus_tag=BDAG_03173
NZ_CH482381.1|	577098	G	A	G	-	-	0.0235294	-	-	-	N	ID=gene-BDAG_RS18680;Name=BDAG_RS18680;gbkey=Gene;gene_biotype=protein_coding;locus_tag=BDAG_RS18680;old_locus_tag=BDAG_03207
NZ_CH482381.1|	578559	G	A	G	-	-	0.0214592	-	-	-	N	ID=gene-BDAG_RS18690;Name=BDAG_RS18690;gbkey=Gene;gene_biotype=protein_coding;locus_tag=BDAG_RS18690;old_locus_tag=BDAG_03209
NZ_CH482381.1|	583341	A	G	A	-	-	0.0233333	-	-	-	N	ID=gene-BDAG_RS18720;Name=hpaI;gbkey=Gene;gene=hpaI;gene_biotype=protein_coding;locus_tag=BDAG_RS18720;old_locus_tag=BDAG_03214
NZ_CH482381.1|	600870	A	G	A	-	-	0.02	-	-	-	N	N
NZ_CH482381.1|	634000	C	G	C	-	-	0.0209424	-	-	-	N	ID=gene-BDAG_RS18950;Name=BDAG_RS18950;gbkey=Gene;gene_biotype=protein_coding;locus_tag=BDAG_RS18950;old_locus_tag=BDAG_03251
NZ_CH482381.1|	644304	T	C	T	-	-	0.0232558	-	-	-	N	ID=gene-BDAG_RS19005;Name=BDAG_RS19005;gbkey=Gene;gene_biotype=protein_coding;locus_tag=BDAG_RS19005;old_locus_tag=BDAG_03261
NZ_CH482381.1|	645105	T	C	T	-	-	0.02	-	-	-	N	ID=gene-BDAG_RS19005;Name=BDAG_RS19005;gbkey=Gene;gene_biotype=protein_coding;locus_tag=BDAG_RS19005;old_locus_tag=BDAG_03261
NZ_CH482381.1|	652376	G	A	G	-	-	0.0219178	-	-	-	N	ID=gene-BDAG_RS19035;Name=BDAG_RS19035;gbkey=Gene;gene_biotype=protein_coding;locus_tag=BDAG_RS19035;old_locus_tag=BDAG_03267
NZ_CH482381.1|	655914	T	C	T	-	-	0.032	-	-	-	N	ID=gene-BDAG_RS19050;Name=BDAG_RS19050;gbkey=Gene;gene_biotype=pseudogene;locus_tag=BDAG_RS19050;old_locus_tag=BDAG_03269;pseudo=true
NZ_CH482381.1|	673653	T	C	T	-	-	0.0213904	-	-	-	N	ID=gene-BDAG_RS19140;Name=BDAG_RS19140;gbkey=Gene;gene_biotype=protein_coding;locus_tag=BDAG_RS19140;old_locus_tag=BDAG_03286
NZ_CH482381.1|	680512	G	A	G	-	-	0.0267559	-	-	-	N	ID=gene-BDAG_RS19170;Name=BDAG_RS19170;gbkey=Gene;gene_biotype=protein_coding;locus_tag=BDAG_RS19170;old_locus_tag=BDAG_03291
NZ_CH482381.1|	686734	G	A	G	-	-	0.0267062	-	0.0139373	-	N	ID=gene-BDAG_RS19210;Name=BDAG_RS19210;gbkey=Gene;gene_biotype=pseudogene;locus_tag=BDAG_RS19210;old_locus_tag=BDAG_03298;pseudo=true
NZ_CH482381.1|	687348	A	G	A	-	-	0.0319149	-	-	-	N	ID=gene-BDAG_RS19210;Name=BDAG_RS19210;gbkey=Gene;gene_biotype=pseudogene;locus_tag=BDAG_RS19210;old_locus_tag=BDAG_03298;pseudo=true
NZ_CH482381.1|	724265	G	A	G	-	-	0.0201613	-	-	-	N	ID=gene-BDAG_RS19350;Name=BDAG_RS19350;gbkey=Gene;gene_biotype=protein_coding;locus_tag=BDAG_RS19350;old_locus_tag=BDAG_03323
NZ_CH482381.1|	734607	G	A	G	-	-	0.0231481	-	-	-	N	ID=gene-BDAG_RS19390;Name=BDAG_RS19390;gbkey=Gene;gene_biotype=protein_coding;locus_tag=BDAG_RS19390;old_locus_tag=BDAG_03329
NZ_CH482381.1|	758501	T	C	T	-	-	0.0213675	-	-	-	N	ID=gene-BDAG_RS19505;Name=BDAG_RS19505;gbkey=Gene;gene_biotype=protein_coding;locus_tag=BDAG_RS19505;old_locus_tag=BDAG_03350
NZ_CH482381.1|	787876	C	T	C	-	-	0.0204778	-	-	-	N	ID=gene-BDAG_RS19610;Name=BDAG_RS19610;gbkey=Gene;gene_biotype=protein_coding;locus_tag=BDAG_RS19610;old_locus_tag=BDAG_03364
NZ_CH482381.1|	801417	C	T	C	-	-	0.0204082	0.0216718	-	-	N	N
NZ_CH482381.1|	820208	A	G	A	-	-	0.0213904	-	-	-	N	ID=gene-BDAG_RS19745;Name=BDAG_RS19745;gbkey=Gene;gene_biotype=protein_coding;locus_tag=BDAG_RS19745;old_locus_tag=BDAG_03386
NZ_CH482381.1|	823224	C	T	C	0.0177384	-	0.027439	-	-	-	N	ID=gene-BDAG_RS19755;Name=otsA;gbkey=Gene;gene=otsA;gene_biotype=protein_coding;locus_tag=BDAG_RS19755;old_locus_tag=BDAG_03388
NZ_CH482381.1|	823249	G	A	G	-	-	0.0304183	-	-	-	N	ID=gene-BDAG_RS19755;Name=otsA;gbkey=Gene;gene=otsA;gene_biotype=protein_coding;locus_tag=BDAG_RS19755;old_locus_tag=BDAG_03388
NZ_CH482381.1|	824514	C	T	C	-	-	0.020979	-	-	-	N	ID=gene-BDAG_RS19760;Name=acpA;gbkey=Gene;gene=acpA;gene_biotype=protein_coding;locus_tag=BDAG_RS19760;old_locus_tag=BDAG_03389
NZ_CH482381.1|	839966	T	C	T	-	-	0.0208877	-	-	-	N	ID=gene-BDAG_RS19845;Name=BDAG_RS19845;gbkey=Gene;gene_biotype=protein_coding;locus_tag=BDAG_RS19845;old_locus_tag=BDAG_03404
NZ_CH482381.1|	854067	C	T	C	-	-	0.0227273	-	-	-	N	ID=gene-BDAG_RS19905;Name=BDAG_RS19905;end_range=855142,.;gbkey=Gene;gene_biotype=pseudogene;locus_tag=BDAG_RS19905;old_locus_tag=BDAG_03415;partial=true;pseudo=true
NZ_CH482381.1|	856586	T	C	T	-	-	0.0215385	-	-	-	N	ID=gene-BDAG_RS19910;Name=BDAG_RS19910;gbkey=Gene;gene_biotype=pseudogene;locus_tag=BDAG_RS19910;old_locus_tag=BDAG_03416;partial=true;pseudo=true;start_range=.,855343
NZ_CH482381.1|	874833	T	C	T	-	-	0.0248447	-	-	-	N	ID=gene-BDAG_RS19985;Name=BDAG_RS19985;gbkey=Gene;gene_biotype=protein_coding;locus_tag=BDAG_RS19985;old_locus_tag=BDAG_03431
NZ_CH482381.1|	891893	A	G	A	-	-	0.0244648	-	-	-	N	ID=gene-BDAG_RS20055;Name=BDAG_RS20055;gbkey=Gene;gene_biotype=protein_coding;locus_tag=BDAG_RS20055;old_locus_tag=BDAG_03443
NZ_CH482381.1|	940086	C	T	C	-	-	0.0207039	-	-	-	N	ID=gene-BDAG_RS20250;Name=BDAG_RS20250;gbkey=Gene;gene_biotype=protein_coding;locus_tag=BDAG_RS20250;old_locus_tag=BDAG_03476
NZ_CH482381.1|	950034	T	C	T	-	-	0.025463	-	-	-	N	N
NZ_CH482381.1|	960703	C	T	C	-	-	0.0254237	-	-	-	N	ID=gene-BDAG_RS20345;Name=BDAG_RS20345;gbkey=Gene;gene_biotype=pseudogene;locus_tag=BDAG_RS20345;old_locus_tag=BDAG_03495;pseudo=true
NZ_CH482381.1|	961610	G	A	G	-	-	0.0245232	-	-	-	N	ID=gene-BDAG_RS20350;Name=BDAG_RS20350;gbkey=Gene;gene_biotype=protein_coding;locus_tag=BDAG_RS20350;old_locus_tag=BDAG_03496
NZ_CH482381.1|	962087	G	G	A	-	-	0.431579	-	-	-	Y	ID=gene-BDAG_RS20350;Name=BDAG_RS20350;gbkey=Gene;gene_biotype=protein_coding;locus_tag=BDAG_RS20350;old_locus_tag=BDAG_03496
NZ_CH482381.1|	969585	T	C	T	-	-	0.0215054	-	-	-	N	ID=gene-BDAG_RS20380;Name=BDAG_RS20380;gbkey=Gene;gene_biotype=protein_coding;locus_tag=BDAG_RS20380;old_locus_tag=BDAG_03502
NZ_CH482381.1|	983311	A	G	A	-	-	0.021021	-	-	-	N	ID=gene-BDAG_RS20450;Name=BDAG_RS20450;gbkey=Gene;gene_biotype=protein_coding;locus_tag=BDAG_RS20450;old_locus_tag=BDAG_03513
NZ_CH482381.1|	990688	G	A	G	-	-	0.0201342	-	-	-	N	ID=gene-BDAG_RS20480;Name=BDAG_RS20480;gbkey=Gene;gene_biotype=protein_coding;locus_tag=BDAG_RS20480;old_locus_tag=BDAG_03519
NZ_CH482381.1|	996113	G	A	G	0.015748	-	0.0241692	-	-	-	N	ID=gene-BDAG_RS20500;Name=BDAG_RS20500;gbkey=Gene;gene_biotype=protein_coding;locus_tag=BDAG_RS20500;old_locus_tag=BDAG_03524
NZ_CH482381.1|	999295	G	A	G	-	-	0.0224215	-	-	-	N	ID=gene-BDAG_RS20510;Name=BDAG_RS20510;gbkey=Gene;gene_biotype=protein_coding;locus_tag=BDAG_RS20510
NZ_CH482381.1|	999863	A	G	A	-	-	0.0238095	-	-	-	N	ID=gene-BDAG_RS20515;Name=BDAG_RS20515;gbkey=Gene;gene_biotype=protein_coding;locus_tag=BDAG_RS20515;old_locus_tag=BDAG_03526
NZ_CH482381.1|	1016111	A	G	A	0.0138568	-	0.0237288	-	-	-	N	N
NZ_CH482381.1|	1031731	G	C	G	-	-	0.0538462	-	-	-	Y	ID=gene-BDAG_RS20695;Name=BDAG_RS20695;gbkey=Gene;gene_biotype=protein_coding;locus_tag=BDAG_RS20695;old_locus_tag=BDAG_03553
NZ_CH482381.1|	1060633	A	G	A	-	-	0.0208333	-	-	-	N	ID=gene-BDAG_RS20820;Name=BDAG_RS20820;gbkey=Gene;gene_biotype=protein_coding;locus_tag=BDAG_RS20820;old_locus_tag=BDAG_03574
NZ_CH482381.1|	1061815	A	G	A	-	-	0.0233161	-	-	-	N	ID=gene-BDAG_RS20825;Name=BDAG_RS20825;gbkey=Gene;gene_biotype=protein_coding;locus_tag=BDAG_RS20825;old_locus_tag=BDAG_03575
NZ_CH482381.1|	1104152	G	A	G	-	-	0.0206897	-	-	-	N	N
NZ_CH482381.1|	1104875	A	G	A	-	-	0.0258621	-	-	-	N	ID=gene-BDAG_RS21010;Name=BDAG_RS21010;gbkey=Gene;gene_biotype=protein_coding;locus_tag=BDAG_RS21010;old_locus_tag=BDAG_03611
NZ_CH482381.1|	1107272	T	C	T	-	-	0.0351759	-	-	-	N	ID=gene-BDAG_RS21030;Name=BDAG_RS21030;gbkey=Gene;gene_biotype=protein_coding;locus_tag=BDAG_RS21030;old_locus_tag=BDAG_03614
NZ_CH482381.1|	1108594	C	T	C	-	-	0.0205128	-	-	-	N	ID=gene-BDAG_RS21035;Name=BDAG_RS21035;gbkey=Gene;gene_biotype=protein_coding;locus_tag=BDAG_RS21035;old_locus_tag=BDAG_03615
NZ_CH482381.1|	1125841	T	G	T	-	-	0.0560538	-	-	-	Y	ID=gene-BDAG_RS21110;Name=BDAG_RS21110;gbkey=Gene;gene_biotype=protein_coding;locus_tag=BDAG_RS21110
NZ_CH482381.1|	1159468	T	C	T	-	-	0.0269231	-	-	-	N	ID=gene-BDAG_RS21220;Name=BDAG_RS21220;gbkey=Gene;gene_biotype=pseudogene;locus_tag=BDAG_RS21220;partial=true;pseudo=true;start_range=.,1153857
NZ_CH482381.1|	1161373	T	C	T	-	-	0.0216216	-	-	-	N	ID=gene-BDAG_RS21220;Name=BDAG_RS21220;gbkey=Gene;gene_biotype=pseudogene;locus_tag=BDAG_RS21220;partial=true;pseudo=true;start_range=.,1153857
NZ_CH482381.1|	1161690	C	T	C	-	-	0.0205128	-	-	-	N	N
NZ_CH482381.1|	1172081	T	C	T	-	-	0.0306748	-	-	-	N	ID=gene-BDAG_RS21240;Name=BDAG_RS21240;gbkey=Gene;gene_biotype=pseudogene;locus_tag=BDAG_RS21240;partial=true;pseudo=true;start_range=.,1171904
NZ_CH482381.1|	1175478	A	G	A	-	-	0.0218978	-	-	-	N	ID=gene-BDAG_RS21255;Name=BDAG_RS21255;gbkey=Gene;gene_biotype=protein_coding;locus_tag=BDAG_RS21255;old_locus_tag=BDAG_03649
NZ_CH482381.1|	1199846	G	A	G	-	-	0.0237389	-	-	-	N	ID=gene-BDAG_RS21365;Name=BDAG_RS21365;gbkey=Gene;gene_biotype=protein_coding;locus_tag=BDAG_RS21365;old_locus_tag=BDAG_03665
NZ_CH482381.1|	1208969	C	T	C	-	-	0.025974	-	-	-	N	ID=gene-BDAG_RS21410;Name=BDAG_RS21410;gbkey=Gene;gene_biotype=protein_coding;locus_tag=BDAG_RS21410;old_locus_tag=BDAG_03672
NZ_CH482381.1|	1228067	T	C	T	-	-	0.0205761	-	-	-	N	ID=gene-BDAG_RS21510;Name=BDAG_RS21510;gbkey=Gene;gene_biotype=protein_coding;locus_tag=BDAG_RS21510;old_locus_tag=BDAG_03692
NZ_CH482381.1|	1231542	C	T	C	-	-	0.0259067	-	-	-	N	ID=gene-BDAG_RS21525;Name=penA;gbkey=Gene;gene=penA;gene_biotype=pseudogene;locus_tag=BDAG_RS21525;old_locus_tag=BDAG_03694;partial=true;pseudo=true;start_range=.,1230823
NZ_CH482381.1|	1236903	C	T	C	-	-	0.0243902	0.0185185	-	-	N	ID=gene-BDAG_RS21555;Name=BDAG_RS21555;gbkey=Gene;gene_biotype=protein_coding;locus_tag=BDAG_RS21555;old_locus_tag=BDAG_03700
NZ_CH482381.1|	1304233	A	G	A	-	-	0.0227273	-	-	-	N	ID=gene-BDAG_RS21860;Name=BDAG_RS21860;gbkey=Gene;gene_biotype=protein_coding;locus_tag=BDAG_RS21860;old_locus_tag=BDAG_03749
NZ_CH482381.1|	1305949	C	T	C	-	-	0.0231788	-	-	-	N	ID=gene-BDAG_RS21865;Name=BDAG_RS21865;gbkey=Gene;gene_biotype=protein_coding;locus_tag=BDAG_RS21865;old_locus_tag=BDAG_03750
NZ_CH482381.1|	1307002	G	A	G	-	-	0.0257732	-	-	-	N	ID=gene-BDAG_RS21870;Name=BDAG_RS21870;gbkey=Gene;gene_biotype=protein_coding;locus_tag=BDAG_RS21870;old_locus_tag=BDAG_03751
NZ_CH482381.1|	1312542	G	A	G	-	-	0.0223464	-	-	-	N	ID=gene-BDAG_RS21895;Name=BDAG_RS21895;gbkey=Gene;gene_biotype=protein_coding;locus_tag=BDAG_RS21895;old_locus_tag=BDAG_03756
NZ_CH482381.1|	1314627	T	C	T	-	-	0.021978	-	-	-	N	ID=gene-BDAG_RS21905;Name=BDAG_RS21905;gbkey=Gene;gene_biotype=protein_coding;locus_tag=BDAG_RS21905;old_locus_tag=BDAG_03758
NZ_CH482381.1|	1338992	T	C	T	-	-	0.0248307	-	-	-	N	ID=gene-BDAG_RS22035;Name=BDAG_RS22035;gbkey=Gene;gene_biotype=protein_coding;locus_tag=BDAG_RS22035;old_locus_tag=BDAG_03781
NZ_CH482381.1|	1368551	A	G	A	-	-	0.0240175	-	-	-	N	ID=gene-BDAG_RS22165;Name=BDAG_RS22165;gbkey=Gene;gene_biotype=protein_coding;locus_tag=BDAG_RS22165;old_locus_tag=BDAG_03804
NZ_CH482381.1|	1375096	A	G	A	-	-	0.0212766	-	-	-	N	ID=gene-BDAG_RS22195;Name=betI;gbkey=Gene;gene=betI;gene_biotype=protein_coding;locus_tag=BDAG_RS22195;old_locus_tag=BDAG_03809
NZ_CH482381.1|	1379286	G	A	G	-	-	0.0204678	-	-	-	N	ID=gene-BDAG_RS22210;Name=BDAG_RS22210;gbkey=Gene;gene_biotype=protein_coding;locus_tag=BDAG_RS22210;old_locus_tag=BDAG_03812
NZ_CH482381.1|	1402317	C	T	C	-	-	0.0320513	-	-	-	N	ID=gene-BDAG_RS22340;Name=BDAG_RS22340;gbkey=Gene;gene_biotype=protein_coding;locus_tag=BDAG_RS22340;old_locus_tag=BDAG_03834
NZ_CH482381.1|	1407214	C	T	C	-	-	0.0305164	0.0137363	-	-	N	ID=gene-BDAG_RS22360;Name=BDAG_RS22360;gbkey=Gene;gene_biotype=protein_coding;locus_tag=BDAG_RS22360;old_locus_tag=BDAG_03838
NZ_CH482381.1|	1409998	C	T	C	-	-	0.02	-	-	-	N	ID=gene-BDAG_RS22375;Name=BDAG_RS22375;gbkey=Gene;gene_biotype=pseudogene;locus_tag=BDAG_RS22375;old_locus_tag=BDAG_03841;pseudo=true
NZ_CH482381.1|	1418561	A	G	A	-	-	0.0361446	-	-	-	N	ID=gene-BDAG_RS22415;Name=BDAG_RS22415;gbkey=Gene;gene_biotype=protein_coding;locus_tag=BDAG_RS22415;old_locus_tag=BDAG_03849
NZ_CH482381.1|	1420680	C	T	C	-	-	0.0217391	-	-	-	N	ID=gene-BDAG_RS22430;Name=BDAG_RS22430;gbkey=Gene;gene_biotype=protein_coding;locus_tag=BDAG_RS22430;old_locus_tag=BDAG_03851
NZ_CH482381.1|	1422166	G	A	G	-	-	0.0268199	-	-	-	N	ID=gene-BDAG_RS22435;Name=BDAG_RS22435;gbkey=Gene;gene_biotype=protein_coding;locus_tag=BDAG_RS22435;old_locus_tag=BDAG_03852
NZ_CH482381.1|	1460934	A	G	A	-	-	0.0338983	-	-	0.0144928	N	ID=gene-BDAG_RS22620;Name=BDAG_RS22620;gbkey=Gene;gene_biotype=protein_coding;locus_tag=BDAG_RS22620;old_locus_tag=BDAG_03881
NZ_CH482381.1|	1477726	T	C	T	-	-	0.0234192	0.0165877	-	-	N	ID=gene-BDAG_RS22690;Name=BDAG_RS22690;gbkey=Gene;gene_biotype=protein_coding;locus_tag=BDAG_RS22690;old_locus_tag=BDAG_03893
NZ_CH482381.1|	1482203	C	T	C	-	-	0.0229885	-	-	-	N	ID=gene-BDAG_RS22705;Name=BDAG_RS22705;gbkey=Gene;gene_biotype=protein_coding;locus_tag=BDAG_RS22705;old_locus_tag=BDAG_03895
NZ_CH482381.1|	1495041	T	C	T	-	-	0.0337079	-	-	-	N	N
NZ_CH482381.1|	1505711	C	T	C	-	-	0.0213675	-	-	-	N	N
NZ_CH482381.1|	1525066	T	C	T	-	-	0.0204082	-	-	-	N	ID=gene-BDAG_RS22875;Name=BDAG_RS22875;gbkey=Gene;gene_biotype=protein_coding;locus_tag=BDAG_RS22875;old_locus_tag=BDAG_03924
NZ_CH482381.1|	1572426	G	A	G	-	-	0.0311111	-	-	-	N	ID=gene-BDAG_RS23090;Name=selD;gbkey=Gene;gene=selD;gene_biotype=protein_coding;locus_tag=BDAG_RS23090;old_locus_tag=BDAG_03960
NZ_CH482381.1|	1599003	T	C	T	0.0128205	-	0.025974	-	-	-	N	ID=gene-BDAG_RS23200;Name=BDAG_RS23200;gbkey=Gene;gene_biotype=protein_coding;locus_tag=BDAG_RS23200;old_locus_tag=BDAG_03979
NZ_CH482381.1|	1616299	T	C	T	-	-	0.0204778	-	-	-	N	ID=gene-BDAG_RS23290;Name=BDAG_RS23290;gbkey=Gene;gene_biotype=protein_coding;locus_tag=BDAG_RS23290;old_locus_tag=BDAG_03995
NZ_CH482381.1|	1629046	C	T	C	-	-	0.0229885	-	-	-	N	ID=gene-BDAG_RS23355;Name=BDAG_RS23355;gbkey=Gene;gene_biotype=protein_coding;locus_tag=BDAG_RS23355;old_locus_tag=BDAG_04007
NZ_CH482381.1|	1646733	C	T	C	-	-	0.0214286	-	-	-	N	ID=gene-BDAG_RS23445;Name=BDAG_RS23445;gbkey=Gene;gene_biotype=protein_coding;locus_tag=BDAG_RS23445;old_locus_tag=BDAG_04024
NZ_CH482381.1|	1671385	C	T	C	-	-	0.0220588	-	-	-	N	ID=gene-BDAG_RS23550;Name=BDAG_RS23550;gbkey=Gene;gene_biotype=protein_coding;locus_tag=BDAG_RS23550
NZ_CH482381.1|	1677391	G	A	G	-	-	0.0207469	-	-	-	N	N
NZ_CH482381.1|	1680695	G	A	G	-	-	0.0204604	-	-	-	N	ID=gene-BDAG_RS23590;Name=BDAG_RS23590;gbkey=Gene;gene_biotype=protein_coding;locus_tag=BDAG_RS23590;old_locus_tag=BDAG_04048
NZ_CH482381.1|	1682002	A	G	A	-	-	0.025641	-	-	-	N	ID=gene-BDAG_RS23590;Name=BDAG_RS23590;gbkey=Gene;gene_biotype=protein_coding;locus_tag=BDAG_RS23590;old_locus_tag=BDAG_04048
NZ_CH482381.1|	1706419	T	C	T	-	-	0.0333333	-	-	-	N	N
NZ_CH482381.1|	1722037	C	T	C	-	-	0.0204082	-	-	-	N	ID=gene-BDAG_RS30300;Name=BDAG_RS30300;gbkey=Gene;gene_biotype=protein_coding;locus_tag=BDAG_RS30300
NZ_CH482381.1|	1735414	T	C	T	-	-	0.0237389	-	-	-	N	N
NZ_CH482381.1|	1777984	G	A	G	-	-	0.0227273	-	-	-	N	ID=gene-BDAG_RS24050;Name=BDAG_RS24050;gbkey=Gene;gene_biotype=protein_coding;locus_tag=BDAG_RS24050;old_locus_tag=BDAG_04128
NZ_CH482381.1|	1784044	T	C	T	-	-	0.026178	-	-	-	N	N
NZ_CH482381.1|	1786876	G	A	G	-	-	0.02	-	-	-	N	ID=gene-BDAG_RS24095;Name=BDAG_RS24095;gbkey=Gene;gene_biotype=pseudogene;locus_tag=BDAG_RS24095;old_locus_tag=BDAG_04134;pseudo=true
NZ_CH482381.1|	1822332	C	T	C	-	-	0.0200669	-	-	-	N	ID=gene-BDAG_RS24250;Name=BDAG_RS24250;gbkey=Gene;gene_biotype=protein_coding;locus_tag=BDAG_RS24250;old_locus_tag=BDAG_04164
NZ_CH482381.1|	1858605	C	T	C	-	-	0.0228571	-	-	-	N	ID=gene-BDAG_RS24445;Name=BDAG_RS24445;gbkey=Gene;gene_biotype=protein_coding;locus_tag=BDAG_RS24445;old_locus_tag=BDAG_04202
NZ_CH482381.1|	1873804	C	T	C	-	-	0.02	-	-	-	N	ID=gene-BDAG_RS24525;Name=BDAG_RS24525;gbkey=Gene;gene_biotype=protein_coding;locus_tag=BDAG_RS24525;old_locus_tag=BDAG_04215
NZ_CH482381.1|	1877233	G	A	G	-	-	0.0204545	-	-	-	N	N
NZ_CH482381.1|	1878277	T	C	T	-	-	0.0220264	-	-	-	N	ID=gene-BDAG_RS24540;Name=BDAG_RS24540;gbkey=Gene;gene_biotype=protein_coding;locus_tag=BDAG_RS24540;old_locus_tag=BDAG_04217
NZ_CH482381.1|	1905037	G	A	G	-	-	0.0223464	-	-	-	N	ID=gene-BDAG_RS24655;Name=BDAG_RS24655;gbkey=Gene;gene_biotype=protein_coding;locus_tag=BDAG_RS24655;old_locus_tag=BDAG_04238
NZ_CH482381.1|	1920841	A	G	A	-	-	0.0211864	-	-	-	N	ID=gene-BDAG_RS24730;Name=gcvA;gbkey=Gene;gene=gcvA;gene_biotype=protein_coding;locus_tag=BDAG_RS24730;old_locus_tag=BDAG_04251
NZ_CH482381.1|	1942521	C	T	C	-	-	0.0256917	-	0.0111111	-	N	ID=gene-BDAG_RS24825;Name=BDAG_RS24825;gbkey=Gene;gene_biotype=protein_coding;locus_tag=BDAG_RS24825;old_locus_tag=BDAG_04267
NZ_CH482381.1|	1946018	C	T	C	-	-	0.0205279	-	-	-	N	ID=gene-BDAG_RS24840;Name=BDAG_RS24840;gbkey=Gene;gene_biotype=protein_coding;locus_tag=BDAG_RS24840;old_locus_tag=BDAG_04270
NZ_CH482381.1|	1949395	G	A	G	-	-	0.0204082	-	-	-	N	ID=gene-BDAG_RS24860;Name=BDAG_RS24860;gbkey=Gene;gene_biotype=protein_coding;locus_tag=BDAG_RS24860;old_locus_tag=BDAG_04273
NZ_CH482381.1|	1950869	C	T	C	-	-	0.025641	-	-	-	N	ID=gene-BDAG_RS24865;Name=BDAG_RS24865;gbkey=Gene;gene_biotype=protein_coding;locus_tag=BDAG_RS24865;old_locus_tag=BDAG_04274
NZ_CH482381.1|	1958121	C	T	C	-	-	0.0219298	-	-	-	N	ID=gene-BDAG_RS30325;Name=BDAG_RS30325;gbkey=Gene;gene_biotype=protein_coding;locus_tag=BDAG_RS30325
NZ_CH482381.1|	1993475	C	T	C	-	-	0.0249433	-	-	0.0199203	N	ID=gene-BDAG_RS25035;Name=BDAG_RS25035;gbkey=Gene;gene_biotype=protein_coding;locus_tag=BDAG_RS25035;old_locus_tag=BDAG_04310
NZ_CH482381.1|	2015110	T	C	T	-	-	0.0204082	-	-	-	N	ID=gene-BDAG_RS25150;Name=BDAG_RS25150;gbkey=Gene;gene_biotype=protein_coding;locus_tag=BDAG_RS25150;old_locus_tag=BDAG_04329
NZ_CH482381.1|	2035517	C	T	C	-	-	0.0227273	-	-	-	N	ID=gene-BDAG_RS25240;Name=BDAG_RS25240;end_range=2036573,.;gbkey=Gene;gene_biotype=pseudogene;locus_tag=BDAG_RS25240;partial=true;pseudo=true;start_range=.,2034889
NZ_CH482381.1|	2082016	C	T	C	-	-	0.0201794	-	-	-	N	ID=gene-BDAG_RS25470;Name=BDAG_RS25470;gbkey=Gene;gene_biotype=pseudogene;locus_tag=BDAG_RS25470;old_locus_tag=BDAG_04379;pseudo=true
NZ_CH482381.1|	2112077	T	C	T	-	-	0.0300429	-	-	-	N	ID=gene-BDAG_RS30340;Name=BDAG_RS30340;gbkey=Gene;gene_biotype=protein_coding;locus_tag=BDAG_RS30340
NZ_CH482381.1|	2114895	T	C	T	-	-	0.0247253	-	-	-	N	ID=gene-BDAG_RS25630;Name=motA;gbkey=Gene;gene=motA;gene_biotype=protein_coding;locus_tag=BDAG_RS25630;old_locus_tag=BDAG_04401
NZ_CH482381.1|	2118354	T	C	T	-	-	0.030303	-	-	-	N	ID=gene-BDAG_RS25660;Name=BDAG_RS25660;gbkey=Gene;gene_biotype=protein_coding;locus_tag=BDAG_RS25660;old_locus_tag=BDAG_04407
NZ_CH482381.1|	2118817	G	A	G	-	-	0.0212766	-	-	-	N	ID=gene-BDAG_RS25660;Name=BDAG_RS25660;gbkey=Gene;gene_biotype=protein_coding;locus_tag=BDAG_RS25660;old_locus_tag=BDAG_04407
NZ_CH482381.1|	2122029	C	T	C	-	-	0.0257235	-	-	-	N	ID=gene-BDAG_RS25670;Name=BDAG_RS25670;gbkey=Gene;gene_biotype=protein_coding;locus_tag=BDAG_RS25670;old_locus_tag=BDAG_04408
NZ_CH482381.1|	2149033	C	A	C	-	-	0.021645	-	-	-	N	ID=gene-BDAG_RS25820;Name=BDAG_RS25820;gbkey=Gene;gene_biotype=protein_coding;locus_tag=BDAG_RS25820;old_locus_tag=BDAG_04432
NZ_CH482381.1|	2150019	T	C	T	-	-	0.0316456	-	-	-	N	ID=gene-BDAG_RS25825;Name=BDAG_RS25825;gbkey=Gene;gene_biotype=pseudogene;locus_tag=BDAG_RS25825;old_locus_tag=BDAG_04433;partial=true;pseudo=true;start_range=.,2149142
NZ_CH482381.1|	2169169	C	T	C	-	-	0.0217918	-	-	-	N	ID=gene-BDAG_RS25915;Name=BDAG_RS25915;gbkey=Gene;gene_biotype=protein_coding;locus_tag=BDAG_RS25915;old_locus_tag=BDAG_04450
NZ_CH482381.1|	2169243	A	G	A	-	-	0.0276074	-	-	-	N	ID=gene-BDAG_RS25915;Name=BDAG_RS25915;gbkey=Gene;gene_biotype=protein_coding;locus_tag=BDAG_RS25915;old_locus_tag=BDAG_04450
NZ_CH482382.1|	40074	G	A	G	-	-	0.0264901	-	-	-	N	ID=gene-BDAG_RS26110;Name=eutB;gbkey=Gene;gene=eutB;gene_biotype=protein_coding;locus_tag=BDAG_RS26110;old_locus_tag=BDAG_04487
NZ_CH482382.1|	64711	G	A	G	-	-	0.0214067	-	-	-	N	ID=gene-BDAG_RS26205;Name=BDAG_RS26205;gbkey=Gene;gene_biotype=protein_coding;locus_tag=BDAG_RS26205;old_locus_tag=BDAG_04500
NZ_CH482382.1|	69592	C	T	C	-	-	0.0206186	-	-	-	N	ID=gene-BDAG_RS26230;Name=BDAG_RS26230;gbkey=Gene;gene_biotype=protein_coding;locus_tag=BDAG_RS26230;old_locus_tag=BDAG_04505
NZ_CH482382.1|	82063	T	C	T	-	-	0.029304	-	-	-	N	N
NZ_CH482382.1|	98914	G	A	G	-	-	0.0311615	-	-	-	N	ID=gene-BDAG_RS26395;Name=BDAG_RS26395;gbkey=Gene;gene_biotype=protein_coding;locus_tag=BDAG_RS26395;old_locus_tag=BDAG_04531
NZ_CH482382.1|	108204	C	T	C	-	-	0.0214592	-	-	-	N	ID=gene-BDAG_RS26440;Name=BDAG_RS26440;gbkey=Gene;gene_biotype=protein_coding;locus_tag=BDAG_RS26440;old_locus_tag=BDAG_04539
NZ_CH482382.1|	139246	G	A	G	-	-	0.0201342	-	-	-	N	ID=gene-BDAG_RS26550;Name=pqqE;gbkey=Gene;gene=pqqE;gene_biotype=protein_coding;locus_tag=BDAG_RS26550;old_locus_tag=BDAG_04557
NZ_CH482382.1|	158333	G	A	G	-	-	0.0242424	-	-	-	N	ID=gene-BDAG_RS26615;Name=BDAG_RS26615;gbkey=Gene;gene_biotype=protein_coding;locus_tag=BDAG_RS26615;old_locus_tag=BDAG_04568
NZ_CH482382.1|	158374	C	T	C	-	-	0.02	-	-	-	N	ID=gene-BDAG_RS26615;Name=BDAG_RS26615;gbkey=Gene;gene_biotype=protein_coding;locus_tag=BDAG_RS26615;old_locus_tag=BDAG_04568
NZ_CH482382.1|	168949	T	C	T	-	-	0.020595	-	-	-	N	ID=gene-BDAG_RS26665;Name=uvrA;end_range=173195,.;gbkey=Gene;gene=uvrA;gene_biotype=pseudogene;locus_tag=BDAG_RS26665;partial=true;pseudo=true
NZ_CH482382.1|	233099	T	C	T	-	-	0.0267857	-	-	-	N	ID=gene-BDAG_RS26905;Name=BDAG_RS26905;gbkey=Gene;gene_biotype=protein_coding;locus_tag=BDAG_RS26905
NZ_CH482382.1|	236117	C	T	C	-	-	0.0225225	-	-	-	N	ID=gene-BDAG_RS26915;Name=BDAG_RS26915;gbkey=Gene;gene_biotype=protein_coding;locus_tag=BDAG_RS26915;old_locus_tag=BDAG_04614
NZ_CH482382.1|	296364	T	C	T	-	-	0.0202429	-	-	-	N	ID=gene-BDAG_RS27230;Name=BDAG_RS27230;gbkey=Gene;gene_biotype=protein_coding;locus_tag=BDAG_RS27230;old_locus_tag=BDAG_04649
NZ_CH482382.1|	313672	A	G	A	-	-	0.02	-	-	-	N	ID=gene-BDAG_RS27310;Name=BDAG_RS27310;gbkey=Gene;gene_biotype=protein_coding;locus_tag=BDAG_RS27310;old_locus_tag=BDAG_04659
NZ_CH482382.1|	325631	G	A	G	-	-	0.0263158	-	-	-	N	N
NZ_CH482382.1|	327788	G	A	G	-	-	0.020979	-	-	-	N	ID=gene-BDAG_RS27345;Name=BDAG_RS27345;gbkey=Gene;gene_biotype=pseudogene;locus_tag=BDAG_RS27345;old_locus_tag=BDAG_04666;pseudo=true
NZ_CH482382.1|	364125	T	C	T	-	-	0.0262172	-	-	-	N	ID=gene-BDAG_RS27505;Name=BDAG_RS27505;gbkey=Gene;gene_biotype=protein_coding;locus_tag=BDAG_RS27505;old_locus_tag=BDAG_04690
NZ_CH482382.1|	391779	C	T	C	-	0.0138122	0.0294906	-	-	-	Y	ID=gene-BDAG_RS27585;Name=BDAG_RS27585;gbkey=Gene;gene_biotype=protein_coding;locus_tag=BDAG_RS27585;old_locus_tag=BDAG_04701
NZ_CH482382.1|	395818	G	A	G	-	-	0.0209424	-	-	-	N	ID=gene-BDAG_RS27600;Name=BDAG_RS27600;gbkey=Gene;gene_biotype=pseudogene;locus_tag=BDAG_RS27600;old_locus_tag=BDAG_04704;pseudo=true
NZ_CH482382.1|	397345	G	A	G	-	-	0.0201342	-	-	-	N	ID=gene-BDAG_RS27605;Name=BDAG_RS27605;gbkey=Gene;gene_biotype=protein_coding;locus_tag=BDAG_RS27605;old_locus_tag=BDAG_04705;partial=true;start_range=.,396268
NZ_CH482382.1|	480430	G	A	G	-	-	0.0232558	-	-	-	N	ID=gene-BDAG_RS27975;Name=ctaD;end_range=482171,.;gbkey=Gene;gene=ctaD;gene_biotype=pseudogene;locus_tag=BDAG_RS27975;old_locus_tag=BDAG_04763;partial=true;pseudo=true
NZ_CH482382.1|	497034	G	A	G	-	-	0.0221811	-	-	-	N	ID=gene-BDAG_RS30485;Name=BDAG_RS30485;gbkey=Gene;gene_biotype=protein_coding;locus_tag=BDAG_RS30485
NZ_CH482382.1|	513030	G	A	G	-	-	0.0604027	-	-	-	Y	ID=gene-BDAG_RS28140;Name=BDAG_RS28140;gbkey=Gene;gene_biotype=protein_coding;locus_tag=BDAG_RS28140;old_locus_tag=BDAG_04784
NZ_CH482382.1|	520587	C	T	C	-	-	0.0258621	-	-	-	N	ID=gene-BDAG_RS28175;Name=BDAG_RS28175;gbkey=Gene;gene_biotype=pseudogene;locus_tag=BDAG_RS28175;old_locus_tag=BDAG_04790;pseudo=true
NZ_CH482382.1|	566753	A	G	A	-	-	0.0222841	-	-	-	N	ID=gene-BDAG_RS28350;Name=BDAG_RS28350;gbkey=Gene;gene_biotype=pseudogene;locus_tag=BDAG_RS28350;partial=true;pseudo=true;start_range=.,564188
NZ_CH482382.1|	586743	G	A	G	-	-	0.0238095	-	-	-	N	ID=gene-BDAG_RS28410;Name=BDAG_RS28410;gbkey=Gene;gene_biotype=protein_coding;locus_tag=BDAG_RS28410
NZ_CH482382.1|	588945	C	T	C	-	-	0.0237154	-	-	-	N	N
NZ_CH482382.1|	594728	T	G	T	-	-	0.0463918	-	-	-	Y	ID=gene-BDAG_RS28440;Name=BDAG_RS28440;gbkey=Gene;gene_biotype=protein_coding;locus_tag=BDAG_RS28440;old_locus_tag=BDAG_04827
NZ_CH482382.1|	637252	C	T	C	-	-	0.0212264	-	-	-	N	N
NZ_CH482382.1|	657588	G	A	G	-	-	0.0218409	-	-	-	N	ID=gene-BDAG_RS28730;Name=aspT;gbkey=Gene;gene=aspT;gene_biotype=protein_coding;locus_tag=BDAG_RS28730;old_locus_tag=BDAG_04873
NZ_CH482382.1|	679113	T	C	T	-	-	0.0211268	-	-	0.0263158	N	ID=gene-BDAG_RS28835;Name=BDAG_RS28835;gbkey=Gene;gene_biotype=protein_coding;locus_tag=BDAG_RS28835;old_locus_tag=BDAG_04889
NZ_CH482382.1|	681530	A	G	A	-	-	0.0208333	-	-	-	N	ID=gene-BDAG_RS28855;Name=BDAG_RS28855;gbkey=Gene;gene_biotype=protein_coding;locus_tag=BDAG_RS28855;old_locus_tag=BDAG_04892
NZ_CH482382.1|	683082	C	T	C	-	-	0.0204082	-	-	-	N	ID=gene-BDAG_RS28870;Name=BDAG_RS28870;gbkey=Gene;gene_biotype=protein_coding;locus_tag=BDAG_RS28870;old_locus_tag=BDAG_04894
NZ_CH482382.1|	696332	G	A	G	-	-	0.0275689	-	-	-	N	ID=gene-BDAG_RS28935;Name=BDAG_RS28935;gbkey=Gene;gene_biotype=protein_coding;locus_tag=BDAG_RS28935;old_locus_tag=BDAG_04903
NZ_CH482382.1|	720688	T	C	T	-	-	0.020202	0.0140449	-	-	N	ID=gene-BDAG_RS29070;Name=BDAG_RS29070;gbkey=Gene;gene_biotype=pseudogene;locus_tag=BDAG_RS29070;old_locus_tag=BDAG_04928;pseudo=true
NZ_CH482382.1|	738766	C	T	C	-	-	0.0217391	-	-	-	N	ID=gene-BDAG_RS29155;Name=BDAG_RS29155;gbkey=Gene;gene_biotype=protein_coding;locus_tag=BDAG_RS29155;old_locus_tag=BDAG_04945
NZ_CH482382.1|	750484	C	T	C	-	-	0.020979	-	-	-	N	N
NZ_CH482382.1|	752850	T	C	T	-	-	0.031746	-	-	-	N	ID=gene-BDAG_RS29220;Name=BDAG_RS29220;gbkey=Gene;gene_biotype=protein_coding;locus_tag=BDAG_RS29220;old_locus_tag=BDAG_04957
NZ_CH482382.1|	786662	T	C	T	-	-	0.0204082	-	-	-	N	N
NZ_CH482382.1|	807711	T	C	T	-	-	0.0200803	-	-	-	N	ID=gene-BDAG_RS29460;Name=BDAG_RS29460;gbkey=Gene;gene_biotype=protein_coding;locus_tag=BDAG_RS29460;old_locus_tag=BDAG_04994
NZ_CH482382.1|	808801	C	T	C	-	-	0.0227273	-	-	-	N	ID=gene-BDAG_RS29465;Name=BDAG_RS29465;gbkey=Gene;gene_biotype=protein_coding;locus_tag=BDAG_RS29465;old_locus_tag=BDAG_04995
NZ_CH482382.1|	812397	C	T	C	-	-	0.0230769	-	-	-	N	ID=gene-BDAG_RS29480;Name=BDAG_RS29480;gbkey=Gene;gene_biotype=protein_coding;locus_tag=BDAG_RS29480;old_locus_tag=BDAG_04998
NZ_CH482380.1|	16589	G	A	G	-	-	-	0.0215054	-	-	N	ID=gene-BDAG_RS00075;Name=BDAG_RS00075;gbkey=Gene;gene_biotype=pseudogene;locus_tag=BDAG_RS00075;old_locus_tag=BDAG_00013;pseudo=true
NZ_CH482380.1|	28454	G	A	G	-	-	-	0.0233645	-	-	N	N
NZ_CH482380.1|	32121	T	G	T	-	-	-	0.0509091	-	-	Y	ID=gene-BDAG_RS00145;Name=BDAG_RS00145;gbkey=Gene;gene_biotype=protein_coding;locus_tag=BDAG_RS00145;old_locus_tag=BDAG_00026
NZ_CH482380.1|	73235	G	A	G	-	-	-	0.0857143	-	-	Y	ID=gene-BDAG_RS00350;Name=BDAG_RS00350;gbkey=Gene;gene_biotype=protein_coding;locus_tag=BDAG_RS00350;old_locus_tag=BDAG_00061
NZ_CH482380.1|	73400	C	A	C	-	-	-	0.0536913	-	-	Y	ID=gene-BDAG_RS00350;Name=BDAG_RS00350;gbkey=Gene;gene_biotype=protein_coding;locus_tag=BDAG_RS00350;old_locus_tag=BDAG_00061
NZ_CH482380.1|	116806	C	T	C	-	-	-	0.0208333	-	-	N	N
NZ_CH482380.1|	190808	G	A	G	-	-	-	0.0858896	-	-	Y	ID=gene-BDAG_RS00875;Name=BDAG_RS00875;gbkey=Gene;gene_biotype=protein_coding;locus_tag=BDAG_RS00875;old_locus_tag=BDAG_00142
NZ_CH482380.1|	201698	A	G	A	-	-	-	0.0231481	-	-	N	ID=gene-BDAG_RS00930;Name=BDAG_RS00930;gbkey=Gene;gene_biotype=protein_coding;locus_tag=BDAG_RS00930;old_locus_tag=BDAG_00152
NZ_CH482380.1|	206679	G	A	G	-	-	-	0.0343511	-	-	Y	ID=gene-BDAG_RS00955;Name=BDAG_RS00955;gbkey=Gene;gene_biotype=protein_coding;locus_tag=BDAG_RS00955;old_locus_tag=BDAG_00156
NZ_CH482380.1|	210313	C	T	C	-	0.010118	-	0.0206422	-	-	N	N
NZ_CH482380.1|	221320	G	A	G	-	-	-	0.02	-	-	N	N
NZ_CH482380.1|	287448	C	G	C	-	-	-	0.0855263	-	-	Y	ID=gene-BDAG_RS01385;Name=yidC;gbkey=Gene;gene=yidC;gene_biotype=protein_coding;locus_tag=BDAG_RS01385;old_locus_tag=BDAG_00225
NZ_CH482380.1|	324318	T	C	T	-	-	-	0.0231214	-	-	N	ID=gene-BDAG_RS01545;Name=BDAG_RS01545;gbkey=Gene;gene_biotype=protein_coding;locus_tag=BDAG_RS01545;old_locus_tag=BDAG_00246
NZ_CH482380.1|	353863	G	A	G	-	-	-	0.0301205	-	-	N	ID=gene-BDAG_RS01640;Name=gatA;gbkey=Gene;gene=gatA;gene_biotype=protein_coding;locus_tag=BDAG_RS01640;old_locus_tag=BDAG_00265
NZ_CH482380.1|	358716	A	G	A	-	-	-	0.0352113	-	-	Y	ID=gene-BDAG_RS01660;Name=BDAG_RS01660;gbkey=Gene;gene_biotype=protein_coding;locus_tag=BDAG_RS01660;old_locus_tag=BDAG_00269
NZ_CH482380.1|	360048	T	C	T	-	-	-	0.021692	-	0.0206897	N	ID=gene-BDAG_RS01665;Name=BDAG_RS01665;gbkey=Gene;gene_biotype=protein_coding;locus_tag=BDAG_RS01665;old_locus_tag=BDAG_00270
NZ_CH482380.1|	367394	A	G	A	-	-	-	0.0210526	-	-	N	ID=gene-BDAG_RS29645;Name=BDAG_RS29645;gbkey=Gene;gene_biotype=protein_coding;locus_tag=BDAG_RS29645
NZ_CH482380.1|	368133	A	C	A	-	-	-	0.0264672	-	-	N	N
NZ_CH482380.1|	388204	A	G	A	-	-	-	0.0201835	-	-	N	ID=gene-BDAG_RS01775;Name=tssI;gbkey=Gene;gene=tssI;gene_biotype=protein_coding;locus_tag=BDAG_RS01775;old_locus_tag=BDAG_00288
NZ_CH482380.1|	415256	G	A	G	-	-	-	0.119835	-	-	Y	ID=gene-BDAG_RS01900;Name=BDAG_RS01900;gbkey=Gene;gene_biotype=protein_coding;locus_tag=BDAG_RS01900;old_locus_tag=BDAG_00308
NZ_CH482380.1|	453286	G	A	G	-	-	-	0.0204778	-	-	N	ID=gene-BDAG_RS02080;Name=BDAG_RS02080;gbkey=Gene;gene_biotype=protein_coding;locus_tag=BDAG_RS02080;old_locus_tag=BDAG_00340
NZ_CH482380.1|	475730	G	A	G	-	-	-	0.0261438	-	-	N	ID=gene-BDAG_RS02185;Name=BDAG_RS02185;gbkey=Gene;gene_biotype=protein_coding;locus_tag=BDAG_RS02185;old_locus_tag=BDAG_00361
NZ_CH482380.1|	498452	G	A	G	-	-	-	0.021978	-	-	N	ID=gene-BDAG_RS02300;Name=gor;gbkey=Gene;gene=gor;gene_biotype=protein_coding;locus_tag=BDAG_RS02300;old_locus_tag=BDAG_00384
NZ_CH482380.1|	522134	T	C	T	-	-	-	0.0220994	-	-	N	ID=gene-BDAG_RS02430;Name=glmU;gbkey=Gene;gene=glmU;gene_biotype=protein_coding;locus_tag=BDAG_RS02430;old_locus_tag=BDAG_00406
NZ_CH482380.1|	593288	C	T	C	-	-	-	0.0301724	-	-	N	ID=gene-BDAG_RS02750;Name=BDAG_RS02750;gbkey=Gene;gene_biotype=protein_coding;locus_tag=BDAG_RS02750;old_locus_tag=BDAG_00459
NZ_CH482380.1|	662932	C	T	C	-	-	-	0.0203046	-	-	N	ID=gene-BDAG_RS03075;Name=BDAG_RS03075;gbkey=Gene;gene_biotype=protein_coding;locus_tag=BDAG_RS03075;old_locus_tag=BDAG_00517
NZ_CH482380.1|	767179	G	A	G	-	-	-	0.0230415	-	-	N	ID=gene-BDAG_RS03595;Name=BDAG_RS03595;gbkey=Gene;gene_biotype=protein_coding;locus_tag=BDAG_RS03595;old_locus_tag=BDAG_00610
NZ_CH482380.1|	783442	C	G	C	-	-	-	0.055409	-	-	Y	ID=gene-BDAG_RS03680;Name=aspS;gbkey=Gene;gene=aspS;gene_biotype=protein_coding;locus_tag=BDAG_RS03680;old_locus_tag=BDAG_00623
NZ_CH482380.1|	811640	A	G	A	-	-	-	0.0294118	-	-	N	ID=gene-BDAG_RS03800;Name=BDAG_RS03800;gbkey=Gene;gene_biotype=protein_coding;locus_tag=BDAG_RS03800;old_locus_tag=BDAG_00646
NZ_CH482380.1|	813846	G	A	G	-	-	-	0.0271739	-	-	N	ID=gene-BDAG_RS03810;Name=BDAG_RS03810;gbkey=Gene;gene_biotype=protein_coding;locus_tag=BDAG_RS03810
NZ_CH482380.1|	823692	C	T	C	-	-	-	0.0212766	-	-	N	ID=gene-BDAG_RS03850;Name=BDAG_RS03850;gbkey=Gene;gene_biotype=protein_coding;locus_tag=BDAG_RS03850;old_locus_tag=BDAG_00655
NZ_CH482380.1|	838952	T	C	T	-	-	-	0.02	-	-	N	ID=gene-BDAG_RS03915;Name=BDAG_RS03915;gbkey=Gene;gene_biotype=protein_coding;locus_tag=BDAG_RS03915;old_locus_tag=BDAG_00668
NZ_CH482380.1|	847951	C	T	C	-	-	-	0.0213675	-	-	N	ID=gene-BDAG_RS03955;Name=BDAG_RS03955;gbkey=Gene;gene_biotype=protein_coding;locus_tag=BDAG_RS03955;old_locus_tag=BDAG_00676
NZ_CH482380.1|	858199	C	T	C	-	-	-	0.0245399	-	-	N	ID=gene-BDAG_RS04010;Name=BDAG_RS04010;gbkey=Gene;gene_biotype=protein_coding;locus_tag=BDAG_RS04010;old_locus_tag=BDAG_00687
NZ_CH482380.1|	895761	T	C	T	-	-	-	0.0203046	-	-	N	ID=gene-BDAG_RS04180;Name=purE;gbkey=Gene;gene=purE;gene_biotype=protein_coding;locus_tag=BDAG_RS04180;old_locus_tag=BDAG_00719
NZ_CH482380.1|	898376	G	A	G	-	-	-	0.0254777	-	-	N	N
NZ_CH482380.1|	910456	T	G	T	-	-	-	0.0285714	-	-	Y	ID=gene-BDAG_RS04250;Name=BDAG_RS04250;gbkey=Gene;gene_biotype=protein_coding;locus_tag=BDAG_RS04250;old_locus_tag=BDAG_00733
NZ_CH482380.1|	926011	T	C	T	-	-	-	0.0212766	-	-	N	N
NZ_CH482380.1|	936602	C	T	C	-	-	-	0.0202703	-	-	N	ID=gene-BDAG_RS04350;Name=BDAG_RS04350;gbkey=Gene;gene_biotype=protein_coding;locus_tag=BDAG_RS04350;old_locus_tag=BDAG_00753
NZ_CH482380.1|	957410	G	A	G	-	-	-	0.0238095	-	-	N	ID=gene-BDAG_RS04445;Name=BDAG_RS04445;gbkey=Gene;gene_biotype=protein_coding;locus_tag=BDAG_RS04445;old_locus_tag=BDAG_00772
NZ_CH482380.1|	974086	C	A	C	-	-	-	0.0208333	-	-	N	ID=gene-BDAG_RS04535;Name=BDAG_RS04535;gbkey=Gene;gene_biotype=protein_coding;locus_tag=BDAG_RS04535;old_locus_tag=BDAG_00789
NZ_CH482380.1|	981629	G	A	G	-	-	-	0.0205479	-	-	N	ID=gene-BDAG_RS04575;Name=BDAG_RS04575;gbkey=Gene;gene_biotype=protein_coding;locus_tag=BDAG_RS04575;old_locus_tag=BDAG_00796
NZ_CH482380.1|	1019589	G	A	G	-	-	-	0.0820189	-	-	Y	ID=gene-BDAG_RS04730;Name=BDAG_RS04730;gbkey=Gene;gene_biotype=protein_coding;locus_tag=BDAG_RS04730;old_locus_tag=BDAG_00821
NZ_CH482380.1|	1026829	C	A	C	-	-	-	0.0316456	-	-	N	N
NZ_CH482380.1|	1052910	G	A	G	-	-	-	0.0227273	-	-	N	ID=gene-BDAG_RS04915;Name=BDAG_RS04915;gbkey=Gene;gene_biotype=protein_coding;locus_tag=BDAG_RS04915;old_locus_tag=BDAG_00855
NZ_CH482380.1|	1053392	C	G	C	-	-	-	0.078481	-	-	Y	ID=gene-BDAG_RS04920;Name=lptG;gbkey=Gene;gene=lptG;gene_biotype=protein_coding;locus_tag=BDAG_RS04920;old_locus_tag=BDAG_00856
NZ_CH482380.1|	1054591	G	G	A	-	-	-	0.362812	-	-	Y	ID=gene-BDAG_RS04925;Name=lptF;gbkey=Gene;gene=lptF;gene_biotype=protein_coding;locus_tag=BDAG_RS04925;old_locus_tag=BDAG_00857
NZ_CH482380.1|	1061847	C	T	C	-	-	-	0.0204082	-	-	N	ID=gene-BDAG_RS04960;Name=BDAG_RS04960;gbkey=Gene;gene_biotype=pseudogene;locus_tag=BDAG_RS04960;old_locus_tag=BDAG_00864;pseudo=true
NZ_CH482380.1|	1085805	A	G	A	-	-	-	0.0236686	-	-	N	ID=gene-BDAG_RS05080;Name=BDAG_RS05080;gbkey=Gene;gene_biotype=protein_coding;locus_tag=BDAG_RS05080;old_locus_tag=BDAG_00886
NZ_CH482380.1|	1151264	A	G	A	-	-	-	0.02	-	-	N	ID=gene-BDAG_RS05375;Name=BDAG_RS05375;gbkey=Gene;gene_biotype=protein_coding;locus_tag=BDAG_RS05375;old_locus_tag=BDAG_00936
NZ_CH482380.1|	1185401	T	C	T	-	-	-	0.0228426	-	-	N	ID=gene-BDAG_RS05560;Name=BDAG_RS05560;gbkey=Gene;gene_biotype=protein_coding;locus_tag=BDAG_RS05560;old_locus_tag=BDAG_00954
NZ_CH482380.1|	1237858	A	G	A	-	-	-	0.0209059	-	-	N	ID=gene-BDAG_RS05800;Name=BDAG_RS05800;gbkey=Gene;gene_biotype=protein_coding;locus_tag=BDAG_RS05800;old_locus_tag=BDAG_00996
NZ_CH482380.1|	1248855	G	A	G	-	-	-	0.026455	-	-	N	ID=gene-BDAG_RS05840;Name=BDAG_RS05840;gbkey=Gene;gene_biotype=protein_coding;locus_tag=BDAG_RS05840;old_locus_tag=BDAG_01003
NZ_CH482380.1|	1257869	A	G	A	-	-	-	0.0282258	-	0.015873	N	ID=gene-BDAG_RS05880;Name=BDAG_RS05880;gbkey=Gene;gene_biotype=pseudogene;locus_tag=BDAG_RS05880;old_locus_tag=BDAG_01011;pseudo=true
NZ_CH482380.1|	1283410	C	T	C	-	-	-	0.0206897	-	-	N	ID=gene-BDAG_RS05985;Name=BDAG_RS05985;gbkey=Gene;gene_biotype=protein_coding;locus_tag=BDAG_RS05985;old_locus_tag=BDAG_01030
NZ_CH482380.1|	1316318	T	C	T	-	-	-	0.0207101	-	-	N	ID=gene-BDAG_RS06160;Name=BDAG_RS06160;gbkey=Gene;gene_biotype=protein_coding;locus_tag=BDAG_RS06160;old_locus_tag=BDAG_01062
NZ_CH482380.1|	1368084	C	A	C	-	-	-	0.0788382	-	-	Y	ID=gene-BDAG_RS06415;Name=BDAG_RS06415;gbkey=Gene;gene_biotype=protein_coding;locus_tag=BDAG_RS06415;old_locus_tag=BDAG_01108
NZ_CH482380.1|	1373185	G	A	G	-	-	-	0.022082	-	-	N	ID=gene-BDAG_RS06445;Name=BDAG_RS06445;gbkey=Gene;gene_biotype=protein_coding;locus_tag=BDAG_RS06445;old_locus_tag=BDAG_01115
NZ_CH482380.1|	1399916	A	C	A	-	-	-	0.0203488	-	-	N	ID=gene-BDAG_RS06575;Name=BDAG_RS06575;gbkey=Gene;gene_biotype=protein_coding;locus_tag=BDAG_RS06575;old_locus_tag=BDAG_01138
NZ_CH482380.1|	1405962	T	C	T	-	-	-	0.0254777	-	-	N	ID=gene-BDAG_RS06615;Name=hrpA;gbkey=Gene;gene=hrpA;gene_biotype=pseudogene;locus_tag=BDAG_RS06615;old_locus_tag=BDAG_01144;pseudo=true
NZ_CH482380.1|	1421811	G	A	G	-	-	-	0.0457143	-	-	N	ID=gene-BDAG_RS06665;Name=BDAG_RS06665;gbkey=Gene;gene_biotype=protein_coding;locus_tag=BDAG_RS06665;old_locus_tag=BDAG_01154
NZ_CH482380.1|	1424383	A	G	A	-	-	-	0.0244499	-	-	N	ID=gene-BDAG_RS06685;Name=BDAG_RS06685;gbkey=Gene;gene_biotype=protein_coding;locus_tag=BDAG_RS06685;old_locus_tag=BDAG_01157
NZ_CH482380.1|	1452054	A	G	A	-	-	-	0.0210526	-	-	N	ID=gene-BDAG_RS06805;Name=BDAG_RS06805;gbkey=Gene;gene_biotype=protein_coding;locus_tag=BDAG_RS06805;old_locus_tag=BDAG_01180
NZ_CH482380.1|	1454222	A	T	A	-	-	-	0.0329218	-	-	Y	ID=gene-BDAG_RS06810;Name=lysS;gbkey=Gene;gene=lysS;gene_biotype=protein_coding;locus_tag=BDAG_RS06810;old_locus_tag=BDAG_01181
NZ_CH482380.1|	1460331	T	C	T	-	-	-	0.0240385	-	-	N	ID=gene-BDAG_RS06840;Name=lolD;gbkey=Gene;gene=lolD;gene_biotype=protein_coding;locus_tag=BDAG_RS06840;old_locus_tag=BDAG_01186
NZ_CH482380.1|	1484631	A	G	A	-	-	-	0.0204082	-	-	N	ID=gene-BDAG_RS06975;Name=BDAG_RS06975;gbkey=Gene;gene_biotype=protein_coding;locus_tag=BDAG_RS06975;old_locus_tag=BDAG_01209
NZ_CH482380.1|	1486834	C	T	C	-	-	-	0.0211268	-	-	N	ID=gene-BDAG_RS06980;Name=mutS;gbkey=Gene;gene=mutS;gene_biotype=protein_coding;locus_tag=BDAG_RS06980;old_locus_tag=BDAG_01210
NZ_CH482380.1|	1502703	C	T	C	-	-	-	0.0204082	-	-	N	ID=gene-BDAG_RS07055;Name=BDAG_RS07055;gbkey=Gene;gene_biotype=protein_coding;locus_tag=BDAG_RS07055;old_locus_tag=BDAG_01223
NZ_CH482380.1|	1509149	G	A	G	-	-	-	0.0212766	-	-	N	ID=gene-BDAG_RS07090;Name=BDAG_RS07090;gbkey=Gene;gene_biotype=protein_coding;locus_tag=BDAG_RS07090;old_locus_tag=BDAG_01229
NZ_CH482380.1|	1537708	G	A	G	-	-	-	0.0328947	-	-	N	ID=gene-BDAG_RS07225;Name=BDAG_RS07225;gbkey=Gene;gene_biotype=pseudogene;locus_tag=BDAG_RS07225;old_locus_tag=BDAG_01254;pseudo=true
NZ_CH482380.1|	1539518	T	C	T	-	-	-	0.0233918	-	-	N	ID=gene-BDAG_RS07225;Name=BDAG_RS07225;gbkey=Gene;gene_biotype=pseudogene;locus_tag=BDAG_RS07225;old_locus_tag=BDAG_01254;pseudo=true
NZ_CH482380.1|	1561339	C	T	C	-	-	-	0.110124	-	-	Y	ID=gene-BDAG_RS07310;Name=rpsB;gbkey=Gene;gene=rpsB;gene_biotype=protein_coding;locus_tag=BDAG_RS07310;old_locus_tag=BDAG_01270
NZ_CH482380.1|	1578786	C	T	C	-	-	-	0.0214592	-	-	N	ID=gene-BDAG_RS07395;Name=BDAG_RS07395;gbkey=Gene;gene_biotype=protein_coding;locus_tag=BDAG_RS07395;old_locus_tag=BDAG_01287
NZ_CH482380.1|	1579152	C	C	T	-	-	-	0.39924	-	-	Y	ID=gene-BDAG_RS07395;Name=BDAG_RS07395;gbkey=Gene;gene_biotype=protein_coding;locus_tag=BDAG_RS07395;old_locus_tag=BDAG_01287
NZ_CH482380.1|	1625413	G	A	G	-	-	-	0.0209059	-	-	N	ID=gene-BDAG_RS07605;Name=BDAG_RS07605;gbkey=Gene;gene_biotype=protein_coding;locus_tag=BDAG_RS07605;old_locus_tag=BDAG_01321
NZ_CH482380.1|	1632164	A	C	A	-	-	-	0.0272727	-	-	Y	ID=gene-BDAG_RS07635;Name=BDAG_RS07635;gbkey=Gene;gene_biotype=protein_coding;locus_tag=BDAG_RS07635;old_locus_tag=BDAG_01327
NZ_CH482380.1|	1640148	T	C	T	-	-	-	0.0220588	-	-	N	ID=gene-BDAG_RS07680;Name=alc;gbkey=Gene;gene=alc;gene_biotype=protein_coding;locus_tag=BDAG_RS07680;old_locus_tag=BDAG_01336
NZ_CH482380.1|	1659570	A	G	A	-	-	-	0.0268456	-	-	N	ID=gene-BDAG_RS07770;Name=mfd;gbkey=Gene;gene=mfd;gene_biotype=protein_coding;locus_tag=BDAG_RS07770;old_locus_tag=BDAG_01352
NZ_CH482380.1|	1690469	G	A	G	-	-	-	0.0236967	-	-	N	ID=gene-BDAG_RS07925;Name=BDAG_RS07925;gbkey=Gene;gene_biotype=protein_coding;locus_tag=BDAG_RS07925;old_locus_tag=BDAG_01377
NZ_CH482380.1|	1713153	C	T	C	-	-	-	0.0271493	-	-	N	ID=gene-BDAG_RS07995;Name=BDAG_RS07995;gbkey=Gene;gene_biotype=protein_coding;locus_tag=BDAG_RS07995;old_locus_tag=BDAG_01391
NZ_CH482380.1|	1740243	T	C	T	-	-	-	0.0285714	-	-	N	ID=gene-BDAG_RS08135;Name=BDAG_RS08135;gbkey=Gene;gene_biotype=pseudogene;locus_tag=BDAG_RS08135;old_locus_tag=BDAG_01417;pseudo=true
NZ_CH482380.1|	1742891	G	A	G	-	-	-	0.0213816	-	-	N	ID=gene-BDAG_RS08155;Name=rpsR;gbkey=Gene;gene=rpsR;gene_biotype=protein_coding;locus_tag=BDAG_RS08155;old_locus_tag=BDAG_01421
NZ_CH482380.1|	1797199	A	G	A	-	-	-	0.0815308	-	0.0114155	Y	ID=gene-BDAG_RS08425;Name=BDAG_RS08425;gbkey=Gene;gene_biotype=protein_coding;locus_tag=BDAG_RS08425;old_locus_tag=BDAG_01468
NZ_CH482380.1|	1804431	C	G	C	-	-	-	0.192935	-	-	Y	N
NZ_CH482380.1|	1812184	T	T	A	-	-	-	0.308901	-	-	Y	ID=gene-BDAG_RS08505;Name=hflX;gbkey=Gene;gene=hflX;gene_biotype=protein_coding;locus_tag=BDAG_RS08505;old_locus_tag=BDAG_01483
NZ_CH482380.1|	1826959	A	G	A	-	-	-	0.0216607	-	-	N	ID=gene-BDAG_RS08565;Name=BDAG_RS08565;gbkey=Gene;gene_biotype=protein_coding;locus_tag=BDAG_RS08565;old_locus_tag=BDAG_01494
NZ_CH482380.1|	1857214	T	C	T	-	-	-	0.234266	-	-	Y	ID=gene-BDAG_RS08710;Name=potA;gbkey=Gene;gene=potA;gene_biotype=protein_coding;locus_tag=BDAG_RS08710;old_locus_tag=BDAG_01522
NZ_CH482380.1|	1864048	T	G	T	-	-	-	0.0913242	-	-	Y	ID=gene-BDAG_RS08740;Name=BDAG_RS08740;gbkey=Gene;gene_biotype=pseudogene;locus_tag=BDAG_RS08740;old_locus_tag=BDAG_01528;pseudo=true
NZ_CH482380.1|	1883504	G	A	G	-	-	-	0.0227273	-	-	N	ID=gene-BDAG_RS08820;Name=BDAG_RS08820;gbkey=Gene;gene_biotype=protein_coding;locus_tag=BDAG_RS08820;old_locus_tag=BDAG_01542
NZ_CH482380.1|	1917303	C	T	C	-	-	-	0.0205128	-	-	N	ID=gene-BDAG_RS09005;Name=BDAG_RS09005;gbkey=Gene;gene_biotype=pseudogene;locus_tag=BDAG_RS09005;old_locus_tag=BDAG_01576;pseudo=true
NZ_CH482380.1|	1988382	A	G	A	-	-	-	0.0363636	-	-	N	ID=gene-BDAG_RS09235;Name=BDAG_RS09235;gbkey=Gene;gene_biotype=protein_coding;locus_tag=BDAG_RS09235;old_locus_tag=BDAG_01609
NZ_CH482380.1|	2026494	G	A	G	-	-	-	0.0223464	-	-	N	ID=gene-BDAG_RS09400;Name=nodI;gbkey=Gene;gene=nodI;gene_biotype=protein_coding;locus_tag=BDAG_RS09400;old_locus_tag=BDAG_01637
NZ_CH482380.1|	2030815	G	A	G	-	-	-	0.0205128	-	-	N	ID=gene-BDAG_RS09425;Name=BDAG_RS09425;gbkey=Gene;gene_biotype=protein_coding;locus_tag=BDAG_RS09425;old_locus_tag=BDAG_01642
NZ_CH482380.1|	2052204	C	T	C	-	-	-	0.0285714	-	-	N	ID=gene-BDAG_RS09550;Name=BDAG_RS09550;gbkey=Gene;gene_biotype=protein_coding;locus_tag=BDAG_RS09550;old_locus_tag=BDAG_01660
NZ_CH482380.1|	2064917	C	T	C	-	-	-	0.020362	-	-	N	ID=gene-BDAG_RS09640;Name=BDAG_RS09640;gbkey=Gene;gene_biotype=protein_coding;locus_tag=BDAG_RS09640;old_locus_tag=BDAG_01674
NZ_CH482380.1|	2108103	T	C	T	-	-	-	0.0221675	-	-	N	N
NZ_CH482380.1|	2196740	G	A	G	-	-	-	0.031746	-	-	N	ID=gene-BDAG_RS10360;Name=BDAG_RS10360;gbkey=Gene;gene_biotype=protein_coding;locus_tag=BDAG_RS10360;old_locus_tag=BDAG_01787
NZ_CH482380.1|	2201803	A	G	A	-	-	-	0.0207715	-	-	N	ID=gene-BDAG_RS10385;Name=thrS;gbkey=Gene;gene=thrS;gene_biotype=protein_coding;locus_tag=BDAG_RS10385;old_locus_tag=BDAG_01792
NZ_CH482380.1|	2228468	T	C	T	-	-	-	0.0213144	-	-	N	ID=gene-BDAG_RS10515;Name=BDAG_RS10515;gbkey=Gene;gene_biotype=protein_coding;locus_tag=BDAG_RS10515;old_locus_tag=BDAG_01815
NZ_CH482380.1|	2320858	T	G	T	-	-	-	0.0201342	-	-	N	ID=gene-BDAG_RS10910;Name=BDAG_RS10910;gbkey=Gene;gene_biotype=pseudogene;locus_tag=BDAG_RS10910;old_locus_tag=BDAG_01886;pseudo=true
NZ_CH482380.1|	2334372	T	C	T	-	-	-	0.0213178	-	-	N	ID=gene-BDAG_RS10965;Name=BDAG_RS10965;gbkey=Gene;gene_biotype=protein_coding;locus_tag=BDAG_RS10965;old_locus_tag=BDAG_01895
NZ_CH482380.1|	2343603	C	A	C	-	-	-	0.0329068	-	-	Y	ID=gene-BDAG_RS10985;Name=BDAG_RS10985;gbkey=Gene;gene_biotype=protein_coding;locus_tag=BDAG_RS10985;old_locus_tag=BDAG_01897
NZ_CH482380.1|	2343994	T	G	T	-	-	-	0.0736196	-	-	Y	ID=gene-BDAG_RS10985;Name=BDAG_RS10985;gbkey=Gene;gene_biotype=protein_coding;locus_tag=BDAG_RS10985;old_locus_tag=BDAG_01897
NZ_CH482380.1|	2345825	G	A	G	-	-	-	0.0227273	-	-	N	ID=gene-BDAG_RS10985;Name=BDAG_RS10985;gbkey=Gene;gene_biotype=protein_coding;locus_tag=BDAG_RS10985;old_locus_tag=BDAG_01897
NZ_CH482380.1|	2358820	A	G	A	-	-	-	0.0248756	-	-	N	ID=gene-BDAG_RS11025;Name=BDAG_RS11025;gbkey=Gene;gene_biotype=protein_coding;locus_tag=BDAG_RS11025
NZ_CH482380.1|	2379740	G	C	G	-	-	-	0.0313901	-	-	N	ID=gene-BDAG_RS11135;Name=BDAG_RS11135;gbkey=Gene;gene_biotype=protein_coding;locus_tag=BDAG_RS11135;old_locus_tag=BDAG_01919
NZ_CH482380.1|	2415874	C	T	C	-	-	-	0.0239044	-	-	N	ID=gene-BDAG_RS11300;Name=BDAG_RS11300;gbkey=Gene;gene_biotype=protein_coding;locus_tag=BDAG_RS11300;old_locus_tag=BDAG_01948
NZ_CH482380.1|	2435821	T	C	T	-	-	-	0.0245098	-	-	N	N
NZ_CH482380.1|	2534208	C	T	C	-	-	-	0.0241287	-	0.0327869	N	ID=gene-BDAG_RS11785;Name=BDAG_RS11785;gbkey=Gene;gene_biotype=protein_coding;locus_tag=BDAG_RS11785;old_locus_tag=BDAG_02032
NZ_CH482380.1|	2551097	A	C	A	-	-	-	0.0272851	-	-	Y	ID=gene-BDAG_RS29890;Name=BDAG_RS29890;gbkey=Gene;gene_biotype=protein_coding;locus_tag=BDAG_RS29890
NZ_CH482380.1|	2608508	A	G	A	-	-	-	0.020339	-	-	N	ID=gene-BDAG_RS12165;Name=fabF;gbkey=Gene;gene=fabF;gene_biotype=protein_coding;locus_tag=BDAG_RS12165;old_locus_tag=BDAG_02098
NZ_CH482380.1|	2613695	C	A	C	-	-	-	0.0454545	-	-	Y	ID=gene-BDAG_RS12195;Name=BDAG_RS12195;gbkey=Gene;gene_biotype=protein_coding;locus_tag=BDAG_RS12195;old_locus_tag=BDAG_02104
NZ_CH482380.1|	2624871	C	C	T	-	-	-	0.393617	-	-	Y	ID=gene-BDAG_RS12255;Name=mobA;gbkey=Gene;gene=mobA;gene_biotype=protein_coding;locus_tag=BDAG_RS12255;old_locus_tag=BDAG_02115
NZ_CH482380.1|	2626552	G	A	G	-	-	-	0.0205479	-	-	N	ID=gene-BDAG_RS12265;Name=BDAG_RS12265;gbkey=Gene;gene_biotype=protein_coding;locus_tag=BDAG_RS12265;old_locus_tag=BDAG_02117
NZ_CH482380.1|	2634163	C	G	C	-	-	-	0.0474138	-	-	Y	ID=gene-BDAG_RS12310;Name=BDAG_RS12310;gbkey=Gene;gene_biotype=protein_coding;locus_tag=BDAG_RS12310;old_locus_tag=BDAG_02124
NZ_CH482380.1|	2634767	G	T	G	-	-	-	0.0626959	-	-	Y	N
NZ_CH482380.1|	2661123	C	T	C	-	-	-	0.0268817	-	-	N	ID=gene-BDAG_RS12460;Name=BDAG_RS12460;gbkey=Gene;gene_biotype=protein_coding;locus_tag=BDAG_RS12460;old_locus_tag=BDAG_02147
NZ_CH482380.1|	2663181	A	G	A	-	-	-	0.0202899	-	-	N	ID=gene-BDAG_RS12475;Name=rimM;gbkey=Gene;gene=rimM;gene_biotype=protein_coding;locus_tag=BDAG_RS12475;old_locus_tag=BDAG_02150
NZ_CH482380.1|	2686923	C	T	C	-	-	-	0.0205128	-	-	N	ID=gene-BDAG_RS12600;Name=aroA;gbkey=Gene;gene=aroA;gene_biotype=protein_coding;locus_tag=BDAG_RS12600;old_locus_tag=BDAG_02175
NZ_CH482380.1|	2711892	A	G	A	-	-	-	0.0216049	-	-	N	ID=gene-BDAG_RS12705;Name=BDAG_RS12705;gbkey=Gene;gene_biotype=protein_coding;locus_tag=BDAG_RS12705;old_locus_tag=BDAG_02195
NZ_CH482380.1|	2717213	T	C	T	-	-	-	0.0412371	-	-	N	ID=gene-BDAG_RS12730;Name=BDAG_RS12730;gbkey=Gene;gene_biotype=protein_coding;locus_tag=BDAG_RS12730;old_locus_tag=BDAG_02200
NZ_CH482380.1|	2740225	T	T	G	-	-	-	0.418118	-	-	Y	ID=gene-BDAG_RS12860;Name=BDAG_RS12860;gbkey=Gene;gene_biotype=protein_coding;locus_tag=BDAG_RS12860;old_locus_tag=BDAG_02219
NZ_CH482380.1|	2740656	G	C	G	-	-	-	0.0234375	-	-	N	ID=gene-BDAG_RS12860;Name=BDAG_RS12860;gbkey=Gene;gene_biotype=protein_coding;locus_tag=BDAG_RS12860;old_locus_tag=BDAG_02219
NZ_CH482380.1|	2740938	G	G	A	-	-	-	0.363029	-	-	Y	ID=gene-BDAG_RS12860;Name=BDAG_RS12860;gbkey=Gene;gene_biotype=protein_coding;locus_tag=BDAG_RS12860;old_locus_tag=BDAG_02219
NZ_CH482380.1|	2749012	C	T	C	-	-	-	0.0201005	-	-	N	N
NZ_CH482380.1|	2763318	T	C	T	-	-	-	0.0203046	-	-	N	ID=gene-BDAG_RS12980;Name=BDAG_RS12980;gbkey=Gene;gene_biotype=protein_coding;locus_tag=BDAG_RS12980;old_locus_tag=BDAG_02241
NZ_CH482380.1|	2776580	A	G	A	-	-	-	0.0278552	-	-	N	ID=gene-BDAG_RS13030;Name=BDAG_RS13030;gbkey=Gene;gene_biotype=pseudogene;locus_tag=BDAG_RS13030;old_locus_tag=BDAG_02251;pseudo=true
NZ_CH482380.1|	2787995	G	A	G	-	-	-	0.0272727	-	-	N	ID=gene-BDAG_RS13100;Name=BDAG_RS13100;gbkey=Gene;gene_biotype=protein_coding;locus_tag=BDAG_RS13100;old_locus_tag=BDAG_02261
NZ_CH482380.1|	2800421	A	G	A	-	-	-	0.0200669	-	-	N	N
NZ_CH482380.1|	2804465	G	A	G	-	-	-	0.02	-	-	N	ID=gene-BDAG_RS13195;Name=BDAG_RS13195;gbkey=Gene;gene_biotype=protein_coding;locus_tag=BDAG_RS13195;old_locus_tag=BDAG_02275
NZ_CH482380.1|	2810563	T	C	T	-	-	-	0.021164	-	-	N	ID=gene-BDAG_RS13230;Name=hemN;gbkey=Gene;gene=hemN;gene_biotype=protein_coding;locus_tag=BDAG_RS13230;old_locus_tag=BDAG_02281
NZ_CH482380.1|	2830644	C	T	C	-	-	-	0.0215385	-	-	N	N
NZ_CH482380.1|	2843106	C	T	C	-	-	-	0.0371622	-	-	Y	ID=gene-BDAG_RS13380;Name=BDAG_RS13380;gbkey=Gene;gene_biotype=protein_coding;locus_tag=BDAG_RS13380;old_locus_tag=BDAG_02311
NZ_CH482380.1|	2843914	A	C	A	-	-	-	0.0225225	-	-	Y	ID=gene-BDAG_RS13380;Name=BDAG_RS13380;gbkey=Gene;gene_biotype=protein_coding;locus_tag=BDAG_RS13380;old_locus_tag=BDAG_02311
NZ_CH482380.1|	2852309	A	T	A	-	-	-	0.0933661	-	-	Y	ID=gene-BDAG_RS13425;Name=gmd;gbkey=Gene;gene=gmd;gene_biotype=protein_coding;locus_tag=BDAG_RS13425;old_locus_tag=BDAG_02320
NZ_CH482380.1|	2858889	C	C	G	-	-	-	0.276423	-	-	Y	ID=gene-BDAG_RS13440;Name=BDAG_RS13440;gbkey=Gene;gene_biotype=protein_coding;locus_tag=BDAG_RS13440;old_locus_tag=BDAG_02323
NZ_CH482380.1|	2909128	C	T	C	-	-	-	0.0315789	-	-	N	ID=gene-BDAG_RS13675;Name=BDAG_RS13675;gbkey=Gene;gene_biotype=protein_coding;locus_tag=BDAG_RS13675;old_locus_tag=BDAG_02368
NZ_CH482380.1|	2923498	A	C	A	-	-	-	0.101266	-	-	N	ID=gene-BDAG_RS13740;Name=BDAG_RS13740;gbkey=Gene;gene_biotype=protein_coding;locus_tag=BDAG_RS13740;old_locus_tag=BDAG_02380
NZ_CH482380.1|	2965234	G	A	G	-	-	-	0.0213904	-	-	N	ID=gene-BDAG_RS13990;Name=BDAG_RS13990;gbkey=Gene;gene_biotype=protein_coding;locus_tag=BDAG_RS13990;old_locus_tag=BDAG_02424
NZ_CH482380.1|	2984518	G	A	G	-	-	-	0.128906	-	-	Y	ID=gene-BDAG_RS14050;Name=BDAG_RS14050;gbkey=Gene;gene_biotype=protein_coding;locus_tag=BDAG_RS14050;old_locus_tag=BDAG_02436
NZ_CH482380.1|	2990853	A	G	A	-	-	-	0.038961	-	-	N	N
NZ_CH482380.1|	2993735	T	C	T	-	-	-	0.0258303	-	-	N	N
NZ_CH482380.1|	2995552	C	T	C	-	-	-	0.0860927	-	-	Y	ID=gene-BDAG_RS14100;Name=katG;gbkey=Gene;gene=katG;gene_biotype=protein_coding;locus_tag=BDAG_RS14100;old_locus_tag=BDAG_02445
NZ_CH482380.1|	3017316	T	C	T	-	-	-	0.0217918	-	-	N	ID=gene-BDAG_RS14195;Name=BDAG_RS14195;end_range=3018948,.;gbkey=Gene;gene_biotype=protein_coding;locus_tag=BDAG_RS14195;old_locus_tag=BDAG_02462;partial=true
NZ_CH482380.1|	3048376	C	T	C	-	-	-	0.0231214	-	-	N	ID=gene-BDAG_RS14360;Name=BDAG_RS14360;gbkey=Gene;gene_biotype=protein_coding;locus_tag=BDAG_RS14360;old_locus_tag=BDAG_02489
NZ_CH482380.1|	3060700	A	G	A	-	-	-	0.028436	-	-	N	ID=gene-BDAG_RS14405;Name=BDAG_RS14405;gbkey=Gene;gene_biotype=protein_coding;locus_tag=BDAG_RS14405;old_locus_tag=BDAG_02495
NZ_CH482380.1|	3066034	T	C	T	-	-	-	0.022831	-	-	N	ID=gene-BDAG_RS14430;Name=BDAG_RS14430;gbkey=Gene;gene_biotype=protein_coding;locus_tag=BDAG_RS14430;old_locus_tag=BDAG_02499
NZ_CH482380.1|	3083037	T	C	T	-	-	-	0.0202429	-	-	N	ID=gene-BDAG_RS14515;Name=BDAG_RS14515;gbkey=Gene;gene_biotype=protein_coding;locus_tag=BDAG_RS14515;old_locus_tag=BDAG_02515
NZ_CH482380.1|	3096772	G	A	G	-	-	-	0.0212766	-	-	N	ID=gene-BDAG_RS14580;Name=BDAG_RS14580;gbkey=Gene;gene_biotype=protein_coding;locus_tag=BDAG_RS14580;old_locus_tag=BDAG_02528
NZ_CH482380.1|	3108988	T	C	T	-	-	-	0.0204918	-	-	N	ID=gene-BDAG_RS14640;Name=BDAG_RS14640;end_range=3109296,.;gbkey=Gene;gene_biotype=pseudogene;locus_tag=BDAG_RS14640;old_locus_tag=BDAG_02539;partial=true;pseudo=true
NZ_CH482380.1|	3110304	T	C	T	-	-	-	0.025974	-	-	N	ID=gene-BDAG_RS29960;Name=BDAG_RS29960;gbkey=Gene;gene_biotype=pseudogene;locus_tag=BDAG_RS29960;pseudo=true
NZ_CH482380.1|	3117605	C	T	C	-	-	-	0.0239521	-	-	N	ID=gene-BDAG_RS14690;Name=BDAG_RS14690;gbkey=Gene;gene_biotype=protein_coding;locus_tag=BDAG_RS14690;old_locus_tag=BDAG_02548
NZ_CH482380.1|	3121863	G	A	G	-	-	-	0.0283286	-	-	N	ID=gene-BDAG_RS14710;Name=BDAG_RS14710;gbkey=Gene;gene_biotype=protein_coding;locus_tag=BDAG_RS14710;old_locus_tag=BDAG_02552
NZ_CH482380.1|	3137186	G	A	G	-	-	-	0.0244755	-	-	N	ID=gene-BDAG_RS14795;Name=BDAG_RS14795;gbkey=Gene;gene_biotype=protein_coding;locus_tag=BDAG_RS14795;old_locus_tag=BDAG_02564
NZ_CH482380.1|	3138172	C	T	C	-	-	-	0.0210526	-	-	N	ID=gene-BDAG_RS14800;Name=BDAG_RS14800;gbkey=Gene;gene_biotype=protein_coding;locus_tag=BDAG_RS14800;old_locus_tag=BDAG_02565
NZ_CH482380.1|	3147542	A	A	G	-	-	-	0.449029	-	-	Y	ID=gene-BDAG_RS14855;Name=BDAG_RS14855;gbkey=Gene;gene_biotype=protein_coding;locus_tag=BDAG_RS14855;old_locus_tag=BDAG_02575
NZ_CH482380.1|	3155154	T	C	T	-	-	-	0.0226131	-	-	N	ID=gene-BDAG_RS14900;Name=BDAG_RS14900;gbkey=Gene;gene_biotype=protein_coding;locus_tag=BDAG_RS14900;old_locus_tag=BDAG_02582
NZ_CH482380.1|	3166444	G	T	G	-	-	-	0.0309278	-	-	N	ID=gene-BDAG_RS14950;Name=BDAG_RS14950;gbkey=Gene;gene_biotype=protein_coding;locus_tag=BDAG_RS14950;old_locus_tag=BDAG_02590
NZ_CH482380.1|	3170754	A	T	A	-	-	-	0.0599455	-	-	Y	ID=gene-BDAG_RS14970;Name=ftsW;gbkey=Gene;gene=ftsW;gene_biotype=protein_coding;locus_tag=BDAG_RS14970
NZ_CH482380.1|	3180869	C	A	C	-	-	-	0.0320285	-	-	Y	N
NZ_CH482380.1|	3202493	C	C	T	-	-	-	0.365471	-	-	Y	ID=gene-BDAG_RS15075;Name=BDAG_RS15075;gbkey=Gene;gene_biotype=protein_coding;locus_tag=BDAG_RS15075;old_locus_tag=BDAG_02612
NZ_CH482380.1|	3205590	G	A	G	-	-	-	0.0224215	-	-	N	ID=gene-BDAG_RS15095;Name=BDAG_RS15095;gbkey=Gene;gene_biotype=protein_coding;locus_tag=BDAG_RS15095
NZ_CH482380.1|	3216000	G	A	G	-	-	-	0.0208333	-	-	N	N
NZ_CH482380.1|	3217964	G	A	G	-	-	-	0.0238095	-	-	N	ID=gene-BDAG_RS15155;Name=gabP;gbkey=Gene;gene=gabP;gene_biotype=protein_coding;locus_tag=BDAG_RS15155;old_locus_tag=BDAG_02627
NZ_CH482380.1|	3230510	C	T	C	-	-	-	0.0233236	-	-	N	ID=gene-BDAG_RS15215;Name=BDAG_RS15215;gbkey=Gene;gene_biotype=protein_coding;locus_tag=BDAG_RS15215;old_locus_tag=BDAG_02637
NZ_CH482380.1|	3266670	G	A	G	-	-	-	0.0723404	-	-	Y	ID=gene-BDAG_RS15375;Name=tssC;gbkey=Gene;gene=tssC;gene_biotype=protein_coding;locus_tag=BDAG_RS15375;old_locus_tag=BDAG_02666
NZ_CH482380.1|	3286938	G	A	G	-	-	-	0.0344828	-	-	Y	N
NZ_CH482380.1|	3401352	T	T	G	-	-	-	0.460751	-	-	Y	ID=gene-BDAG_RS16125;Name=rpoC;gbkey=Gene;gene=rpoC;gene_biotype=pseudogene;locus_tag=BDAG_RS16125;old_locus_tag=BDAG_02788;pseudo=true
NZ_CH482380.1|	3401767	C	T	C	-	-	-	0.137019	-	-	Y	ID=gene-BDAG_RS16125;Name=rpoC;gbkey=Gene;gene=rpoC;gene_biotype=pseudogene;locus_tag=BDAG_RS16125;old_locus_tag=BDAG_02788;pseudo=true
NZ_CH482381.1|	35533	C	T	C	-	-	-	0.0247678	-	-	N	ID=gene-BDAG_RS16345;Name=BDAG_RS16345;gbkey=Gene;gene_biotype=protein_coding;locus_tag=BDAG_RS16345;old_locus_tag=BDAG_02829
NZ_CH482381.1|	44586	A	G	A	-	-	-	0.0207469	-	-	N	ID=gene-BDAG_RS16395;Name=BDAG_RS16395;gbkey=Gene;gene_biotype=protein_coding;locus_tag=BDAG_RS16395;old_locus_tag=BDAG_02835
NZ_CH482381.1|	110765	A	A	C	-	-	-	0.41629	-	-	Y	ID=gene-BDAG_RS16690;Name=BDAG_RS16690;gbkey=Gene;gene_biotype=pseudogene;locus_tag=BDAG_RS16690;old_locus_tag=BDAG_02885;partial=true;pseudo=true;start_range=.,110650
NZ_CH482381.1|	125391	C	T	C	-	-	-	0.0227273	-	-	N	ID=gene-BDAG_RS16755;Name=BDAG_RS16755;gbkey=Gene;gene_biotype=pseudogene;locus_tag=BDAG_RS16755;old_locus_tag=BDAG_02896;pseudo=true
NZ_CH482381.1|	134452	A	G	A	-	-	-	0.021978	-	-	N	ID=gene-BDAG_RS16795;Name=BDAG_RS16795;gbkey=Gene;gene_biotype=protein_coding;locus_tag=BDAG_RS16795;old_locus_tag=BDAG_02903
NZ_CH482381.1|	141139	G	A	G	-	-	-	0.0214592	-	-	N	ID=gene-BDAG_RS16830;Name=BDAG_RS16830;gbkey=Gene;gene_biotype=protein_coding;locus_tag=BDAG_RS16830;old_locus_tag=BDAG_02908
NZ_CH482381.1|	148362	G	A	G	-	-	-	0.020316	-	-	N	ID=gene-BDAG_RS16865;Name=BDAG_RS16865;gbkey=Gene;gene_biotype=protein_coding;locus_tag=BDAG_RS16865;old_locus_tag=BDAG_02915
NZ_CH482381.1|	182721	C	T	C	-	-	-	0.146853	-	-	Y	ID=gene-BDAG_RS17035;Name=BDAG_RS17035;gbkey=Gene;gene_biotype=pseudogene;locus_tag=BDAG_RS17035;old_locus_tag=BDAG_02943;pseudo=true
NZ_CH482381.1|	186138	G	A	G	-	0.0110132	-	0.0211268	-	-	N	ID=gene-BDAG_RS17045;Name=BDAG_RS17045;gbkey=Gene;gene_biotype=protein_coding;locus_tag=BDAG_RS17045;old_locus_tag=BDAG_02945
NZ_CH482381.1|	190903	T	C	T	-	-	-	0.0226244	-	-	N	N
NZ_CH482381.1|	192107	C	C	T	-	-	-	0.410811	-	-	Y	ID=gene-BDAG_RS17070;Name=BDAG_RS17070;gbkey=Gene;gene_biotype=protein_coding;locus_tag=BDAG_RS17070;old_locus_tag=BDAG_02950
NZ_CH482381.1|	226493	G	A	G	-	-	-	0.0284091	-	-	N	ID=gene-BDAG_RS17210;Name=BDAG_RS17210;gbkey=Gene;gene_biotype=pseudogene;locus_tag=BDAG_RS17210;pseudo=true
NZ_CH482381.1|	235442	C	T	C	-	-	-	0.0229885	-	-	N	ID=gene-BDAG_RS17250;Name=BDAG_RS17250;gbkey=Gene;gene_biotype=protein_coding;locus_tag=BDAG_RS17250;old_locus_tag=BDAG_02980
NZ_CH482381.1|	300398	T	C	T	-	-	-	0.0295567	-	-	N	ID=gene-BDAG_RS17530;Name=BDAG_RS17530;gbkey=Gene;gene_biotype=protein_coding;locus_tag=BDAG_RS17530;old_locus_tag=BDAG_03024
NZ_CH482381.1|	342690	T	C	T	-	-	-	0.021164	-	-	N	ID=gene-BDAG_RS17710;Name=BDAG_RS17710;gbkey=Gene;gene_biotype=protein_coding;locus_tag=BDAG_RS17710;old_locus_tag=BDAG_03050
NZ_CH482381.1|	346949	T	G	T	-	-	-	0.0242424	-	-	N	ID=gene-BDAG_RS17715;Name=BDAG_RS17715;gbkey=Gene;gene_biotype=protein_coding;locus_tag=BDAG_RS17715;old_locus_tag=BDAG_03051
NZ_CH482381.1|	353431	C	T	C	-	-	-	0.0204082	-	-	N	ID=gene-BDAG_RS17740;Name=BDAG_RS17740;gbkey=Gene;gene_biotype=protein_coding;locus_tag=BDAG_RS17740;old_locus_tag=BDAG_03055
NZ_CH482381.1|	359806	A	G	A	-	-	-	0.0252525	-	-	N	ID=gene-BDAG_RS17780;Name=BDAG_RS17780;gbkey=Gene;gene_biotype=protein_coding;locus_tag=BDAG_RS17780;old_locus_tag=BDAG_03062
NZ_CH482381.1|	362153	T	C	T	-	-	-	0.0278481	-	-	N	ID=gene-BDAG_RS17790;Name=BDAG_RS17790;gbkey=Gene;gene_biotype=protein_coding;locus_tag=BDAG_RS17790;old_locus_tag=BDAG_03064
NZ_CH482381.1|	391300	G	A	G	-	-	-	0.020202	-	-	N	ID=gene-BDAG_RS17915;Name=BDAG_RS17915;gbkey=Gene;gene_biotype=pseudogene;locus_tag=BDAG_RS17915;pseudo=true
NZ_CH482381.1|	396381	G	A	G	-	-	-	0.0229885	-	-	N	ID=gene-BDAG_RS17945;Name=alr;gbkey=Gene;gene=alr;gene_biotype=protein_coding;locus_tag=BDAG_RS17945;old_locus_tag=BDAG_03093
NZ_CH482381.1|	397229	A	G	A	0.0155902	-	-	0.0242215	-	0.0271318	N	N
NZ_CH482381.1|	409993	C	T	C	-	-	-	0.0242215	-	-	N	N
NZ_CH482381.1|	434581	A	G	A	-	-	-	0.0263158	-	-	N	ID=gene-BDAG_RS18130;Name=BDAG_RS18130;gbkey=Gene;gene_biotype=protein_coding;locus_tag=BDAG_RS18130;old_locus_tag=BDAG_03116
NZ_CH482381.1|	491699	A	G	A	-	-	-	0.02	-	-	N	ID=gene-BDAG_RS18355;Name=BDAG_RS18355;gbkey=Gene;gene_biotype=protein_coding;locus_tag=BDAG_RS18355;old_locus_tag=BDAG_03150
NZ_CH482381.1|	514743	A	G	A	-	-	-	0.0220264	-	-	N	N
NZ_CH482381.1|	527986	C	T	C	-	-	-	0.025	-	-	N	ID=gene-BDAG_RS18505;Name=BDAG_RS18505;gbkey=Gene;gene_biotype=pseudogene;locus_tag=BDAG_RS18505;old_locus_tag=BDAG_03174;pseudo=true
NZ_CH482381.1|	535276	G	A	G	-	-	-	0.0213675	-	-	N	N
NZ_CH482381.1|	576433	G	A	G	-	-	-	0.0217391	-	-	N	ID=gene-BDAG_RS18680;Name=BDAG_RS18680;gbkey=Gene;gene_biotype=protein_coding;locus_tag=BDAG_RS18680;old_locus_tag=BDAG_03207
NZ_CH482381.1|	579210	A	G	A	-	-	-	0.020339	-	-	N	ID=gene-BDAG_RS18695;Name=BDAG_RS18695;gbkey=Gene;gene_biotype=protein_coding;locus_tag=BDAG_RS18695;old_locus_tag=BDAG_03210
NZ_CH482381.1|	676287	T	C	T	-	-	-	0.0251256	-	-	N	ID=gene-BDAG_RS19155;Name=BDAG_RS19155;gbkey=Gene;gene_biotype=protein_coding;locus_tag=BDAG_RS19155;old_locus_tag=BDAG_03288
NZ_CH482381.1|	681681	C	G	C	-	-	-	0.0200501	-	-	N	ID=gene-BDAG_RS19185;Name=BDAG_RS19185;gbkey=Gene;gene_biotype=protein_coding;locus_tag=BDAG_RS19185;old_locus_tag=BDAG_03294
NZ_CH482381.1|	725401	G	A	G	-	-	-	0.0204778	-	0.0124481	N	ID=gene-BDAG_RS19350;Name=BDAG_RS19350;gbkey=Gene;gene_biotype=protein_coding;locus_tag=BDAG_RS19350;old_locus_tag=BDAG_03323
NZ_CH482381.1|	733849	A	G	A	-	-	-	0.021021	-	-	N	ID=gene-BDAG_RS19390;Name=BDAG_RS19390;gbkey=Gene;gene_biotype=protein_coding;locus_tag=BDAG_RS19390;old_locus_tag=BDAG_03329
NZ_CH482381.1|	738927	T	G	T	-	-	-	0.118893	-	-	Y	ID=gene-BDAG_RS19405;Name=BDAG_RS19405;gbkey=Gene;gene_biotype=protein_coding;locus_tag=BDAG_RS19405;old_locus_tag=BDAG_03331
NZ_CH482381.1|	758706	A	G	A	-	-	-	0.0205479	-	-	N	ID=gene-BDAG_RS19505;Name=BDAG_RS19505;gbkey=Gene;gene_biotype=protein_coding;locus_tag=BDAG_RS19505;old_locus_tag=BDAG_03350
NZ_CH482381.1|	785416	G	A	G	-	-	-	0.0242131	-	-	N	ID=gene-BDAG_RS19600;Name=tssK;gbkey=Gene;gene=tssK;gene_biotype=protein_coding;locus_tag=BDAG_RS19600;old_locus_tag=BDAG_03362
NZ_CH482381.1|	802996	G	C	G	-	-	-	0.0225989	-	-	N	ID=gene-BDAG_RS19665;Name=BDAG_RS19665;gbkey=Gene;gene_biotype=protein_coding;locus_tag=BDAG_RS19665;old_locus_tag=BDAG_03372
NZ_CH482381.1|	816127	T	C	T	-	-	-	0.021978	-	-	N	ID=gene-BDAG_RS19725;Name=BDAG_RS19725;gbkey=Gene;gene_biotype=protein_coding;locus_tag=BDAG_RS19725;old_locus_tag=BDAG_03383
NZ_CH482381.1|	819572	T	C	T	-	-	-	0.0989811	-	-	Y	N
NZ_CH482381.1|	821916	C	T	C	-	-	-	0.0247934	-	-	N	ID=gene-BDAG_RS19750;Name=BDAG_RS19750;gbkey=Gene;gene_biotype=protein_coding;locus_tag=BDAG_RS19750;old_locus_tag=BDAG_03387
NZ_CH482381.1|	839381	G	A	G	-	-	-	0.0215827	-	-	N	ID=gene-BDAG_RS19840;Name=BDAG_RS19840;gbkey=Gene;gene_biotype=protein_coding;locus_tag=BDAG_RS19840;old_locus_tag=BDAG_03403
NZ_CH482381.1|	849056	C	T	C	-	-	-	0.0217391	-	-	N	ID=gene-BDAG_RS19890;Name=BDAG_RS19890;gbkey=Gene;gene_biotype=protein_coding;locus_tag=BDAG_RS19890;old_locus_tag=BDAG_03412
NZ_CH482381.1|	872009	A	G	A	-	-	-	0.0225989	-	-	N	ID=gene-BDAG_RS19970;Name=BDAG_RS19970;gbkey=Gene;gene_biotype=protein_coding;locus_tag=BDAG_RS19970;old_locus_tag=BDAG_03428
NZ_CH482381.1|	907813	A	T	A	-	-	-	0.134768	-	-	N	N
NZ_CH482381.1|	953191	A	C	A	-	-	-	0.0292887	-	-	Y	N
NZ_CH482381.1|	963519	T	C	T	-	-	-	0.0277778	-	-	N	ID=gene-BDAG_RS20360;Name=BDAG_RS20360;gbkey=Gene;gene_biotype=protein_coding;locus_tag=BDAG_RS20360;old_locus_tag=BDAG_03498
NZ_CH482381.1|	964730	G	A	G	-	-	-	0.0235043	-	-	N	ID=gene-BDAG_RS20360;Name=BDAG_RS20360;gbkey=Gene;gene_biotype=protein_coding;locus_tag=BDAG_RS20360;old_locus_tag=BDAG_03498
NZ_CH482381.1|	968730	C	T	C	-	-	-	0.0242424	-	-	N	ID=gene-BDAG_RS20375;Name=BDAG_RS20375;gbkey=Gene;gene_biotype=protein_coding;locus_tag=BDAG_RS20375;old_locus_tag=BDAG_03501
NZ_CH482381.1|	975104	C	T	C	-	-	-	0.0212766	-	-	N	ID=gene-BDAG_RS20400;Name=BDAG_RS20400;end_range=975243,.;gbkey=Gene;gene_biotype=pseudogene;locus_tag=BDAG_RS20400;old_locus_tag=BDAG_03506;partial=true;pseudo=true
NZ_CH482381.1|	982699	C	T	C	-	-	-	0.0485714	-	-	Y	ID=gene-BDAG_RS20450;Name=BDAG_RS20450;gbkey=Gene;gene_biotype=protein_coding;locus_tag=BDAG_RS20450;old_locus_tag=BDAG_03513
NZ_CH482381.1|	986150	G	A	G	-	-	-	0.02	-	-	N	ID=gene-BDAG_RS20450;Name=BDAG_RS20450;gbkey=Gene;gene_biotype=protein_coding;locus_tag=BDAG_RS20450;old_locus_tag=BDAG_03513
NZ_CH482381.1|	1034791	C	T	C	-	-	-	0.112335	-	-	Y	ID=gene-BDAG_RS20710;Name=BDAG_RS20710;gbkey=Gene;gene_biotype=protein_coding;locus_tag=BDAG_RS20710
NZ_CH482381.1|	1083062	A	G	A	-	-	-	0.0203046	-	-	N	ID=gene-BDAG_RS20920;Name=BDAG_RS20920;gbkey=Gene;gene_biotype=protein_coding;locus_tag=BDAG_RS20920;old_locus_tag=BDAG_03594
NZ_CH482381.1|	1084849	G	G	C	-	-	-	0.285714	-	-	Y	ID=gene-BDAG_RS20925;Name=BDAG_RS20925;gbkey=Gene;gene_biotype=protein_coding;locus_tag=BDAG_RS20925;old_locus_tag=BDAG_03595
NZ_CH482381.1|	1105221	C	T	C	-	0.0173611	-	0.0227273	-	-	N	ID=gene-BDAG_RS21020;Name=BDAG_RS21020;gbkey=Gene;gene_biotype=protein_coding;locus_tag=BDAG_RS21020
NZ_CH482381.1|	1112607	G	A	G	-	-	-	0.0225806	-	-	N	N
NZ_CH482381.1|	1137685	G	A	G	-	-	-	0.0202312	-	-	N	ID=gene-BDAG_RS21170;Name=BDAG_RS21170;gbkey=Gene;gene_biotype=protein_coding;locus_tag=BDAG_RS21170;old_locus_tag=BDAG_03635
NZ_CH482381.1|	1176109	T	C	T	-	-	-	0.0212766	-	-	N	ID=gene-BDAG_RS21255;Name=BDAG_RS21255;gbkey=Gene;gene_biotype=protein_coding;locus_tag=BDAG_RS21255;old_locus_tag=BDAG_03649
NZ_CH482381.1|	1207733	A	G	A	-	-	-	0.0237154	-	-	N	ID=gene-BDAG_RS21400;Name=BDAG_RS21400;gbkey=Gene;gene_biotype=protein_coding;locus_tag=BDAG_RS21400;old_locus_tag=BDAG_03670
NZ_CH482381.1|	1215464	T	C	T	-	-	-	0.0206718	-	-	N	ID=gene-BDAG_RS21435;Name=BDAG_RS21435;gbkey=Gene;gene_biotype=protein_coding;locus_tag=BDAG_RS21435;old_locus_tag=BDAG_03677
NZ_CH482381.1|	1224069	G	A	G	-	-	-	0.0220126	-	-	N	ID=gene-BDAG_RS21485;Name=BDAG_RS21485;gbkey=Gene;gene_biotype=protein_coding;locus_tag=BDAG_RS21485;old_locus_tag=BDAG_03687
NZ_CH482381.1|	1241052	C	G	C	-	-	-	0.0969388	-	-	Y	ID=gene-BDAG_RS21565;Name=BDAG_RS21565;gbkey=Gene;gene_biotype=protein_coding;locus_tag=BDAG_RS21565;old_locus_tag=BDAG_03702
NZ_CH482381.1|	1242586	T	A	T	-	-	-	0.112835	-	-	Y	ID=gene-BDAG_RS21570;Name=BDAG_RS21570;gbkey=Gene;gene_biotype=protein_coding;locus_tag=BDAG_RS21570;old_locus_tag=BDAG_03703
NZ_CH482381.1|	1333374	T	C	T	-	-	-	0.0208333	-	-	N	ID=gene-BDAG_RS21995;Name=BDAG_RS21995;gbkey=Gene;gene_biotype=protein_coding;locus_tag=BDAG_RS21995;old_locus_tag=BDAG_03773
NZ_CH482381.1|	1354326	C	T	C	-	-	-	0.02	-	-	N	ID=gene-BDAG_RS22110;Name=BDAG_RS22110;gbkey=Gene;gene_biotype=protein_coding;locus_tag=BDAG_RS22110;old_locus_tag=BDAG_03794
NZ_CH482381.1|	1364242	G	C	G	-	-	-	0.0283401	-	-	N	ID=gene-BDAG_RS22145;Name=BDAG_RS22145;gbkey=Gene;gene_biotype=protein_coding;locus_tag=BDAG_RS22145;old_locus_tag=BDAG_03801
NZ_CH482381.1|	1374680	A	G	A	-	-	-	0.0218447	-	-	N	ID=gene-BDAG_RS22190;Name=BDAG_RS22190;gbkey=Gene;gene_biotype=protein_coding;locus_tag=BDAG_RS22190
NZ_CH482381.1|	1385233	C	T	C	-	-	-	0.0213333	-	-	N	N
NZ_CH482381.1|	1436749	C	T	C	-	-	-	0.0254777	-	-	N	ID=gene-BDAG_RS22500;Name=BDAG_RS22500;gbkey=Gene;gene_biotype=protein_coding;locus_tag=BDAG_RS22500;old_locus_tag=BDAG_03863
NZ_CH482381.1|	1456565	T	C	T	-	-	-	0.0201149	-	-	N	ID=gene-BDAG_RS22605;Name=BDAG_RS22605;gbkey=Gene;gene_biotype=protein_coding;locus_tag=BDAG_RS22605;old_locus_tag=BDAG_03878
NZ_CH482381.1|	1487882	C	T	C	-	-	-	0.0248447	-	-	N	ID=gene-BDAG_RS22730;Name=BDAG_RS22730;gbkey=Gene;gene_biotype=protein_coding;locus_tag=BDAG_RS22730;old_locus_tag=BDAG_03899
NZ_CH482381.1|	1496172	T	C	T	-	-	-	0.0207469	-	-	N	ID=gene-BDAG_RS22780;Name=BDAG_RS22780;gbkey=Gene;gene_biotype=protein_coding;locus_tag=BDAG_RS22780;old_locus_tag=BDAG_03907
NZ_CH482381.1|	1497051	G	A	G	-	-	-	0.0204082	-	-	N	ID=gene-BDAG_RS22785;Name=BDAG_RS22785;gbkey=Gene;gene_biotype=protein_coding;locus_tag=BDAG_RS22785;old_locus_tag=BDAG_03908
NZ_CH482381.1|	1544183	T	C	T	-	-	-	0.0208333	-	-	N	ID=gene-BDAG_RS22970;Name=BDAG_RS22970;gbkey=Gene;gene_biotype=protein_coding;locus_tag=BDAG_RS22970;old_locus_tag=BDAG_03938
NZ_CH482381.1|	1560727	C	T	C	-	-	-	0.0246575	-	-	N	N
NZ_CH482381.1|	1566422	G	A	G	-	-	-	0.021645	-	-	N	ID=gene-BDAG_RS23060;Name=BDAG_RS23060;gbkey=Gene;gene_biotype=protein_coding;locus_tag=BDAG_RS23060;old_locus_tag=BDAG_03954
NZ_CH482381.1|	1574271	C	T	C	-	-	-	0.0301205	-	-	N	ID=gene-BDAG_RS23100;Name=BDAG_RS23100;gbkey=Gene;gene_biotype=protein_coding;locus_tag=BDAG_RS23100;old_locus_tag=BDAG_03962
NZ_CH482381.1|	1638949	A	C	A	-	-	-	0.0827586	0.0392157	-	Y	ID=gene-BDAG_RS23410;Name=BDAG_RS23410;gbkey=Gene;gene_biotype=protein_coding;locus_tag=BDAG_RS23410;old_locus_tag=BDAG_04018
NZ_CH482381.1|	1640964	A	G	A	-	0.0114504	-	0.0201342	-	-	N	ID=gene-BDAG_RS23420;Name=BDAG_RS23420;gbkey=Gene;gene_biotype=protein_coding;locus_tag=BDAG_RS23420;old_locus_tag=BDAG_04020
NZ_CH482381.1|	1703668	T	C	T	-	-	0.0114943	0.0209059	-	-	N	ID=gene-BDAG_RS23700;Name=BDAG_RS23700;gbkey=Gene;gene_biotype=protein_coding;locus_tag=BDAG_RS23700;old_locus_tag=BDAG_04066
NZ_CH482381.1|	1712947	C	T	C	-	-	-	0.022792	-	-	N	ID=gene-BDAG_RS23750;Name=BDAG_RS23750;gbkey=Gene;gene_biotype=pseudogene;locus_tag=BDAG_RS23750;old_locus_tag=BDAG_04074;pseudo=true
NZ_CH482381.1|	1776103	G	A	G	-	-	-	0.0236407	-	-	N	ID=gene-BDAG_RS24035;Name=BDAG_RS24035;gbkey=Gene;gene_biotype=protein_coding;locus_tag=BDAG_RS24035;old_locus_tag=BDAG_04125
NZ_CH482381.1|	1778920	G	A	G	-	-	-	0.0301003	-	-	N	ID=gene-BDAG_RS24055;Name=BDAG_RS24055;gbkey=Gene;gene_biotype=protein_coding;locus_tag=BDAG_RS24055
NZ_CH482381.1|	1785900	T	C	T	-	-	-	0.0227273	-	-	N	ID=gene-BDAG_RS24095;Name=BDAG_RS24095;gbkey=Gene;gene_biotype=pseudogene;locus_tag=BDAG_RS24095;old_locus_tag=BDAG_04134;pseudo=true
NZ_CH482381.1|	1798000	A	G	A	-	-	-	0.021978	-	-	N	ID=gene-BDAG_RS24140;Name=BDAG_RS24140;gbkey=Gene;gene_biotype=protein_coding;locus_tag=BDAG_RS24140;old_locus_tag=BDAG_04143
NZ_CH482381.1|	1836084	T	C	T	-	0.0197044	-	0.0234114	-	-	N	N
NZ_CH482381.1|	1838694	C	T	C	-	-	-	0.0213523	-	-	Y	ID=gene-BDAG_RS24335;Name=BDAG_RS24335;gbkey=Gene;gene_biotype=protein_coding;locus_tag=BDAG_RS24335;old_locus_tag=BDAG_04180
NZ_CH482381.1|	1864704	T	C	T	-	-	-	0.0220588	-	-	N	ID=gene-BDAG_RS24480;Name=BDAG_RS24480;gbkey=Gene;gene_biotype=protein_coding;locus_tag=BDAG_RS24480;old_locus_tag=BDAG_04208
NZ_CH482381.1|	1890950	G	A	G	-	-	-	0.06469	-	-	Y	ID=gene-BDAG_RS24585;Name=BDAG_RS24585;gbkey=Gene;gene_biotype=protein_coding;locus_tag=BDAG_RS24585;old_locus_tag=BDAG_04225
NZ_CH482381.1|	1897709	G	A	G	-	-	-	0.021875	-	-	N	N
NZ_CH482381.1|	1911661	G	A	G	-	-	-	0.078125	-	-	Y	ID=gene-BDAG_RS24680;Name=BDAG_RS24680;gbkey=Gene;gene_biotype=protein_coding;locus_tag=BDAG_RS24680;old_locus_tag=BDAG_04242
NZ_CH482381.1|	1938979	G	A	G	-	-	-	0.0228873	-	-	Y	ID=gene-BDAG_RS24815;Name=BDAG_RS24815;gbkey=Gene;gene_biotype=protein_coding;locus_tag=BDAG_RS24815;old_locus_tag=BDAG_04265
NZ_CH482381.1|	1962646	C	T	C	-	-	-	0.0215827	-	-	N	ID=gene-BDAG_RS24900;Name=BDAG_RS24900;gbkey=Gene;gene_biotype=protein_coding;locus_tag=BDAG_RS24900;old_locus_tag=BDAG_04282
NZ_CH482381.1|	2034063	T	C	T	-	-	-	0.0217391	-	-	N	ID=gene-BDAG_RS25230;Name=BDAG_RS25230;gbkey=Gene;gene_biotype=protein_coding;locus_tag=BDAG_RS25230;old_locus_tag=BDAG_04345
NZ_CH482381.1|	2049976	T	C	T	-	-	-	0.0208333	-	-	N	ID=gene-BDAG_RS25305;Name=BDAG_RS25305;gbkey=Gene;gene_biotype=protein_coding;locus_tag=BDAG_RS25305;old_locus_tag=BDAG_04358
NZ_CH482381.1|	2077358	A	G	A	-	-	-	0.0243553	-	-	Y	ID=gene-BDAG_RS25455;Name=BDAG_RS25455;gbkey=Gene;gene_biotype=protein_coding;locus_tag=BDAG_RS25455;old_locus_tag=BDAG_04376
NZ_CH482381.1|	2113033	G	A	G	-	-	-	0.0200573	-	-	N	ID=gene-BDAG_RS25620;Name=BDAG_RS25620;gbkey=Gene;gene_biotype=protein_coding;locus_tag=BDAG_RS25620;old_locus_tag=BDAG_04399
NZ_CH482381.1|	2133078	A	C	A	-	-	-	0.0442177	-	-	Y	ID=gene-BDAG_RS25740;Name=BDAG_RS25740;gbkey=Gene;gene_biotype=protein_coding;locus_tag=BDAG_RS25740;old_locus_tag=BDAG_04420
NZ_CH482381.1|	2154409	G	A	G	-	-	-	0.0204604	-	-	N	ID=gene-BDAG_RS25845;Name=BDAG_RS25845;gbkey=Gene;gene_biotype=protein_coding;locus_tag=BDAG_RS25845;old_locus_tag=BDAG_04437
NZ_CH482381.1|	2159694	C	T	C	-	-	-	0.0295699	-	-	Y	ID=gene-BDAG_RS25875;Name=BDAG_RS25875;gbkey=Gene;gene_biotype=protein_coding;locus_tag=BDAG_RS25875;old_locus_tag=BDAG_04443
NZ_CH482382.1|	5866	T	C	T	0.0121212	-	-	0.0210843	-	-	N	ID=gene-BDAG_RS25970;Name=BDAG_RS25970;gbkey=Gene;gene_biotype=protein_coding;locus_tag=BDAG_RS25970;old_locus_tag=BDAG_04459
NZ_CH482382.1|	38209	C	G	C	-	-	-	0.0661765	-	-	Y	ID=gene-BDAG_RS26105;Name=BDAG_RS26105;gbkey=Gene;gene_biotype=protein_coding;locus_tag=BDAG_RS26105;old_locus_tag=BDAG_04486
NZ_CH482382.1|	92118	G	A	G	-	-	-	0.0216049	-	-	Y	ID=gene-BDAG_RS26345;Name=BDAG_RS26345;gbkey=Gene;gene_biotype=protein_coding;locus_tag=BDAG_RS26345;old_locus_tag=BDAG_04525
NZ_CH482382.1|	103489	T	C	T	-	-	-	0.0215827	-	-	N	ID=gene-BDAG_RS26425;Name=BDAG_RS26425;gbkey=Gene;gene_biotype=protein_coding;locus_tag=BDAG_RS26425;old_locus_tag=BDAG_04536
NZ_CH482382.1|	116167	A	C	A	-	-	-	0.0905797	-	-	Y	ID=gene-BDAG_RS26475;Name=BDAG_RS26475;gbkey=Gene;gene_biotype=protein_coding;locus_tag=BDAG_RS26475;old_locus_tag=BDAG_04544
NZ_CH482382.1|	118241	A	G	A	-	-	-	0.026087	-	-	N	ID=gene-BDAG_RS26480;Name=BDAG_RS26480;gbkey=Gene;gene_biotype=pseudogene;locus_tag=BDAG_RS26480;old_locus_tag=BDAG_04545;pseudo=true
NZ_CH482382.1|	134952	A	G	A	-	0.0190476	-	0.0203562	-	-	N	ID=gene-BDAG_RS26530;Name=BDAG_RS26530;gbkey=Gene;gene_biotype=protein_coding;locus_tag=BDAG_RS26530;old_locus_tag=BDAG_04554
NZ_CH482382.1|	140604	T	A	T	-	-	-	0.119048	-	-	Y	N
NZ_CH482382.1|	177359	C	C	T	-	-	-	0.0222222	-	-	Y	ID=gene-BDAG_RS26685;Name=BDAG_RS26685;gbkey=Gene;gene_biotype=protein_coding;locus_tag=BDAG_RS26685;old_locus_tag=BDAG_04578
NZ_CH482382.1|	192655	G	A	G	-	-	-	0.126984	-	-	Y	ID=gene-BDAG_RS26760;Name=BDAG_RS26760;gbkey=Gene;gene_biotype=protein_coding;locus_tag=BDAG_RS26760;old_locus_tag=BDAG_04588
NZ_CH482382.1|	193290	G	A	G	-	-	-	0.0209205	-	-	N	ID=gene-BDAG_RS26760;Name=BDAG_RS26760;gbkey=Gene;gene_biotype=protein_coding;locus_tag=BDAG_RS26760;old_locus_tag=BDAG_04588
NZ_CH482382.1|	221422	C	T	C	-	-	-	0.02	-	-	N	ID=gene-BDAG_RS26855;Name=atzF;gbkey=Gene;gene=atzF;gene_biotype=pseudogene;locus_tag=BDAG_RS26855;old_locus_tag=BDAG_04604;pseudo=true
NZ_CH482382.1|	225995	A	G	A	-	-	-	0.02	-	-	N	ID=gene-BDAG_RS26875;Name=BDAG_RS26875;gbkey=Gene;gene_biotype=protein_coding;locus_tag=BDAG_RS26875;old_locus_tag=BDAG_04607
NZ_CH482382.1|	258541	A	C	A	-	-	-	0.0214477	-	-	N	N
NZ_CH482382.1|	265583	C	T	C	-	-	-	0.0271186	-	-	N	ID=gene-BDAG_RS27065;Name=BDAG_RS27065;gbkey=Gene;gene_biotype=protein_coding;locus_tag=BDAG_RS27065;old_locus_tag=BDAG_04635
NZ_CH482382.1|	289880	A	C	A	-	-	-	0.0707965	-	-	Y	ID=gene-BDAG_RS30395;Name=BDAG_RS30395;gbkey=Gene;gene_biotype=pseudogene;locus_tag=BDAG_RS30395;partial=true;pseudo=true;start_range=.,289783
NZ_CH482382.1|	357765	C	T	C	-	-	-	0.0422794	-	-	Y	N
NZ_CH482382.1|	390055	C	T	C	-	-	-	0.0324675	-	-	N	ID=gene-BDAG_RS27580;Name=BDAG_RS27580;gbkey=Gene;gene_biotype=pseudogene;locus_tag=BDAG_RS27580;old_locus_tag=BDAG_04700;pseudo=true
NZ_CH482382.1|	425306	C	T	C	-	-	-	0.0205479	-	-	N	ID=gene-BDAG_RS27720;Name=BDAG_RS27720;gbkey=Gene;gene_biotype=protein_coding;locus_tag=BDAG_RS27720;old_locus_tag=BDAG_04724
NZ_CH482382.1|	487439	G	A	G	-	-	0.0153257	0.0248756	-	-	N	ID=gene-BDAG_RS27985;Name=BDAG_RS27985;gbkey=Gene;gene_biotype=protein_coding;locus_tag=BDAG_RS27985
NZ_CH482382.1|	503294	A	G	A	-	-	-	0.023166	-	-	N	ID=gene-BDAG_RS28090;Name=BDAG_RS28090;gbkey=Gene;gene_biotype=protein_coding;locus_tag=BDAG_RS28090;old_locus_tag=BDAG_04778
NZ_CH482382.1|	531285	A	G	A	0.0131868	-	-	0.0222222	-	-	N	ID=gene-BDAG_RS28215;Name=BDAG_RS28215;gbkey=Gene;gene_biotype=protein_coding;locus_tag=BDAG_RS28215
NZ_CH482382.1|	546262	C	T	C	-	-	-	0.0286885	-	-	N	ID=gene-BDAG_RS28275;Name=BDAG_RS28275;gbkey=Gene;gene_biotype=protein_coding;locus_tag=BDAG_RS28275;old_locus_tag=BDAG_04807
NZ_CH482382.1|	555443	C	T	C	-	-	-	0.0290909	-	0.0169492	N	ID=gene-BDAG_RS28305;Name=BDAG_RS28305;gbkey=Gene;gene_biotype=protein_coding;locus_tag=BDAG_RS28305;old_locus_tag=BDAG_04811
NZ_CH482382.1|	574122	T	C	T	-	-	-	0.0231481	-	-	N	ID=gene-BDAG_RS28365;Name=glgX;gbkey=Gene;gene=glgX;gene_biotype=protein_coding;locus_tag=BDAG_RS28365;old_locus_tag=BDAG_04818
NZ_CH482382.1|	594573	C	T	C	-	-	-	0.0229508	-	-	N	ID=gene-BDAG_RS28440;Name=BDAG_RS28440;gbkey=Gene;gene_biotype=protein_coding;locus_tag=BDAG_RS28440;old_locus_tag=BDAG_04827
NZ_CH482382.1|	605076	T	C	T	-	-	-	0.0233918	-	-	N	ID=gene-BDAG_RS28485;Name=BDAG_RS28485;gbkey=Gene;gene_biotype=protein_coding;locus_tag=BDAG_RS28485;old_locus_tag=BDAG_04835
NZ_CH482382.1|	653688	A	C	A	-	-	-	0.113636	-	-	Y	N
NZ_CH482382.1|	672129	A	G	A	-	-	-	0.0202703	-	-	N	ID=gene-BDAG_RS28805;Name=BDAG_RS28805;gbkey=Gene;gene_biotype=protein_coding;locus_tag=BDAG_RS28805;old_locus_tag=BDAG_04884
NZ_CH482382.1|	677159	A	C	A	-	-	-	0.0301887	-	-	N	ID=gene-BDAG_RS28825;Name=ligD;gbkey=Gene;gene=ligD;gene_biotype=protein_coding;locus_tag=BDAG_RS28825;old_locus_tag=BDAG_04887
NZ_CH482382.1|	708948	A	A	C	-	-	-	0.417323	-	-	Y	ID=gene-BDAG_RS29005;Name=BDAG_RS29005;gbkey=Gene;gene_biotype=protein_coding;locus_tag=BDAG_RS29005;old_locus_tag=BDAG_04915
NZ_CH482382.1|	716722	G	C	G	-	-	-	0.0208955	-	-	N	ID=gene-BDAG_RS29055;Name=BDAG_RS29055;gbkey=Gene;gene_biotype=protein_coding;locus_tag=BDAG_RS29055;old_locus_tag=BDAG_04925
NZ_CH482382.1|	730123	C	T	C	0.0110497	-	-	0.02	-	-	N	ID=gene-BDAG_RS29120;Name=BDAG_RS29120;gbkey=Gene;gene_biotype=pseudogene;locus_tag=BDAG_RS29120;old_locus_tag=BDAG_04939;pseudo=true
NZ_CH482382.1|	764780	G	A	G	-	-	-	0.0206897	-	-	N	ID=gene-BDAG_RS29275;Name=BDAG_RS29275;gbkey=Gene;gene_biotype=protein_coding;locus_tag=BDAG_RS29275;old_locus_tag=BDAG_04963
NZ_CH482382.1|	796920	C	T	C	-	-	-	0.0201794	-	-	N	ID=gene-BDAG_RS29425;Name=BDAG_RS29425;gbkey=Gene;gene_biotype=protein_coding;locus_tag=BDAG_RS29425;old_locus_tag=BDAG_04988
NZ_CH482380.1|	66464	C	T	C	-	-	-	-	0.0867052	-	Y	ID=gene-BDAG_RS00325;Name=flhA;gbkey=Gene;gene=flhA;gene_biotype=protein_coding;locus_tag=BDAG_RS00325;old_locus_tag=BDAG_00057
NZ_CH482380.1|	72744	G	A	G	-	-	-	-	0.0753968	-	N	ID=gene-BDAG_RS00345;Name=BDAG_RS00345;gbkey=Gene;gene_biotype=protein_coding;locus_tag=BDAG_RS00345;old_locus_tag=BDAG_00060
NZ_CH482380.1|	101041	A	G	A	-	-	-	-	0.02	-	N	ID=gene-BDAG_RS00515;Name=BDAG_RS00515;gbkey=Gene;gene_biotype=protein_coding;locus_tag=BDAG_RS00515;old_locus_tag=BDAG_00087
NZ_CH482380.1|	115548	A	G	A	-	-	-	-	0.0201465	-	N	ID=gene-BDAG_RS00560;Name=BDAG_RS00560;gbkey=Gene;gene_biotype=protein_coding;locus_tag=BDAG_RS00560;old_locus_tag=BDAG_00093
NZ_CH482380.1|	168023	C	T	C	-	-	-	-	0.144033	-	Y	ID=gene-BDAG_RS00770;Name=BDAG_RS00770;gbkey=Gene;gene_biotype=protein_coding;locus_tag=BDAG_RS00770;old_locus_tag=BDAG_00128
NZ_CH482380.1|	193589	G	A	G	-	-	-	-	0.0714286	-	Y	N
NZ_CH482380.1|	221381	G	A	G	-	-	-	-	0.0204082	-	N	ID=gene-BDAG_RS01030;Name=BDAG_RS01030;gbkey=Gene;gene_biotype=protein_coding;locus_tag=BDAG_RS01030;old_locus_tag=BDAG_00171
NZ_CH482380.1|	232898	T	C	T	-	-	-	-	0.109726	-	Y	ID=gene-BDAG_RS01080;Name=gspD;gbkey=Gene;gene=gspD;gene_biotype=protein_coding;locus_tag=BDAG_RS01080;old_locus_tag=BDAG_00179
NZ_CH482380.1|	293142	C	T	C	-	-	-	-	0.0899083	-	Y	ID=gene-BDAG_RS01410;Name=speG;gbkey=Gene;gene=speG;gene_biotype=protein_coding;locus_tag=BDAG_RS01410;old_locus_tag=BDAG_00231
NZ_CH482380.1|	323228	T	C	T	-	-	-	-	0.0214168	-	N	ID=gene-BDAG_RS01530;Name=BDAG_RS01530;gbkey=Gene;gene_biotype=protein_coding;locus_tag=BDAG_RS01530
NZ_CH482380.1|	356947	C	G	C	-	-	-	-	0.150485	-	Y	ID=gene-BDAG_RS01650;Name=BDAG_RS01650;gbkey=Gene;gene_biotype=protein_coding;locus_tag=BDAG_RS01650;old_locus_tag=BDAG_00267
NZ_CH482380.1|	887756	C	T	C	-	-	-	-	0.0204678	-	N	ID=gene-BDAG_RS04145;Name=BDAG_RS04145;gbkey=Gene;gene_biotype=protein_coding;locus_tag=BDAG_RS04145;old_locus_tag=BDAG_00712
NZ_CH482380.1|	910298	G	C	G	-	-	-	-	0.0368217	-	Y	N
NZ_CH482380.1|	910308	G	A	G	-	-	-	-	0.0956175	-	Y	N
NZ_CH482380.1|	1053443	A	C	A	-	-	-	-	0.046	-	Y	ID=gene-BDAG_RS04920;Name=lptG;gbkey=Gene;gene=lptG;gene_biotype=protein_coding;locus_tag=BDAG_RS04920;old_locus_tag=BDAG_00856
NZ_CH482380.1|	1054171	T	C	T	-	-	-	-	0.318302	-	Y	ID=gene-BDAG_RS04920;Name=lptG;gbkey=Gene;gene=lptG;gene_biotype=protein_coding;locus_tag=BDAG_RS04920;old_locus_tag=BDAG_00856
NZ_CH482380.1|	1054996	G	T	G	-	-	-	-	0.091195	-	Y	ID=gene-BDAG_RS04925;Name=lptF;gbkey=Gene;gene=lptF;gene_biotype=protein_coding;locus_tag=BDAG_RS04925;old_locus_tag=BDAG_00857
NZ_CH482380.1|	1133613	C	G	C	-	-	-	-	0.0202492	-	N	ID=gene-BDAG_RS05285;Name=BDAG_RS05285;gbkey=Gene;gene_biotype=protein_coding;locus_tag=BDAG_RS05285;old_locus_tag=BDAG_00920
NZ_CH482380.1|	1134118	G	A	G	-	-	-	-	0.0776256	-	Y	ID=gene-BDAG_RS05285;Name=BDAG_RS05285;gbkey=Gene;gene_biotype=protein_coding;locus_tag=BDAG_RS05285;old_locus_tag=BDAG_00920
NZ_CH482380.1|	1229785	C	T	C	-	-	-	-	0.119835	-	Y	ID=gene-BDAG_RS05780;Name=BDAG_RS05780;gbkey=Gene;gene_biotype=protein_coding;locus_tag=BDAG_RS05780;old_locus_tag=BDAG_00993
NZ_CH482380.1|	1230096	C	A	C	-	-	-	-	0.0521472	-	Y	ID=gene-BDAG_RS05780;Name=BDAG_RS05780;gbkey=Gene;gene_biotype=protein_coding;locus_tag=BDAG_RS05780;old_locus_tag=BDAG_00993
NZ_CH482380.1|	1230164	C	T	C	-	-	-	-	0.138504	-	Y	ID=gene-BDAG_RS05780;Name=BDAG_RS05780;gbkey=Gene;gene_biotype=protein_coding;locus_tag=BDAG_RS05780;old_locus_tag=BDAG_00993
NZ_CH482380.1|	1230762	C	A	C	-	-	-	-	0.414384	-	Y	ID=gene-BDAG_RS05780;Name=BDAG_RS05780;gbkey=Gene;gene_biotype=protein_coding;locus_tag=BDAG_RS05780;old_locus_tag=BDAG_00993
NZ_CH482380.1|	1430764	A	C	A	-	-	-	-	0.128079	-	Y	ID=gene-BDAG_RS06705;Name=BDAG_RS06705;gbkey=Gene;gene_biotype=protein_coding;locus_tag=BDAG_RS06705;old_locus_tag=BDAG_01161
NZ_CH482380.1|	1433807	C	T	C	-	-	-	-	0.037037	-	N	ID=gene-BDAG_RS06715;Name=aceE;gbkey=Gene;gene=aceE;gene_biotype=protein_coding;locus_tag=BDAG_RS06715;old_locus_tag=BDAG_01162
NZ_CH482380.1|	1442414	G	A	G	-	-	-	-	0.0380228	-	Y	N
NZ_CH482380.1|	1512206	G	A	G	-	-	-	-	0.0222222	-	N	ID=gene-BDAG_RS07105;Name=BDAG_RS07105;gbkey=Gene;gene_biotype=protein_coding;locus_tag=BDAG_RS07105;old_locus_tag=BDAG_01232
NZ_CH482380.1|	1851657	G	A	G	-	-	-	-	0.0595238	-	Y	ID=gene-BDAG_RS08680;Name=BDAG_RS08680;gbkey=Gene;gene_biotype=pseudogene;locus_tag=BDAG_RS08680;old_locus_tag=BDAG_01516;pseudo=true
NZ_CH482380.1|	1996243	G	A	G	-	-	-	-	0.389262	-	Y	ID=gene-BDAG_RS09265;Name=BDAG_RS09265;gbkey=Gene;gene_biotype=protein_coding;locus_tag=BDAG_RS09265;old_locus_tag=BDAG_01613
NZ_CH482380.1|	1997045	T	C	T	-	-	-	-	0.084317	-	Y	N
NZ_CH482380.1|	1997053	A	C	A	-	-	-	-	0.099026	-	Y	N
NZ_CH482380.1|	2053006	G	A	G	-	-	-	-	0.0842105	-	Y	ID=gene-BDAG_RS09560;Name=BDAG_RS09560;gbkey=Gene;gene_biotype=protein_coding;locus_tag=BDAG_RS09560;old_locus_tag=BDAG_01662
NZ_CH482380.1|	2238987	C	T	C	0.0109489	-	-	-	0.021164	-	N	ID=gene-BDAG_RS10555;Name=BDAG_RS10555;gbkey=Gene;gene_biotype=protein_coding;locus_tag=BDAG_RS10555;old_locus_tag=BDAG_01823
NZ_CH482380.1|	2616197	A	G	A	-	-	-	-	0.021978	-	N	ID=gene-BDAG_RS12215;Name=BDAG_RS12215;gbkey=Gene;gene_biotype=protein_coding;locus_tag=BDAG_RS12215;old_locus_tag=BDAG_02108
NZ_CH482380.1|	2694721	C	C	A	-	-	-	-	0.14787	-	Y	ID=gene-BDAG_RS12625;Name=gyrA;gbkey=Gene;gene=gyrA;gene_biotype=protein_coding;locus_tag=BDAG_RS12625;old_locus_tag=BDAG_02180
NZ_CH482380.1|	2723743	A	T	A	-	-	-	-	0.022792	-	Y	N
NZ_CH482380.1|	2749153	T	G	T	-	-	-	-	0.0220264	-	N	N
NZ_CH482380.1|	2800411	C	A	C	-	-	-	-	0.0240964	-	N	N
NZ_CH482380.1|	2849264	C	C	A	-	-	-	-	0.0285714	-	Y	ID=gene-BDAG_RS13410;Name=BDAG_RS13410;gbkey=Gene;gene_biotype=protein_coding;locus_tag=BDAG_RS13410;old_locus_tag=BDAG_02317
NZ_CH482380.1|	2859064	C	T	C	-	-	-	-	0.282828	-	Y	ID=gene-BDAG_RS13440;Name=BDAG_RS13440;gbkey=Gene;gene_biotype=protein_coding;locus_tag=BDAG_RS13440;old_locus_tag=BDAG_02323
NZ_CH482380.1|	2907784	G	A	G	-	-	-	-	0.0625	-	Y	ID=gene-BDAG_RS13670;Name=BDAG_RS13670;gbkey=Gene;gene_biotype=protein_coding;locus_tag=BDAG_RS13670;old_locus_tag=BDAG_02367
NZ_CH482380.1|	2919921	G	A	G	-	-	-	-	0.0253165	-	N	ID=gene-BDAG_RS13720;Name=BDAG_RS13720;gbkey=Gene;gene_biotype=protein_coding;locus_tag=BDAG_RS13720;old_locus_tag=BDAG_02376
NZ_CH482380.1|	2927275	G	G	C	-	-	-	-	0.243386	-	Y	ID=gene-BDAG_RS13760;Name=BDAG_RS13760;gbkey=Gene;gene_biotype=protein_coding;locus_tag=BDAG_RS13760;old_locus_tag=BDAG_02384
NZ_CH482380.1|	3091255	A	G	A	-	-	-	-	0.0232558	-	N	ID=gene-BDAG_RS14550;Name=tkt;gbkey=Gene;gene=tkt;gene_biotype=protein_coding;locus_tag=BDAG_RS14550;old_locus_tag=BDAG_02522
NZ_CH482380.1|	3167750	A	G	A	-	-	-	-	0.020339	-	N	ID=gene-BDAG_RS14960;Name=BDAG_RS14960;gbkey=Gene;gene_biotype=protein_coding;locus_tag=BDAG_RS14960;old_locus_tag=BDAG_02592
NZ_CH482380.1|	3255122	A	G	A	-	-	-	-	0.0206897	-	N	ID=gene-BDAG_RS15330;Name=tssM;gbkey=Gene;gene=tssM;gene_biotype=protein_coding;locus_tag=BDAG_RS15330;old_locus_tag=BDAG_02657
NZ_CH482380.1|	3351057	C	T	C	-	-	-	-	0.0202703	-	N	N
NZ_CH482381.1|	88094	C	T	C	-	-	-	-	0.0841924	-	Y	N
NZ_CH482381.1|	88134	A	A	G	-	-	-	-	0.470238	-	Y	ID=gene-BDAG_RS16615;Name=rpoD;gbkey=Gene;gene=rpoD;gene_biotype=pseudogene;locus_tag=BDAG_RS16615;old_locus_tag=BDAG_02877;pseudo=true
NZ_CH482381.1|	111377	C	T	C	-	-	-	-	0.0223464	-	N	ID=gene-BDAG_RS16690;Name=BDAG_RS16690;gbkey=Gene;gene_biotype=pseudogene;locus_tag=BDAG_RS16690;old_locus_tag=BDAG_02885;partial=true;pseudo=true;start_range=.,110650
NZ_CH482381.1|	311653	T	G	T	-	-	-	-	0.0662651	-	Y	N
NZ_CH482381.1|	322845	G	A	G	-	-	-	-	0.122995	-	Y	ID=gene-BDAG_RS17640;Name=BDAG_RS17640;gbkey=Gene;gene_biotype=protein_coding;locus_tag=BDAG_RS17640
NZ_CH482381.1|	330177	T	G	T	-	-	-	-	0.0321168	-	Y	ID=gene-BDAG_RS17670;Name=BDAG_RS17670;gbkey=Gene;gene_biotype=protein_coding;locus_tag=BDAG_RS17670;old_locus_tag=BDAG_03043
NZ_CH482381.1|	397597	T	G	T	-	-	-	-	0.0904523	0.017094	Y	N
NZ_CH482381.1|	501506	C	T	C	-	-	-	-	0.021164	-	N	ID=gene-BDAG_RS18390;Name=gsiD;gbkey=Gene;gene=gsiD;gene_biotype=protein_coding;locus_tag=BDAG_RS18390;old_locus_tag=BDAG_03156
NZ_CH482381.1|	517779	T	G	T	-	-	-	-	0.0225225	-	Y	ID=gene-BDAG_RS18465;Name=ggt;gbkey=Gene;gene=ggt;gene_biotype=protein_coding;locus_tag=BDAG_RS18465;old_locus_tag=BDAG_03167
NZ_CH482381.1|	528967	A	G	A	-	-	-	-	0.0253165	-	N	ID=gene-BDAG_RS18510;Name=BDAG_RS18510;gbkey=Gene;gene_biotype=pseudogene;locus_tag=BDAG_RS18510;old_locus_tag=BDAG_03175;partial=true;pseudo=true;start_range=.,528783
NZ_CH482381.1|	582832	A	G	A	-	-	-	-	0.0243902	-	N	ID=gene-BDAG_RS18715;Name=hpaH;gbkey=Gene;gene=hpaH;gene_biotype=protein_coding;locus_tag=BDAG_RS18715;old_locus_tag=BDAG_03213
NZ_CH482381.1|	685512	T	C	T	-	-	-	-	0.021164	-	N	ID=gene-BDAG_RS19210;Name=BDAG_RS19210;gbkey=Gene;gene_biotype=pseudogene;locus_tag=BDAG_RS19210;old_locus_tag=BDAG_03298;pseudo=true
NZ_CH482381.1|	782595	T	G	T	-	-	-	-	0.0512295	-	Y	ID=gene-BDAG_RS19590;Name=tssC;gbkey=Gene;gene=tssC;gene_biotype=protein_coding;locus_tag=BDAG_RS19590;old_locus_tag=BDAG_03360
NZ_CH482381.1|	910218	G	A	G	-	-	-	-	0.0244755	-	N	ID=gene-BDAG_RS20125;Name=BDAG_RS20125;end_range=913522,.;gbkey=Gene;gene_biotype=pseudogene;locus_tag=BDAG_RS20125;old_locus_tag=BDAG_03456;partial=true;pseudo=true
NZ_CH482381.1|	934220	C	T	C	-	-	-	-	0.04038	-	Y	ID=gene-BDAG_RS20225;Name=BDAG_RS20225;gbkey=Gene;gene_biotype=protein_coding;locus_tag=BDAG_RS20225;old_locus_tag=BDAG_03471
NZ_CH482381.1|	949711	T	T	C	-	-	-	-	0.492537	-	Y	ID=gene-BDAG_RS20300;Name=bla;gbkey=Gene;gene=bla;gene_biotype=protein_coding;locus_tag=BDAG_RS20300;old_locus_tag=BDAG_03486
NZ_CH482381.1|	1062342	C	T	C	-	-	-	-	0.118557	-	Y	ID=gene-BDAG_RS20825;Name=BDAG_RS20825;gbkey=Gene;gene_biotype=protein_coding;locus_tag=BDAG_RS20825;old_locus_tag=BDAG_03575
NZ_CH482381.1|	1141414	T	C	T	-	-	-	-	0.0206897	-	N	ID=gene-BDAG_RS21190;Name=BDAG_RS21190;gbkey=Gene;gene_biotype=protein_coding;locus_tag=BDAG_RS21190;old_locus_tag=BDAG_03638
NZ_CH482381.1|	1242383	G	G	A	-	-	-	-	0.430962	-	Y	ID=gene-BDAG_RS21570;Name=BDAG_RS21570;gbkey=Gene;gene_biotype=protein_coding;locus_tag=BDAG_RS21570;old_locus_tag=BDAG_03703
NZ_CH482381.1|	1392775	T	C	T	-	-	-	-	0.0209205	-	N	ID=gene-BDAG_RS22285;Name=BDAG_RS22285;gbkey=Gene;gene_biotype=protein_coding;locus_tag=BDAG_RS22285;old_locus_tag=BDAG_03826
NZ_CH482381.1|	1529981	G	C	G	-	-	-	-	0.0216346	-	N	ID=gene-BDAG_RS22895;Name=BDAG_RS22895;gbkey=Gene;gene_biotype=protein_coding;locus_tag=BDAG_RS22895;old_locus_tag=BDAG_03928
NZ_CH482381.1|	1546700	G	A	G	-	-	-	-	0.0316456	-	Y	ID=gene-BDAG_RS22980;Name=BDAG_RS22980;gbkey=Gene;gene_biotype=protein_coding;locus_tag=BDAG_RS22980;old_locus_tag=BDAG_03940
NZ_CH482381.1|	1597640	C	C	T	-	-	-	-	0.394595	-	Y	ID=gene-BDAG_RS23195;Name=BDAG_RS23195;gbkey=Gene;gene_biotype=protein_coding;locus_tag=BDAG_RS23195;old_locus_tag=BDAG_03978
NZ_CH482381.1|	1617367	T	G	T	-	-	-	-	0.0205479	-	Y	ID=gene-BDAG_RS23300;Name=BDAG_RS23300;gbkey=Gene;gene_biotype=protein_coding;locus_tag=BDAG_RS23300;old_locus_tag=BDAG_03997
NZ_CH482381.1|	1749905	C	G	C	-	-	-	-	0.0212766	-	N	ID=gene-BDAG_RS23935;Name=BDAG_RS23935;gbkey=Gene;gene_biotype=protein_coding;locus_tag=BDAG_RS23935;old_locus_tag=BDAG_04107
NZ_CH482381.1|	1750753	C	T	C	-	-	-	-	0.0817844	-	Y	ID=gene-BDAG_RS23940;Name=BDAG_RS23940;gbkey=Gene;gene_biotype=protein_coding;locus_tag=BDAG_RS23940
NZ_CH482381.1|	1767312	C	T	C	-	-	-	-	0.0201342	-	N	ID=gene-BDAG_RS24000;Name=BDAG_RS24000;gbkey=Gene;gene_biotype=protein_coding;locus_tag=BDAG_RS24000;old_locus_tag=BDAG_04118
NZ_CH482381.1|	1800547	T	C	T	-	-	-	-	0.0222222	-	N	ID=gene-BDAG_RS24145;Name=shc;gbkey=Gene;gene=shc;gene_biotype=protein_coding;locus_tag=BDAG_RS24145;old_locus_tag=BDAG_04144
NZ_CH482381.1|	1809989	C	C	G	-	-	-	-	0.450479	-	Y	N
NZ_CH482381.1|	1810421	C	C	G	-	-	-	-	0.431005	-	N	ID=gene-BDAG_RS24200;Name=BDAG_RS24200;gbkey=Gene;gene_biotype=protein_coding;locus_tag=BDAG_RS24200;old_locus_tag=BDAG_04154
NZ_CH482381.1|	1844600	C	C	T	-	-	-	-	0.492647	-	N	ID=gene-BDAG_RS24375;Name=BDAG_RS24375;gbkey=Gene;gene_biotype=protein_coding;locus_tag=BDAG_RS24375;old_locus_tag=BDAG_04188
NZ_CH482381.1|	1845850	T	G	T	-	-	-	-	0.111872	-	Y	N
NZ_CH482381.1|	1845870	A	C	A	-	-	-	-	0.0246154	-	Y	N
NZ_CH482381.1|	2090945	C	T	C	-	-	-	-	0.170561	-	Y	N
NZ_CH482381.1|	2158720	A	C	A	-	-	-	-	0.087156	-	Y	ID=gene-BDAG_RS25870;Name=BDAG_RS25870;gbkey=Gene;gene_biotype=protein_coding;locus_tag=BDAG_RS25870;old_locus_tag=BDAG_04442
NZ_CH482382.1|	3524	T	G	T	-	-	-	-	0.466667	-	N	ID=gene-BDAG_RS25965;Name=BDAG_RS25965;gbkey=Gene;gene_biotype=protein_coding;locus_tag=BDAG_RS25965;old_locus_tag=BDAG_04458
NZ_CH482382.1|	10187	G	A	G	-	-	-	-	0.0208333	-	N	N
NZ_CH482382.1|	47317	C	T	C	-	-	-	-	0.0299401	-	N	N
NZ_CH482382.1|	71595	G	A	G	-	-	-	-	0.021978	-	Y	ID=gene-BDAG_RS26235;Name=BDAG_RS26235;gbkey=Gene;gene_biotype=protein_coding;locus_tag=BDAG_RS26235;old_locus_tag=BDAG_04506
NZ_CH482382.1|	72088	A	G	A	-	-	-	-	0.145522	-	Y	N
NZ_CH482382.1|	470014	T	G	T	-	-	-	-	0.0385675	-	Y	ID=gene-BDAG_RS27935;Name=BDAG_RS27935;gbkey=Gene;gene_biotype=protein_coding;locus_tag=BDAG_RS27935;old_locus_tag=BDAG_04755
NZ_CH482382.1|	491589	G	A	G	-	-	-	-	0.0204082	-	N	N
NZ_CH482382.1|	700171	A	C	A	-	-	-	-	0.0222772	-	Y	N
NZ_CH482382.1|	727866	C	T	C	-	-	-	-	0.0211268	-	N	ID=gene-BDAG_RS29110;Name=BDAG_RS29110;gbkey=Gene;gene_biotype=protein_coding;locus_tag=BDAG_RS29110;old_locus_tag=BDAG_04937
NZ_CH482382.1|	810973	G	C	G	-	-	-	-	0.0490798	-	Y	ID=gene-BDAG_RS29475;Name=BDAG_RS29475;gbkey=Gene;gene_biotype=protein_coding;locus_tag=BDAG_RS29475;old_locus_tag=BDAG_04997
NZ_CH482380.1|	4756	G	A	G	-	-	-	-	-	0.0221239	N	ID=gene-BDAG_RS00030;Name=paaJ;gbkey=Gene;gene=paaJ;gene_biotype=protein_coding;locus_tag=BDAG_RS00030;old_locus_tag=BDAG_00005
NZ_CH482380.1|	6914	C	T	C	-	-	-	-	-	0.0207254	N	ID=gene-BDAG_RS00040;Name=BDAG_RS00040;gbkey=Gene;gene_biotype=protein_coding;locus_tag=BDAG_RS00040;old_locus_tag=BDAG_00007
NZ_CH482380.1|	9193	A	G	A	-	-	-	-	-	0.0212766	N	ID=gene-BDAG_RS00055;Name=BDAG_RS00055;gbkey=Gene;gene_biotype=protein_coding;locus_tag=BDAG_RS00055;old_locus_tag=BDAG_00010
NZ_CH482380.1|	22646	G	A	G	-	-	-	-	-	0.0254237	N	ID=gene-BDAG_RS00100;Name=BDAG_RS00100;end_range=23197,.;gbkey=Gene;gene_biotype=pseudogene;locus_tag=BDAG_RS00100;partial=true;pseudo=true
NZ_CH482380.1|	31660	A	G	A	-	0.0181818	-	-	-	0.0209205	N	N
NZ_CH482380.1|	37932	C	T	C	-	-	-	-	-	0.0232558	N	ID=gene-BDAG_RS00170;Name=BDAG_RS00170;gbkey=Gene;gene_biotype=protein_coding;locus_tag=BDAG_RS00170;old_locus_tag=BDAG_00031
NZ_CH482380.1|	75182	T	C	T	-	-	-	-	-	0.0216216	N	ID=gene-BDAG_RS00365;Name=BDAG_RS00365;end_range=75604,.;gbkey=Gene;gene_biotype=pseudogene;locus_tag=BDAG_RS00365;partial=true;pseudo=true
NZ_CH482380.1|	90243	C	T	C	-	-	-	-	-	0.324111	Y	ID=gene-BDAG_RS00455;Name=BDAG_RS00455;gbkey=Gene;gene_biotype=protein_coding;locus_tag=BDAG_RS00455;old_locus_tag=BDAG_00078
NZ_CH482380.1|	93059	G	A	G	-	-	-	-	-	0.0285714	N	ID=gene-BDAG_RS00475;Name=BDAG_RS00475;gbkey=Gene;gene_biotype=protein_coding;locus_tag=BDAG_RS00475;old_locus_tag=BDAG_00081
NZ_CH482380.1|	93302	A	C	A	-	-	-	-	-	0.0229226	N	ID=gene-BDAG_RS00475;Name=BDAG_RS00475;gbkey=Gene;gene_biotype=protein_coding;locus_tag=BDAG_RS00475;old_locus_tag=BDAG_00081
NZ_CH482380.1|	99895	C	T	C	-	-	-	0.0113208	-	0.0232558	N	ID=gene-BDAG_RS00505;Name=BDAG_RS00505;gbkey=Gene;gene_biotype=protein_coding;locus_tag=BDAG_RS00505;old_locus_tag=BDAG_00086
NZ_CH482380.1|	116475	G	G	A	-	-	-	-	-	0.190083	Y	ID=gene-BDAG_RS00565;Name=rffA;gbkey=Gene;gene=rffA;gene_biotype=protein_coding;locus_tag=BDAG_RS00565;old_locus_tag=BDAG_00094
NZ_CH482380.1|	131412	T	C	T	-	-	0.0105634	-	-	0.0220994	N	ID=gene-BDAG_RS00615;Name=BDAG_RS00615;gbkey=Gene;gene_biotype=protein_coding;locus_tag=BDAG_RS00615;old_locus_tag=BDAG_00102
NZ_CH482380.1|	131558	C	T	C	-	-	-	-	-	0.0737705	Y	ID=gene-BDAG_RS00615;Name=BDAG_RS00615;gbkey=Gene;gene_biotype=protein_coding;locus_tag=BDAG_RS00615;old_locus_tag=BDAG_00102
NZ_CH482380.1|	138518	T	C	T	-	0.0100251	-	-	-	0.0259259	N	ID=gene-BDAG_RS00640;Name=gcvP;gbkey=Gene;gene=gcvP;gene_biotype=protein_coding;locus_tag=BDAG_RS00640;old_locus_tag=BDAG_00107
NZ_CH482380.1|	139145	T	C	T	-	-	-	-	-	0.0274914	N	ID=gene-BDAG_RS00640;Name=gcvP;gbkey=Gene;gene=gcvP;gene_biotype=protein_coding;locus_tag=BDAG_RS00640;old_locus_tag=BDAG_00107
NZ_CH482380.1|	139490	G	A	G	-	-	-	-	-	0.0213904	N	N
NZ_CH482380.1|	140381	T	C	T	-	-	-	-	-	0.0433071	N	ID=gene-BDAG_RS00645;Name=BDAG_RS00645;gbkey=Gene;gene_biotype=protein_coding;locus_tag=BDAG_RS00645;old_locus_tag=BDAG_00108
NZ_CH482380.1|	150963	G	A	G	-	-	-	-	-	0.02	N	N
NZ_CH482380.1|	154394	T	C	T	-	-	-	-	-	0.0340136	N	ID=gene-BDAG_RS00705;Name=eutC;gbkey=Gene;gene=eutC;gene_biotype=protein_coding;locus_tag=BDAG_RS00705;old_locus_tag=BDAG_00118
NZ_CH482380.1|	172476	G	A	G	-	-	-	-	-	0.0656566	Y	N
NZ_CH482380.1|	187560	C	T	C	-	-	-	-	-	0.0545024	Y	ID=gene-BDAG_RS00860;Name=atpG;gbkey=Gene;gene=atpG;gene_biotype=protein_coding;locus_tag=BDAG_RS00860;old_locus_tag=BDAG_00139
NZ_CH482380.1|	209399	G	A	G	-	-	-	-	-	0.0407609	Y	ID=gene-BDAG_RS00965;Name=BDAG_RS00965;gbkey=Gene;gene_biotype=protein_coding;locus_tag=BDAG_RS00965;old_locus_tag=BDAG_00158
NZ_CH482380.1|	211083	T	C	T	-	-	-	-	-	0.0266667	N	ID=gene-BDAG_RS00975;Name=BDAG_RS00975;gbkey=Gene;gene_biotype=protein_coding;locus_tag=BDAG_RS00975;old_locus_tag=BDAG_00160
NZ_CH482380.1|	215225	G	A	G	-	-	-	-	-	0.0766129	Y	ID=gene-BDAG_RS00995;Name=BDAG_RS00995;gbkey=Gene;gene_biotype=protein_coding;locus_tag=BDAG_RS00995;old_locus_tag=BDAG_00164
NZ_CH482380.1|	224337	T	C	T	-	-	-	-	-	0.19774	Y	N
NZ_CH482380.1|	229310	C	T	C	-	-	-	0.0140845	-	0.0248447	N	ID=gene-BDAG_RS01070;Name=BDAG_RS01070;gbkey=Gene;gene_biotype=protein_coding;locus_tag=BDAG_RS01070;old_locus_tag=BDAG_00177
NZ_CH482380.1|	230659	C	T	C	-	-	-	-	-	0.0608696	Y	ID=gene-BDAG_RS01075;Name=BDAG_RS01075;gbkey=Gene;gene_biotype=protein_coding;locus_tag=BDAG_RS01075;old_locus_tag=BDAG_00178
NZ_CH482380.1|	235416	G	A	G	-	-	-	-	-	0.0266667	N	ID=gene-BDAG_RS01090;Name=gspF;gbkey=Gene;gene=gspF;gene_biotype=protein_coding;locus_tag=BDAG_RS01090;old_locus_tag=BDAG_00181
NZ_CH482380.1|	236722	C	T	C	-	-	-	-	-	0.183857	Y	ID=gene-BDAG_RS01095;Name=BDAG_RS01095;gbkey=Gene;gene_biotype=protein_coding;locus_tag=BDAG_RS01095;old_locus_tag=BDAG_00182
NZ_CH482380.1|	249696	C	T	C	-	-	-	-	-	0.0239521	N	ID=gene-BDAG_RS01175;Name=BDAG_RS01175;gbkey=Gene;gene_biotype=protein_coding;locus_tag=BDAG_RS01175;old_locus_tag=BDAG_00197
NZ_CH482380.1|	256478	G	A	G	-	-	-	-	-	0.020979	N	ID=gene-BDAG_RS01215;Name=BDAG_RS01215;gbkey=Gene;gene_biotype=protein_coding;locus_tag=BDAG_RS01215;old_locus_tag=BDAG_00205
NZ_CH482380.1|	259532	G	A	G	-	-	-	-	-	0.0246305	N	ID=gene-BDAG_RS01220;Name=BDAG_RS01220;gbkey=Gene;gene_biotype=protein_coding;locus_tag=BDAG_RS01220;old_locus_tag=BDAG_00206
NZ_CH482380.1|	286103	G	A	G	-	-	-	-	-	0.199507	Y	N
NZ_CH482380.1|	306889	A	G	A	-	-	-	-	-	0.0251572	N	ID=gene-BDAG_RS01475;Name=BDAG_RS01475;gbkey=Gene;gene_biotype=protein_coding;locus_tag=BDAG_RS01475;old_locus_tag=BDAG_00242
NZ_CH482380.1|	310514	C	T	C	0.0138889	-	-	-	-	0.10567	N	ID=gene-BDAG_RS01485;Name=mobC;gbkey=Gene;gene=mobC;gene_biotype=protein_coding;locus_tag=BDAG_RS01485
NZ_CH482380.1|	318944	A	G	A	-	-	-	-	-	0.0209424	N	ID=gene-BDAG_RS01520;Name=BDAG_RS01520;gbkey=Gene;gene_biotype=protein_coding;locus_tag=BDAG_RS01520
NZ_CH482380.1|	325958	A	G	A	-	-	-	-	-	0.0642202	Y	ID=gene-BDAG_RS01550;Name=BDAG_RS01550;gbkey=Gene;gene_biotype=protein_coding;locus_tag=BDAG_RS01550;old_locus_tag=BDAG_00247
NZ_CH482380.1|	359044	C	T	C	-	-	-	-	-	0.122549	Y	ID=gene-BDAG_RS01660;Name=BDAG_RS01660;gbkey=Gene;gene_biotype=protein_coding;locus_tag=BDAG_RS01660;old_locus_tag=BDAG_00269
NZ_CH482380.1|	364519	C	T	C	-	-	-	-	-	0.0434783	N	ID=gene-BDAG_RS01685;Name=BDAG_RS01685;gbkey=Gene;gene_biotype=protein_coding;locus_tag=BDAG_RS01685;old_locus_tag=BDAG_00274
NZ_CH482380.1|	418167	C	T	C	-	-	-	-	-	0.0225225	N	ID=gene-BDAG_RS01915;Name=BDAG_RS01915;gbkey=Gene;gene_biotype=protein_coding;locus_tag=BDAG_RS01915;old_locus_tag=BDAG_00311
NZ_CH482380.1|	418460	C	T	C	-	-	-	-	-	0.152778	Y	ID=gene-BDAG_RS01915;Name=BDAG_RS01915;gbkey=Gene;gene_biotype=protein_coding;locus_tag=BDAG_RS01915;old_locus_tag=BDAG_00311
NZ_CH482380.1|	425346	G	A	G	-	-	-	-	-	0.0206612	N	ID=gene-BDAG_RS01950;Name=BDAG_RS01950;gbkey=Gene;gene_biotype=protein_coding;locus_tag=BDAG_RS01950;old_locus_tag=BDAG_00319
NZ_CH482380.1|	430333	C	C	T	-	-	-	-	-	0.342373	Y	ID=gene-BDAG_RS01985;Name=BDAG_RS01985;gbkey=Gene;gene_biotype=protein_coding;locus_tag=BDAG_RS01985;old_locus_tag=BDAG_00324
NZ_CH482380.1|	447981	A	G	A	-	-	-	-	-	0.0200803	N	ID=gene-BDAG_RS02055;Name=BDAG_RS02055;gbkey=Gene;gene_biotype=protein_coding;locus_tag=BDAG_RS02055;old_locus_tag=BDAG_00335
NZ_CH482380.1|	468200	C	T	C	-	-	-	-	-	0.0201342	N	ID=gene-BDAG_RS02145;Name=BDAG_RS02145;gbkey=Gene;gene_biotype=pseudogene;locus_tag=BDAG_RS02145;old_locus_tag=BDAG_00353;pseudo=true
NZ_CH482380.1|	471496	C	T	C	-	-	-	-	-	0.154762	Y	ID=gene-BDAG_RS02165;Name=BDAG_RS02165;gbkey=Gene;gene_biotype=protein_coding;locus_tag=BDAG_RS02165;old_locus_tag=BDAG_00357
NZ_CH482380.1|	475836	C	T	C	-	-	-	-	-	0.0212014	N	ID=gene-BDAG_RS02185;Name=BDAG_RS02185;gbkey=Gene;gene_biotype=protein_coding;locus_tag=BDAG_RS02185;old_locus_tag=BDAG_00361
NZ_CH482380.1|	484648	C	A	C	-	-	-	-	-	0.0456432	Y	ID=gene-BDAG_RS02240;Name=flgJ;gbkey=Gene;gene=flgJ;gene_biotype=protein_coding;locus_tag=BDAG_RS02240;old_locus_tag=BDAG_00372
NZ_CH482380.1|	490360	T	C	T	-	-	-	-	-	0.0207612	N	ID=gene-BDAG_RS02260;Name=BDAG_RS02260;gbkey=Gene;gene_biotype=protein_coding;locus_tag=BDAG_RS02260;old_locus_tag=BDAG_00376
NZ_CH482380.1|	492670	T	C	T	-	-	-	-	-	0.0278552	N	ID=gene-BDAG_RS02270;Name=BDAG_RS02270;gbkey=Gene;gene_biotype=protein_coding;locus_tag=BDAG_RS02270;old_locus_tag=BDAG_00378
NZ_CH482380.1|	502926	C	T	C	-	-	-	-	-	0.155738	Y	ID=gene-BDAG_RS02330;Name=BDAG_RS02330;gbkey=Gene;gene_biotype=protein_coding;locus_tag=BDAG_RS02330;old_locus_tag=BDAG_00389
NZ_CH482380.1|	506793	A	G	A	-	-	-	-	-	0.192825	Y	ID=gene-BDAG_RS02340;Name=BDAG_RS02340;gbkey=Gene;gene_biotype=protein_coding;locus_tag=BDAG_RS02340;old_locus_tag=BDAG_00391
NZ_CH482380.1|	509264	G	A	G	-	-	-	-	-	0.0825688	Y	ID=gene-BDAG_RS02355;Name=BDAG_RS02355;gbkey=Gene;gene_biotype=protein_coding;locus_tag=BDAG_RS02355;old_locus_tag=BDAG_00394
NZ_CH482380.1|	514379	T	C	T	-	-	-	-	-	0.0214286	N	ID=gene-BDAG_RS02380;Name=BDAG_RS02380;gbkey=Gene;gene_biotype=protein_coding;locus_tag=BDAG_RS02380
NZ_CH482380.1|	514861	A	G	A	-	-	-	-	-	0.363964	N	N
NZ_CH482380.1|	522369	C	T	C	-	-	-	-	-	0.0384615	Y	ID=gene-BDAG_RS02430;Name=glmU;gbkey=Gene;gene=glmU;gene_biotype=protein_coding;locus_tag=BDAG_RS02430;old_locus_tag=BDAG_00406
NZ_CH482380.1|	539432	T	C	T	-	-	-	-	-	0.0204082	N	N
NZ_CH482380.1|	548010	C	T	C	-	-	-	-	-	0.0292887	N	N
NZ_CH482380.1|	549303	T	C	T	-	-	-	-	-	0.0251256	N	ID=gene-BDAG_RS02570;Name=BDAG_RS02570;gbkey=Gene;gene_biotype=pseudogene;locus_tag=BDAG_RS02570;old_locus_tag=BDAG_00431;partial=true;pseudo=true;start_range=.,549164
NZ_CH482380.1|	555825	T	C	T	-	-	-	-	-	0.379845	Y	ID=gene-BDAG_RS02595;Name=BDAG_RS02595;gbkey=Gene;gene_biotype=protein_coding;locus_tag=BDAG_RS02595;old_locus_tag=BDAG_00436
NZ_CH482380.1|	561880	G	A	G	-	-	-	-	-	0.484932	Y	ID=gene-BDAG_RS02625;Name=BDAG_RS02625;gbkey=Gene;gene_biotype=protein_coding;locus_tag=BDAG_RS02625
NZ_CH482380.1|	564172	A	G	A	-	-	-	-	-	0.0646766	Y	N
NZ_CH482380.1|	568427	A	G	A	-	-	-	-	-	0.0503145	Y	ID=gene-BDAG_RS02635;Name=BDAG_RS02635;gbkey=Gene;gene_biotype=protein_coding;locus_tag=BDAG_RS02635;old_locus_tag=BDAG_00441
NZ_CH482380.1|	586028	C	T	C	-	-	-	-	-	0.0705882	Y	ID=gene-BDAG_RS02710;Name=BDAG_RS02710;gbkey=Gene;gene_biotype=protein_coding;locus_tag=BDAG_RS02710;old_locus_tag=BDAG_00453
NZ_CH482380.1|	586640	T	C	T	-	-	-	-	-	0.0200669	N	ID=gene-BDAG_RS02720;Name=BDAG_RS02720;gbkey=Gene;gene_biotype=protein_coding;locus_tag=BDAG_RS02720;old_locus_tag=BDAG_00454
NZ_CH482380.1|	590324	A	A	G	-	-	-	-	-	0.288828	Y	ID=gene-BDAG_RS02735;Name=BDAG_RS02735;gbkey=Gene;gene_biotype=protein_coding;locus_tag=BDAG_RS02735;old_locus_tag=BDAG_00456
NZ_CH482380.1|	597009	G	G	A	-	-	-	-	-	0.276836	Y	ID=gene-BDAG_RS02765;Name=metH;gbkey=Gene;gene=metH;gene_biotype=protein_coding;locus_tag=BDAG_RS02765;old_locus_tag=BDAG_00462
NZ_CH482380.1|	602715	A	G	A	-	-	-	-	-	0.191964	Y	ID=gene-BDAG_RS02790;Name=BDAG_RS02790;gbkey=Gene;gene_biotype=protein_coding;locus_tag=BDAG_RS02790;old_locus_tag=BDAG_00466
NZ_CH482380.1|	602749	A	A	G	-	-	-	-	-	0.268939	Y	ID=gene-BDAG_RS02790;Name=BDAG_RS02790;gbkey=Gene;gene_biotype=protein_coding;locus_tag=BDAG_RS02790;old_locus_tag=BDAG_00466
NZ_CH482380.1|	603072	A	G	A	-	-	-	-	-	0.0212766	N	ID=gene-BDAG_RS02790;Name=BDAG_RS02790;gbkey=Gene;gene_biotype=protein_coding;locus_tag=BDAG_RS02790;old_locus_tag=BDAG_00466
NZ_CH482380.1|	618874	C	T	C	-	-	-	-	-	0.340967	Y	ID=gene-BDAG_RS02860;Name=BDAG_RS02860;gbkey=Gene;gene_biotype=pseudogene;locus_tag=BDAG_RS02860;old_locus_tag=BDAG_00477;pseudo=true
NZ_CH482380.1|	630572	T	C	T	-	-	-	-	-	0.0724638	Y	N
NZ_CH482380.1|	631614	A	G	A	-	-	-	-	-	0.0358566	N	ID=gene-BDAG_RS02935;Name=tauA;gbkey=Gene;gene=tauA;gene_biotype=protein_coding;locus_tag=BDAG_RS02935;old_locus_tag=BDAG_00491
NZ_CH482380.1|	639167	G	A	G	-	-	-	-	-	0.0299625	N	ID=gene-BDAG_RS02965;Name=BDAG_RS02965;gbkey=Gene;gene_biotype=protein_coding;locus_tag=BDAG_RS02965;old_locus_tag=BDAG_00496
NZ_CH482380.1|	639389	T	C	T	-	-	-	-	-	0.0248139	N	ID=gene-BDAG_RS02965;Name=BDAG_RS02965;gbkey=Gene;gene_biotype=protein_coding;locus_tag=BDAG_RS02965;old_locus_tag=BDAG_00496
NZ_CH482380.1|	651251	G	A	G	-	-	-	-	-	0.195918	Y	ID=gene-BDAG_RS03015;Name=BDAG_RS03015;gbkey=Gene;gene_biotype=pseudogene;locus_tag=BDAG_RS03015;old_locus_tag=BDAG_00505;pseudo=true
NZ_CH482380.1|	654452	C	T	C	-	-	-	-	-	0.0215054	N	ID=gene-BDAG_RS03025;Name=BDAG_RS03025;gbkey=Gene;gene_biotype=protein_coding;locus_tag=BDAG_RS03025;old_locus_tag=BDAG_00507
NZ_CH482380.1|	669217	A	G	A	-	-	-	-	-	0.0212766	N	ID=gene-BDAG_RS03105;Name=coxB;gbkey=Gene;gene=coxB;gene_biotype=protein_coding;locus_tag=BDAG_RS03105;old_locus_tag=BDAG_00523
NZ_CH482380.1|	707482	C	T	C	-	-	-	-	-	0.0398773	Y	ID=gene-BDAG_RS03280;Name=BDAG_RS03280;gbkey=Gene;gene_biotype=protein_coding;locus_tag=BDAG_RS03280;old_locus_tag=BDAG_00554
NZ_CH482380.1|	731941	C	T	C	-	-	-	-	-	0.0343137	N	ID=gene-BDAG_RS03425;Name=BDAG_RS03425;gbkey=Gene;gene_biotype=protein_coding;locus_tag=BDAG_RS03425;old_locus_tag=BDAG_00579
NZ_CH482380.1|	759916	G	A	G	-	-	-	-	-	0.0231481	N	ID=gene-BDAG_RS03565;Name=BDAG_RS03565;gbkey=Gene;gene_biotype=protein_coding;locus_tag=BDAG_RS03565;old_locus_tag=BDAG_00604
NZ_CH482380.1|	761261	G	A	G	-	-	-	-	-	0.0212121	N	ID=gene-BDAG_RS03570;Name=BDAG_RS03570;gbkey=Gene;gene_biotype=protein_coding;locus_tag=BDAG_RS03570;old_locus_tag=BDAG_00605
NZ_CH482380.1|	777417	G	A	G	-	-	-	-	-	0.0228571	N	ID=gene-BDAG_RS03645;Name=ubiE;gbkey=Gene;gene=ubiE;gene_biotype=protein_coding;locus_tag=BDAG_RS03645;old_locus_tag=BDAG_00617
NZ_CH482380.1|	778432	A	A	G	-	-	-	-	-	0.349345	Y	ID=gene-BDAG_RS03650;Name=BDAG_RS03650;gbkey=Gene;gene_biotype=protein_coding;locus_tag=BDAG_RS03650;old_locus_tag=BDAG_00618
NZ_CH482380.1|	784169	G	A	G	-	-	-	-	-	0.0208955	N	ID=gene-BDAG_RS03680;Name=aspS;gbkey=Gene;gene=aspS;gene_biotype=protein_coding;locus_tag=BDAG_RS03680;old_locus_tag=BDAG_00623
NZ_CH482380.1|	785782	C	C	T	-	-	-	-	-	0.321168	N	ID=gene-BDAG_RS03690;Name=clsB;gbkey=Gene;gene=clsB;gene_biotype=protein_coding;locus_tag=BDAG_RS03690;old_locus_tag=BDAG_00625
NZ_CH482380.1|	786519	C	C	T	-	-	-	-	-	0.450237	Y	ID=gene-BDAG_RS03690;Name=clsB;gbkey=Gene;gene=clsB;gene_biotype=protein_coding;locus_tag=BDAG_RS03690;old_locus_tag=BDAG_00625
NZ_CH482380.1|	791232	G	A	G	-	0.0102828	-	-	-	0.0222222	N	ID=gene-BDAG_RS03705;Name=BDAG_RS03705;gbkey=Gene;gene_biotype=protein_coding;locus_tag=BDAG_RS03705;old_locus_tag=BDAG_00628
NZ_CH482380.1|	808388	T	G	T	-	-	-	-	-	0.0230608	N	ID=gene-BDAG_RS03785;Name=BDAG_RS03785;gbkey=Gene;gene_biotype=pseudogene;locus_tag=BDAG_RS03785;old_locus_tag=BDAG_00643;pseudo=true
NZ_CH482380.1|	812646	C	T	C	-	-	-	-	-	0.109705	Y	ID=gene-BDAG_RS03800;Name=BDAG_RS03800;gbkey=Gene;gene_biotype=protein_coding;locus_tag=BDAG_RS03800;old_locus_tag=BDAG_00646
NZ_CH482380.1|	816954	A	G	A	-	-	-	-	-	0.02	N	ID=gene-BDAG_RS03820;Name=lnt;gbkey=Gene;gene=lnt;gene_biotype=protein_coding;locus_tag=BDAG_RS03820;old_locus_tag=BDAG_00649
NZ_CH482380.1|	823946	C	T	C	-	-	-	-	-	0.0219298	N	ID=gene-BDAG_RS03850;Name=BDAG_RS03850;gbkey=Gene;gene_biotype=protein_coding;locus_tag=BDAG_RS03850;old_locus_tag=BDAG_00655
NZ_CH482380.1|	826876	A	G	A	-	-	-	-	-	0.0219436	N	ID=gene-BDAG_RS03865;Name=ribB;gbkey=Gene;gene=ribB;gene_biotype=protein_coding;locus_tag=BDAG_RS03865;old_locus_tag=BDAG_00658
NZ_CH482380.1|	843009	C	T	C	-	-	-	-	-	0.104545	Y	ID=gene-BDAG_RS03935;Name=BDAG_RS03935;gbkey=Gene;gene_biotype=protein_coding;locus_tag=BDAG_RS03935;old_locus_tag=BDAG_00672
NZ_CH482380.1|	847726	T	C	T	-	-	-	-	-	0.0228571	N	ID=gene-BDAG_RS03955;Name=BDAG_RS03955;gbkey=Gene;gene_biotype=protein_coding;locus_tag=BDAG_RS03955;old_locus_tag=BDAG_00676
NZ_CH482380.1|	866071	T	C	T	-	-	-	-	-	0.0245399	N	ID=gene-BDAG_RS04045;Name=recA;gbkey=Gene;gene=recA;gene_biotype=protein_coding;locus_tag=BDAG_RS04045;old_locus_tag=BDAG_00693
NZ_CH482380.1|	877499	A	G	A	-	-	-	-	-	0.0201005	N	ID=gene-BDAG_RS04100;Name=BDAG_RS04100;gbkey=Gene;gene_biotype=pseudogene;locus_tag=BDAG_RS04100;old_locus_tag=BDAG_00703;pseudo=true
NZ_CH482380.1|	882701	A	G	A	-	-	-	-	-	0.491453	Y	ID=gene-BDAG_RS04110;Name=BDAG_RS04110;gbkey=Gene;gene_biotype=protein_coding;locus_tag=BDAG_RS04110;old_locus_tag=BDAG_00705
NZ_CH482380.1|	889929	C	T	C	-	-	-	-	-	0.0232558	N	N
NZ_CH482380.1|	892903	G	A	G	-	-	-	-	-	0.387879	Y	ID=gene-BDAG_RS04165;Name=pyk;gbkey=Gene;gene=pyk;gene_biotype=protein_coding;locus_tag=BDAG_RS04165;old_locus_tag=BDAG_00716
NZ_CH482380.1|	894826	G	A	G	-	-	-	-	-	0.020979	N	ID=gene-BDAG_RS04175;Name=BDAG_RS04175;gbkey=Gene;gene_biotype=protein_coding;locus_tag=BDAG_RS04175;old_locus_tag=BDAG_00718
NZ_CH482380.1|	905813	C	G	C	-	-	-	-	-	0.192308	Y	ID=gene-BDAG_RS04220;Name=BDAG_RS04220;gbkey=Gene;gene_biotype=protein_coding;locus_tag=BDAG_RS04220;old_locus_tag=BDAG_00727
NZ_CH482380.1|	910395	A	G	A	-	-	-	-	-	0.169935	Y	ID=gene-BDAG_RS04250;Name=BDAG_RS04250;gbkey=Gene;gene_biotype=protein_coding;locus_tag=BDAG_RS04250;old_locus_tag=BDAG_00733
NZ_CH482380.1|	911797	A	G	A	-	-	-	-	-	0.0239521	N	ID=gene-BDAG_RS04255;Name=BDAG_RS04255;gbkey=Gene;gene_biotype=protein_coding;locus_tag=BDAG_RS04255;old_locus_tag=BDAG_00734
NZ_CH482380.1|	944247	C	T	C	-	-	-	-	-	0.0229885	N	ID=gene-BDAG_RS04380;Name=kynU;gbkey=Gene;gene=kynU;gene_biotype=protein_coding;locus_tag=BDAG_RS04380;old_locus_tag=BDAG_00759
NZ_CH482380.1|	946325	C	T	C	-	-	-	-	-	0.0352423	N	ID=gene-BDAG_RS04395;Name=BDAG_RS04395;gbkey=Gene;gene_biotype=protein_coding;locus_tag=BDAG_RS04395;old_locus_tag=BDAG_00762
NZ_CH482380.1|	976386	C	T	C	-	-	-	-	-	0.0248447	N	ID=gene-BDAG_RS04550;Name=BDAG_RS04550;gbkey=Gene;gene_biotype=pseudogene;locus_tag=BDAG_RS04550;old_locus_tag=BDAG_00791;pseudo=true
NZ_CH482380.1|	1006028	G	A	G	-	-	-	-	-	0.183857	Y	ID=gene-BDAG_RS04680;Name=clpA;gbkey=Gene;gene=clpA;gene_biotype=protein_coding;locus_tag=BDAG_RS04680;old_locus_tag=BDAG_00811
NZ_CH482380.1|	1016645	C	T	C	-	-	-	-	-	0.0213523	N	ID=gene-BDAG_RS04720;Name=BDAG_RS04720;gbkey=Gene;gene_biotype=protein_coding;locus_tag=BDAG_RS04720;old_locus_tag=BDAG_00819
NZ_CH482380.1|	1022407	C	T	C	-	-	-	-	-	0.240664	Y	ID=gene-BDAG_RS04745;Name=BDAG_RS04745;gbkey=Gene;gene_biotype=protein_coding;locus_tag=BDAG_RS04745;old_locus_tag=BDAG_00823
NZ_CH482380.1|	1024088	A	G	A	-	-	-	-	-	0.026936	N	ID=gene-BDAG_RS04755;Name=BDAG_RS04755;gbkey=Gene;gene_biotype=protein_coding;locus_tag=BDAG_RS04755;old_locus_tag=BDAG_00825
NZ_CH482380.1|	1028055	T	C	T	-	-	-	-	-	0.0210526	N	ID=gene-BDAG_RS04780;Name=BDAG_RS04780;gbkey=Gene;gene_biotype=protein_coding;locus_tag=BDAG_RS04780;old_locus_tag=BDAG_00829
NZ_CH482380.1|	1036990	T	C	T	-	-	-	-	-	0.0246914	N	ID=gene-BDAG_RS04830;Name=BDAG_RS04830;gbkey=Gene;gene_biotype=protein_coding;locus_tag=BDAG_RS04830;old_locus_tag=BDAG_00839
NZ_CH482380.1|	1051318	C	C	T	-	-	-	-	-	0.0291262	Y	ID=gene-BDAG_RS04905;Name=BDAG_RS04905;gbkey=Gene;gene_biotype=protein_coding;locus_tag=BDAG_RS04905;old_locus_tag=BDAG_00853
NZ_CH482380.1|	1051679	C	T	C	-	-	-	-	-	0.212598	Y	ID=gene-BDAG_RS04905;Name=BDAG_RS04905;gbkey=Gene;gene_biotype=protein_coding;locus_tag=BDAG_RS04905;old_locus_tag=BDAG_00853
NZ_CH482380.1|	1105494	T	C	T	-	-	-	-	-	0.0966011	N	ID=gene-BDAG_RS29715;Name=BDAG_RS29715;gbkey=Gene;gene_biotype=protein_coding;locus_tag=BDAG_RS29715
NZ_CH482380.1|	1110235	T	C	T	-	-	-	-	-	0.0252101	N	ID=gene-BDAG_RS05185;Name=BDAG_RS05185;gbkey=Gene;gene_biotype=protein_coding;locus_tag=BDAG_RS05185;old_locus_tag=BDAG_00900
NZ_CH482380.1|	1113165	T	C	T	-	-	-	-	-	0.025641	N	ID=gene-BDAG_RS05190;Name=BDAG_RS05190;gbkey=Gene;gene_biotype=protein_coding;locus_tag=BDAG_RS05190;old_locus_tag=BDAG_00901
NZ_CH482380.1|	1113339	G	A	G	-	-	-	-	-	0.0282486	N	ID=gene-BDAG_RS05190;Name=BDAG_RS05190;gbkey=Gene;gene_biotype=protein_coding;locus_tag=BDAG_RS05190;old_locus_tag=BDAG_00901
NZ_CH482380.1|	1134112	T	C	T	-	-	-	-	-	0.0203046	N	ID=gene-BDAG_RS05285;Name=BDAG_RS05285;gbkey=Gene;gene_biotype=protein_coding;locus_tag=BDAG_RS05285;old_locus_tag=BDAG_00920
NZ_CH482380.1|	1168238	C	C	T	-	-	-	-	-	0.221239	Y	N
NZ_CH482380.1|	1200970	C	T	C	-	-	-	-	-	0.0238095	N	ID=gene-BDAG_RS05635;Name=BDAG_RS05635;gbkey=Gene;gene_biotype=protein_coding;locus_tag=BDAG_RS05635;old_locus_tag=BDAG_00966
NZ_CH482380.1|	1203289	C	T	C	-	-	-	-	-	0.0216718	N	ID=gene-BDAG_RS05640;Name=BDAG_RS05640;gbkey=Gene;gene_biotype=protein_coding;locus_tag=BDAG_RS05640;old_locus_tag=BDAG_00967
NZ_CH482380.1|	1213683	C	T	C	-	-	-	-	-	0.0222222	N	ID=gene-BDAG_RS05690;Name=BDAG_RS05690;gbkey=Gene;gene_biotype=protein_coding;locus_tag=BDAG_RS05690;old_locus_tag=BDAG_00977
NZ_CH482380.1|	1214348	G	A	G	-	-	-	-	-	0.0230415	N	ID=gene-BDAG_RS05695;Name=BDAG_RS05695;gbkey=Gene;gene_biotype=protein_coding;locus_tag=BDAG_RS05695;old_locus_tag=BDAG_00978
NZ_CH482380.1|	1234428	T	C	T	-	-	-	-	-	0.0228571	N	ID=gene-BDAG_RS05795;Name=BDAG_RS05795;gbkey=Gene;gene_biotype=protein_coding;locus_tag=BDAG_RS05795
NZ_CH482380.1|	1244036	C	T	C	-	-	-	-	-	0.0338983	Y	ID=gene-BDAG_RS05830;Name=BDAG_RS05830;gbkey=Gene;gene_biotype=protein_coding;locus_tag=BDAG_RS05830;old_locus_tag=BDAG_01001
NZ_CH482380.1|	1251736	C	T	C	-	-	-	-	-	0.0264423	N	ID=gene-BDAG_RS05850;Name=BDAG_RS05850;gbkey=Gene;gene_biotype=protein_coding;locus_tag=BDAG_RS05850;old_locus_tag=BDAG_01005
NZ_CH482380.1|	1255551	A	G	A	-	-	-	-	-	0.0364583	N	ID=gene-BDAG_RS05865;Name=msbA;gbkey=Gene;gene=msbA;gene_biotype=protein_coding;locus_tag=BDAG_RS05865;old_locus_tag=BDAG_01008
NZ_CH482380.1|	1278184	C	T	C	-	-	-	-	-	0.162996	N	ID=gene-BDAG_RS05975;Name=kdpB;gbkey=Gene;gene=kdpB;gene_biotype=pseudogene;locus_tag=BDAG_RS05975;old_locus_tag=BDAG_01028;pseudo=true
NZ_CH482380.1|	1280791	T	C	T	-	-	-	-	-	0.025974	N	ID=gene-BDAG_RS05985;Name=BDAG_RS05985;gbkey=Gene;gene_biotype=protein_coding;locus_tag=BDAG_RS05985;old_locus_tag=BDAG_01030
NZ_CH482380.1|	1281073	A	G	A	-	-	-	-	-	0.0239234	N	ID=gene-BDAG_RS05985;Name=BDAG_RS05985;gbkey=Gene;gene_biotype=protein_coding;locus_tag=BDAG_RS05985;old_locus_tag=BDAG_01030
NZ_CH482380.1|	1288618	A	G	A	-	-	-	-	-	0.0223464	N	ID=gene-BDAG_RS06015;Name=BDAG_RS06015;gbkey=Gene;gene_biotype=protein_coding;locus_tag=BDAG_RS06015;old_locus_tag=BDAG_01035;partial=true;start_range=.,1287278
NZ_CH482380.1|	1297471	A	G	A	-	-	-	-	-	0.0234742	N	ID=gene-BDAG_RS06065;Name=BDAG_RS06065;gbkey=Gene;gene_biotype=protein_coding;locus_tag=BDAG_RS06065;old_locus_tag=BDAG_01045
NZ_CH482380.1|	1304844	G	A	G	-	-	-	-	-	0.0283019	N	ID=gene-BDAG_RS06110;Name=pssA;gbkey=Gene;gene=pssA;gene_biotype=protein_coding;locus_tag=BDAG_RS06110;old_locus_tag=BDAG_01053
NZ_CH482380.1|	1308689	T	C	T	-	-	-	-	-	0.0646388	Y	ID=gene-BDAG_RS06125;Name=BDAG_RS06125;gbkey=Gene;gene_biotype=protein_coding;locus_tag=BDAG_RS06125;old_locus_tag=BDAG_01055
NZ_CH482380.1|	1309436	C	T	C	-	-	-	0.019084	-	0.0206612	N	ID=gene-BDAG_RS06130;Name=BDAG_RS06130;gbkey=Gene;gene_biotype=protein_coding;locus_tag=BDAG_RS06130;old_locus_tag=BDAG_01056
NZ_CH482380.1|	1311220	A	G	A	-	-	-	-	-	0.0220264	N	ID=gene-BDAG_RS06140;Name=BDAG_RS06140;gbkey=Gene;gene_biotype=protein_coding;locus_tag=BDAG_RS06140;old_locus_tag=BDAG_01058
NZ_CH482380.1|	1333772	C	T	C	-	-	-	-	-	0.393617	Y	ID=gene-BDAG_RS06255;Name=BDAG_RS06255;gbkey=Gene;gene_biotype=protein_coding;locus_tag=BDAG_RS06255;old_locus_tag=BDAG_01080
NZ_CH482380.1|	1341912	A	G	A	-	-	-	-	-	0.0216216	N	ID=gene-BDAG_RS06300;Name=BDAG_RS06300;gbkey=Gene;gene_biotype=protein_coding;locus_tag=BDAG_RS06300;old_locus_tag=BDAG_01089
NZ_CH482380.1|	1356451	C	T	C	-	-	-	-	-	0.0793651	Y	ID=gene-BDAG_RS06360;Name=rlmJ;gbkey=Gene;gene=rlmJ;gene_biotype=protein_coding;locus_tag=BDAG_RS06360;old_locus_tag=BDAG_01098
NZ_CH482380.1|	1363078	C	T	C	-	-	-	-	-	0.105263	Y	ID=gene-BDAG_RS06385;Name=BDAG_RS06385;gbkey=Gene;gene_biotype=protein_coding;locus_tag=BDAG_RS06385;old_locus_tag=BDAG_01103
NZ_CH482380.1|	1368985	T	C	T	-	-	-	-	-	0.0888031	Y	ID=gene-BDAG_RS06420;Name=BDAG_RS06420;gbkey=Gene;gene_biotype=protein_coding;locus_tag=BDAG_RS06420;old_locus_tag=BDAG_01109
NZ_CH482380.1|	1385135	G	A	G	-	-	-	-	-	0.02	N	ID=gene-BDAG_RS06510;Name=BDAG_RS06510;gbkey=Gene;gene_biotype=protein_coding;locus_tag=BDAG_RS06510;old_locus_tag=BDAG_01125
NZ_CH482380.1|	1394978	C	T	C	-	-	-	-	-	0.0315315	N	ID=gene-BDAG_RS06550;Name=BDAG_RS06550;gbkey=Gene;gene_biotype=protein_coding;locus_tag=BDAG_RS06550;old_locus_tag=BDAG_01133
NZ_CH482380.1|	1396689	C	T	C	-	-	-	-	-	0.165605	Y	ID=gene-BDAG_RS06560;Name=BDAG_RS06560;gbkey=Gene;gene_biotype=protein_coding;locus_tag=BDAG_RS06560;old_locus_tag=BDAG_01135
NZ_CH482380.1|	1399373	A	G	A	-	-	-	-	-	0.02	N	N
NZ_CH482380.1|	1408345	C	T	C	-	-	-	-	-	0.0269461	N	ID=gene-BDAG_RS06615;Name=hrpA;gbkey=Gene;gene=hrpA;gene_biotype=pseudogene;locus_tag=BDAG_RS06615;old_locus_tag=BDAG_01144;pseudo=true
NZ_CH482380.1|	1412170	G	A	G	-	-	-	-	-	0.0413793	Y	ID=gene-BDAG_RS06625;Name=BDAG_RS06625;gbkey=Gene;gene_biotype=protein_coding;locus_tag=BDAG_RS06625;old_locus_tag=BDAG_01146
NZ_CH482380.1|	1414375	G	A	G	-	-	-	-	-	0.0205479	N	ID=gene-BDAG_RS06640;Name=BDAG_RS06640;gbkey=Gene;gene_biotype=protein_coding;locus_tag=BDAG_RS06640;old_locus_tag=BDAG_01149;partial=true;start_range=.,1414300
NZ_CH482380.1|	1420808	A	G	A	-	-	-	-	-	0.0210526	N	ID=gene-BDAG_RS06665;Name=BDAG_RS06665;gbkey=Gene;gene_biotype=protein_coding;locus_tag=BDAG_RS06665;old_locus_tag=BDAG_01154
NZ_CH482380.1|	1429452	C	T	C	-	-	-	-	-	0.339806	Y	ID=gene-BDAG_RS06700;Name=BDAG_RS06700;gbkey=Gene;gene_biotype=protein_coding;locus_tag=BDAG_RS06700;old_locus_tag=BDAG_01160
NZ_CH482380.1|	1435078	A	G	A	-	-	-	-	-	0.157767	Y	N
NZ_CH482380.1|	1447084	A	G	A	-	-	-	-	-	0.0263158	N	ID=gene-BDAG_RS06770;Name=BDAG_RS06770;gbkey=Gene;gene_biotype=pseudogene;locus_tag=BDAG_RS06770;old_locus_tag=BDAG_01173;pseudo=true
NZ_CH482380.1|	1449758	C	T	C	-	-	-	-	-	0.0714286	Y	ID=gene-BDAG_RS06790;Name=hscA;gbkey=Gene;gene=hscA;gene_biotype=protein_coding;locus_tag=BDAG_RS06790;old_locus_tag=BDAG_01177
NZ_CH482380.1|	1454609	A	G	A	-	-	-	-	-	0.0210526	N	ID=gene-BDAG_RS06815;Name=prfB;gbkey=Gene;gene=prfB;gene_biotype=pseudogene;locus_tag=BDAG_RS06815;old_locus_tag=BDAG_01182;pseudo=true
NZ_CH482380.1|	1479193	C	T	C	-	-	-	-	-	0.0295858	N	ID=gene-BDAG_RS06940;Name=BDAG_RS06940;gbkey=Gene;gene_biotype=pseudogene;locus_tag=BDAG_RS06940;old_locus_tag=BDAG_01204;pseudo=true
NZ_CH482380.1|	1484080	A	G	A	-	0.010453	-	-	-	0.0213333	N	ID=gene-BDAG_RS06975;Name=BDAG_RS06975;gbkey=Gene;gene_biotype=protein_coding;locus_tag=BDAG_RS06975;old_locus_tag=BDAG_01209
NZ_CH482380.1|	1491722	A	G	A	-	-	-	-	-	0.0213415	N	ID=gene-BDAG_RS07000;Name=BDAG_RS07000;gbkey=Gene;gene_biotype=protein_coding;locus_tag=BDAG_RS07000;old_locus_tag=BDAG_01214
NZ_CH482380.1|	1495288	G	A	G	-	-	-	-	-	0.0213415	N	ID=gene-BDAG_RS07025;Name=BDAG_RS07025;gbkey=Gene;gene_biotype=protein_coding;locus_tag=BDAG_RS07025;old_locus_tag=BDAG_01218
NZ_CH482380.1|	1505725	A	G	A	-	-	-	-	-	0.0289855	N	ID=gene-BDAG_RS07070;Name=cyoB;gbkey=Gene;gene=cyoB;gene_biotype=protein_coding;locus_tag=BDAG_RS07070;old_locus_tag=BDAG_01225
NZ_CH482380.1|	1508667	C	T	C	-	-	-	-	-	0.0231362	N	ID=gene-BDAG_RS07090;Name=BDAG_RS07090;gbkey=Gene;gene_biotype=protein_coding;locus_tag=BDAG_RS07090;old_locus_tag=BDAG_01229
NZ_CH482380.1|	1517253	T	C	T	-	-	-	-	-	0.0245098	N	N
NZ_CH482380.1|	1523562	G	A	G	-	-	-	-	-	0.022831	N	ID=gene-BDAG_RS07150;Name=BDAG_RS07150;gbkey=Gene;gene_biotype=protein_coding;locus_tag=BDAG_RS07150;old_locus_tag=BDAG_01241
NZ_CH482380.1|	1544084	G	A	G	-	-	-	-	-	0.0220994	N	ID=gene-BDAG_RS07250;Name=BDAG_RS07250;gbkey=Gene;gene_biotype=protein_coding;locus_tag=BDAG_RS07250;old_locus_tag=BDAG_01259
NZ_CH482380.1|	1545483	T	C	T	-	-	-	-	-	0.0225225	N	ID=gene-BDAG_RS07260;Name=BDAG_RS07260;gbkey=Gene;gene_biotype=protein_coding;locus_tag=BDAG_RS07260;old_locus_tag=BDAG_01261
NZ_CH482380.1|	1563341	C	T	C	-	-	-	-	-	0.0243902	Y	ID=gene-BDAG_RS07320;Name=BDAG_RS07320;gbkey=Gene;gene_biotype=protein_coding;locus_tag=BDAG_RS07320;old_locus_tag=BDAG_01272
NZ_CH482380.1|	1572236	A	G	A	-	0.0107239	-	-	-	0.022831	N	ID=gene-BDAG_RS07360;Name=lpxD;gbkey=Gene;gene=lpxD;gene_biotype=protein_coding;locus_tag=BDAG_RS07360;old_locus_tag=BDAG_01280
NZ_CH482380.1|	1584174	C	T	C	-	-	-	-	-	0.0204082	N	ID=gene-BDAG_RS07425;Name=BDAG_RS07425;gbkey=Gene;gene_biotype=protein_coding;locus_tag=BDAG_RS07425;old_locus_tag=BDAG_01293
NZ_CH482380.1|	1588893	C	T	C	-	-	-	-	-	0.040724	N	ID=gene-BDAG_RS07455;Name=guaB;gbkey=Gene;gene=guaB;gene_biotype=protein_coding;locus_tag=BDAG_RS07455;old_locus_tag=BDAG_01297
NZ_CH482380.1|	1612260	C	T	C	-	-	-	-	-	0.394089	Y	ID=gene-BDAG_RS07545;Name=BDAG_RS07545;gbkey=Gene;gene_biotype=protein_coding;locus_tag=BDAG_RS07545;old_locus_tag=BDAG_01310
NZ_CH482380.1|	1623348	G	A	G	-	-	-	-	-	0.02	N	ID=gene-BDAG_RS07590;Name=BDAG_RS07590;gbkey=Gene;gene_biotype=protein_coding;locus_tag=BDAG_RS07590;old_locus_tag=BDAG_01318
NZ_CH482380.1|	1637682	C	T	C	-	-	-	-	-	0.0202429	N	ID=gene-BDAG_RS07665;Name=BDAG_RS07665;gbkey=Gene;gene_biotype=protein_coding;locus_tag=BDAG_RS07665;old_locus_tag=BDAG_01333
NZ_CH482380.1|	1640532	A	G	A	-	-	-	0.0141243	-	0.0229508	N	ID=gene-BDAG_RS07680;Name=alc;gbkey=Gene;gene=alc;gene_biotype=protein_coding;locus_tag=BDAG_RS07680;old_locus_tag=BDAG_01336
NZ_CH482380.1|	1653214	G	A	G	-	-	-	-	-	0.0204082	N	ID=gene-BDAG_RS07750;Name=BDAG_RS07750;gbkey=Gene;gene_biotype=protein_coding;locus_tag=BDAG_RS07750;old_locus_tag=BDAG_01348
NZ_CH482380.1|	1660557	G	A	G	-	-	-	-	-	0.0207101	N	ID=gene-BDAG_RS07770;Name=mfd;gbkey=Gene;gene=mfd;gene_biotype=protein_coding;locus_tag=BDAG_RS07770;old_locus_tag=BDAG_01352
NZ_CH482380.1|	1661094	G	A	G	-	-	-	-	-	0.025641	N	ID=gene-BDAG_RS07770;Name=mfd;gbkey=Gene;gene=mfd;gene_biotype=protein_coding;locus_tag=BDAG_RS07770;old_locus_tag=BDAG_01352
NZ_CH482380.1|	1669765	G	A	G	-	-	-	-	-	0.0205128	N	ID=gene-BDAG_RS07825;Name=BDAG_RS07825;gbkey=Gene;gene_biotype=protein_coding;locus_tag=BDAG_RS07825;old_locus_tag=BDAG_01361
NZ_CH482380.1|	1669787	C	T	C	-	-	-	-	-	0.0374332	N	ID=gene-BDAG_RS07825;Name=BDAG_RS07825;gbkey=Gene;gene_biotype=protein_coding;locus_tag=BDAG_RS07825;old_locus_tag=BDAG_01361
NZ_CH482380.1|	1706596	G	A	G	-	-	-	-	-	0.256579	Y	ID=gene-BDAG_RS07975;Name=BDAG_RS07975;gbkey=Gene;gene_biotype=protein_coding;locus_tag=BDAG_RS07975;old_locus_tag=BDAG_01387
NZ_CH482380.1|	1715322	A	G	A	-	-	-	-	-	0.0251046	N	ID=gene-BDAG_RS08000;Name=BDAG_RS08000;gbkey=Gene;gene_biotype=protein_coding;locus_tag=BDAG_RS08000
NZ_CH482380.1|	1722867	G	A	G	-	-	-	-	-	0.0208955	N	ID=gene-BDAG_RS08040;Name=mltG;gbkey=Gene;gene=mltG;gene_biotype=protein_coding;locus_tag=BDAG_RS08040;old_locus_tag=BDAG_01399
NZ_CH482380.1|	1730064	C	T	C	-	-	0.0138889	-	-	0.0238095	N	ID=gene-BDAG_RS08080;Name=BDAG_RS08080;gbkey=Gene;gene_biotype=protein_coding;locus_tag=BDAG_RS08080;old_locus_tag=BDAG_01407
NZ_CH482380.1|	1735546	C	T	C	-	-	-	-	-	0.0333333	Y	ID=gene-BDAG_RS08115;Name=BDAG_RS08115;gbkey=Gene;gene_biotype=protein_coding;locus_tag=BDAG_RS08115;old_locus_tag=BDAG_01413
NZ_CH482380.1|	1736678	C	T	C	-	-	-	-	-	0.19917	Y	ID=gene-BDAG_RS08120;Name=hyi;gbkey=Gene;gene=hyi;gene_biotype=protein_coding;locus_tag=BDAG_RS08120;old_locus_tag=BDAG_01414
NZ_CH482380.1|	1739971	A	G	A	-	-	-	-	-	0.029703	N	ID=gene-BDAG_RS08130;Name=BDAG_RS08130;gbkey=Gene;gene_biotype=protein_coding;locus_tag=BDAG_RS08130;old_locus_tag=BDAG_01416
NZ_CH482380.1|	1740145	C	T	C	-	-	-	-	-	0.0289017	N	ID=gene-BDAG_RS08135;Name=BDAG_RS08135;gbkey=Gene;gene_biotype=pseudogene;locus_tag=BDAG_RS08135;old_locus_tag=BDAG_01417;pseudo=true
NZ_CH482380.1|	1749010	G	A	G	-	-	-	-	-	0.027451	Y	ID=gene-BDAG_RS08185;Name=BDAG_RS08185;gbkey=Gene;gene_biotype=protein_coding;locus_tag=BDAG_RS08185;old_locus_tag=BDAG_01427
NZ_CH482380.1|	1753475	T	C	T	-	-	-	-	-	0.0216216	N	ID=gene-BDAG_RS08210;Name=BDAG_RS08210;gbkey=Gene;gene_biotype=protein_coding;locus_tag=BDAG_RS08210
NZ_CH482380.1|	1756548	G	A	G	-	-	-	-	-	0.037123	Y	ID=gene-BDAG_RS08225;Name=BDAG_RS08225;gbkey=Gene;gene_biotype=protein_coding;locus_tag=BDAG_RS08225;old_locus_tag=BDAG_01433
NZ_CH482380.1|	1773988	C	T	C	-	-	-	-	-	0.0266667	N	ID=gene-BDAG_RS08310;Name=BDAG_RS08310;gbkey=Gene;gene_biotype=pseudogene;locus_tag=BDAG_RS08310;old_locus_tag=BDAG_01448;pseudo=true
NZ_CH482380.1|	1784308	C	T	C	-	-	-	-	-	0.0209205	N	ID=gene-BDAG_RS08360;Name=BDAG_RS08360;gbkey=Gene;gene_biotype=protein_coding;locus_tag=BDAG_RS08360;old_locus_tag=BDAG_01455
NZ_CH482380.1|	1798966	G	G	A	-	-	-	-	-	0.276667	Y	ID=gene-BDAG_RS08435;Name=BDAG_RS08435;gbkey=Gene;gene_biotype=protein_coding;locus_tag=BDAG_RS08435;old_locus_tag=BDAG_01470
NZ_CH482380.1|	1813643	C	T	C	-	-	-	-	-	0.02	N	ID=gene-BDAG_RS08510;Name=hflK;gbkey=Gene;gene=hflK;gene_biotype=protein_coding;locus_tag=BDAG_RS08510;old_locus_tag=BDAG_01484
NZ_CH482380.1|	1820762	T	C	T	-	0.0154525	-	-	-	0.0266667	N	ID=gene-BDAG_RS08545;Name=BDAG_RS08545;gbkey=Gene;gene_biotype=protein_coding;locus_tag=BDAG_RS08545;old_locus_tag=BDAG_01490
NZ_CH482380.1|	1837779	C	T	C	-	-	-	-	-	0.028	N	ID=gene-BDAG_RS08610;Name=rimO;gbkey=Gene;gene=rimO;gene_biotype=protein_coding;locus_tag=BDAG_RS08610;old_locus_tag=BDAG_01503
NZ_CH482380.1|	1863991	C	T	C	-	-	-	-	-	0.105882	Y	ID=gene-BDAG_RS08740;Name=BDAG_RS08740;gbkey=Gene;gene_biotype=pseudogene;locus_tag=BDAG_RS08740;old_locus_tag=BDAG_01528;pseudo=true
NZ_CH482380.1|	1872608	G	A	G	-	-	-	-	-	0.0301003	N	ID=gene-BDAG_RS08770;Name=BDAG_RS08770;gbkey=Gene;gene_biotype=protein_coding;locus_tag=BDAG_RS08770;old_locus_tag=BDAG_01532
NZ_CH482380.1|	1875261	C	T	C	-	-	-	-	-	0.0317848	Y	ID=gene-BDAG_RS08785;Name=clcB;gbkey=Gene;gene=clcB;gene_biotype=protein_coding;locus_tag=BDAG_RS08785;old_locus_tag=BDAG_01535
NZ_CH482380.1|	1883111	C	T	C	-	-	-	-	-	0.0238095	N	N
NZ_CH482380.1|	1897546	G	A	G	-	-	-	-	-	0.0234899	N	ID=gene-BDAG_RS08900;Name=BDAG_RS08900;gbkey=Gene;gene_biotype=protein_coding;locus_tag=BDAG_RS08900;old_locus_tag=BDAG_01556
NZ_CH482380.1|	1907636	C	T	C	-	-	-	-	-	0.0248447	N	ID=gene-BDAG_RS08965;Name=BDAG_RS08965;gbkey=Gene;gene_biotype=pseudogene;locus_tag=BDAG_RS08965;old_locus_tag=BDAG_01568;pseudo=true
NZ_CH482380.1|	1908852	C	T	C	-	-	-	-	-	0.0285714	N	N
NZ_CH482380.1|	1910316	G	A	G	-	-	-	-	-	0.197719	Y	ID=gene-BDAG_RS08975;Name=BDAG_RS08975;gbkey=Gene;gene_biotype=protein_coding;locus_tag=BDAG_RS08975;old_locus_tag=BDAG_01570
NZ_CH482380.1|	1910643	C	T	C	-	-	-	-	-	0.0230769	N	ID=gene-BDAG_RS08975;Name=BDAG_RS08975;gbkey=Gene;gene_biotype=protein_coding;locus_tag=BDAG_RS08975;old_locus_tag=BDAG_01570
NZ_CH482380.1|	1934945	G	A	G	-	-	-	-	-	0.237736	Y	ID=gene-BDAG_RS09085;Name=cobM;gbkey=Gene;gene=cobM;gene_biotype=protein_coding;locus_tag=BDAG_RS09085;old_locus_tag=BDAG_01589
NZ_CH482380.1|	1951773	G	A	G	-	-	-	-	-	0.130919	Y	ID=gene-BDAG_RS09160;Name=BDAG_RS09160;gbkey=Gene;gene_biotype=protein_coding;locus_tag=BDAG_RS09160;old_locus_tag=BDAG_01600
NZ_CH482380.1|	1981977	T	C	T	-	-	-	-	-	0.027027	N	ID=gene-BDAG_RS09220;Name=BDAG_RS09220;gbkey=Gene;gene_biotype=protein_coding;locus_tag=BDAG_RS09220;old_locus_tag=BDAG_01607
NZ_CH482380.1|	1999846	C	T	C	-	-	-	-	-	0.0240385	N	ID=gene-BDAG_RS09280;Name=BDAG_RS09280;gbkey=Gene;gene_biotype=protein_coding;locus_tag=BDAG_RS09280;old_locus_tag=BDAG_01616
NZ_CH482380.1|	2002291	C	T	C	-	-	-	-	-	0.04	N	N
NZ_CH482380.1|	2002438	T	C	T	-	-	-	-	-	0.0443925	Y	ID=gene-BDAG_RS09295;Name=BDAG_RS09295;gbkey=Gene;gene_biotype=protein_coding;locus_tag=BDAG_RS09295;old_locus_tag=BDAG_01619
NZ_CH482380.1|	2013920	G	A	G	-	-	-	-	-	0.0216216	N	ID=gene-BDAG_RS09330;Name=BDAG_RS09330;gbkey=Gene;gene_biotype=protein_coding;locus_tag=BDAG_RS09330;old_locus_tag=BDAG_01626
NZ_CH482380.1|	2032390	A	G	A	-	-	-	-	-	0.0209424	N	ID=gene-BDAG_RS09430;Name=BDAG_RS09430;gbkey=Gene;gene_biotype=protein_coding;locus_tag=BDAG_RS09430;old_locus_tag=BDAG_01643
NZ_CH482380.1|	2050070	T	C	T	-	-	-	-	-	0.223214	Y	ID=gene-BDAG_RS09535;Name=BDAG_RS09535;gbkey=Gene;gene_biotype=protein_coding;locus_tag=BDAG_RS09535;old_locus_tag=BDAG_01658
NZ_CH482380.1|	2052157	T	C	T	-	-	-	0.0144578	-	0.0214724	N	ID=gene-BDAG_RS09550;Name=BDAG_RS09550;gbkey=Gene;gene_biotype=protein_coding;locus_tag=BDAG_RS09550;old_locus_tag=BDAG_01660
NZ_CH482380.1|	2055116	G	A	G	-	-	-	-	-	0.0255102	N	ID=gene-BDAG_RS09575;Name=BDAG_RS09575;gbkey=Gene;gene_biotype=protein_coding;locus_tag=BDAG_RS09575;old_locus_tag=BDAG_01663
NZ_CH482380.1|	2056667	G	G	A	-	-	-	-	-	0.458904	Y	N
NZ_CH482380.1|	2058044	G	A	G	-	-	-	-	-	0.0254237	N	ID=gene-BDAG_RS09590;Name=BDAG_RS09590;gbkey=Gene;gene_biotype=protein_coding;locus_tag=BDAG_RS09590;old_locus_tag=BDAG_01667
NZ_CH482380.1|	2060927	T	C	T	-	-	-	-	-	0.188235	Y	ID=gene-BDAG_RS09610;Name=BDAG_RS09610;gbkey=Gene;gene_biotype=protein_coding;locus_tag=BDAG_RS09610;old_locus_tag=BDAG_01670
NZ_CH482380.1|	2064587	A	G	A	-	-	-	-	-	0.027027	N	ID=gene-BDAG_RS09640;Name=BDAG_RS09640;gbkey=Gene;gene_biotype=protein_coding;locus_tag=BDAG_RS09640;old_locus_tag=BDAG_01674
NZ_CH482380.1|	2067179	T	C	T	-	-	-	-	-	0.0297619	N	ID=gene-BDAG_RS09655;Name=BDAG_RS09655;gbkey=Gene;gene_biotype=protein_coding;locus_tag=BDAG_RS09655;old_locus_tag=BDAG_01677
NZ_CH482380.1|	2071081	G	A	G	-	-	-	-	-	0.030303	N	ID=gene-BDAG_RS09670;Name=BDAG_RS09670;gbkey=Gene;gene_biotype=protein_coding;locus_tag=BDAG_RS09670;old_locus_tag=BDAG_01680
NZ_CH482380.1|	2123573	T	C	T	-	-	-	-	-	0.0261438	N	ID=gene-BDAG_RS10035;Name=BDAG_RS10035;end_range=2124393,.;gbkey=Gene;gene_biotype=pseudogene;locus_tag=BDAG_RS10035;partial=true;pseudo=true
NZ_CH482380.1|	2168668	G	A	G	-	-	-	-	-	0.0225989	N	ID=gene-BDAG_RS10225;Name=typA;gbkey=Gene;gene=typA;gene_biotype=protein_coding;locus_tag=BDAG_RS10225;old_locus_tag=BDAG_01762
NZ_CH482380.1|	2169752	T	C	T	-	-	-	-	-	0.025641	N	ID=gene-BDAG_RS10230;Name=BDAG_RS10230;gbkey=Gene;gene_biotype=protein_coding;locus_tag=BDAG_RS10230;old_locus_tag=BDAG_01763
NZ_CH482380.1|	2180969	T	T	C	-	-	-	-	-	0.239819	Y	N
NZ_CH482380.1|	2181127	C	G	C	-	-	-	-	-	0.200422	Y	N
NZ_CH482380.1|	2188938	T	C	T	-	-	-	-	-	0.026616	N	ID=gene-BDAG_RS10315;Name=BDAG_RS10315;gbkey=Gene;gene_biotype=protein_coding;locus_tag=BDAG_RS10315;old_locus_tag=BDAG_01779
NZ_CH482380.1|	2194228	G	G	A	-	-	-	-	-	0.234818	Y	ID=gene-BDAG_RS10345;Name=BDAG_RS10345;gbkey=Gene;gene_biotype=protein_coding;locus_tag=BDAG_RS10345;old_locus_tag=BDAG_01784
NZ_CH482380.1|	2204632	A	G	A	-	-	-	-	-	0.0220264	N	ID=gene-BDAG_RS10400;Name=BDAG_RS10400;gbkey=Gene;gene_biotype=protein_coding;locus_tag=BDAG_RS10400;old_locus_tag=BDAG_01793
NZ_CH482380.1|	2240633	G	A	G	-	-	-	-	-	0.126984	Y	ID=gene-BDAG_RS10560;Name=BDAG_RS10560;gbkey=Gene;gene_biotype=protein_coding;locus_tag=BDAG_RS10560;old_locus_tag=BDAG_01824
NZ_CH482380.1|	2243092	C	T	C	-	-	-	-	-	0.317164	Y	ID=gene-BDAG_RS10570;Name=BDAG_RS10570;gbkey=Gene;gene_biotype=protein_coding;locus_tag=BDAG_RS10570;old_locus_tag=BDAG_01825
NZ_CH482380.1|	2244335	C	T	C	-	-	-	-	-	0.0440678	Y	ID=gene-BDAG_RS10570;Name=BDAG_RS10570;gbkey=Gene;gene_biotype=protein_coding;locus_tag=BDAG_RS10570;old_locus_tag=BDAG_01825
NZ_CH482380.1|	2245603	C	T	C	-	-	-	-	-	0.0239234	N	ID=gene-BDAG_RS10575;Name=galU;gbkey=Gene;gene=galU;gene_biotype=protein_coding;locus_tag=BDAG_RS10575;old_locus_tag=BDAG_01826
NZ_CH482380.1|	2263796	A	G	A	-	-	-	-	-	0.0243902	N	ID=gene-BDAG_RS10660;Name=BDAG_RS10660;gbkey=Gene;gene_biotype=protein_coding;locus_tag=BDAG_RS10660;old_locus_tag=BDAG_01842
NZ_CH482380.1|	2264834	A	G	A	-	-	-	-	-	0.089172	Y	ID=gene-BDAG_RS10665;Name=iolC;gbkey=Gene;gene=iolC;gene_biotype=protein_coding;locus_tag=BDAG_RS10665;old_locus_tag=BDAG_01843
NZ_CH482380.1|	2280403	C	T	C	-	-	-	-	-	0.0246305	N	ID=gene-BDAG_RS10730;Name=alaS;gbkey=Gene;gene=alaS;gene_biotype=pseudogene;locus_tag=BDAG_RS10730;old_locus_tag=BDAG_01855;pseudo=true
NZ_CH482380.1|	2287239	T	C	T	-	-	-	-	-	0.0248139	N	ID=gene-BDAG_RS10770;Name=BDAG_RS10770;gbkey=Gene;gene_biotype=protein_coding;locus_tag=BDAG_RS10770;old_locus_tag=BDAG_01861
NZ_CH482380.1|	2287342	G	A	G	-	-	-	-	-	0.11276	Y	ID=gene-BDAG_RS10770;Name=BDAG_RS10770;gbkey=Gene;gene_biotype=protein_coding;locus_tag=BDAG_RS10770;old_locus_tag=BDAG_01861
NZ_CH482380.1|	2296887	A	G	A	-	-	-	-	-	0.0221402	N	ID=gene-BDAG_RS10820;Name=BDAG_RS10820;gbkey=Gene;gene_biotype=protein_coding;locus_tag=BDAG_RS10820;old_locus_tag=BDAG_01870
NZ_CH482380.1|	2301610	G	A	G	-	-	-	-	-	0.0212766	N	ID=gene-BDAG_RS10845;Name=BDAG_RS10845;gbkey=Gene;gene_biotype=protein_coding;locus_tag=BDAG_RS10845;old_locus_tag=BDAG_01875
NZ_CH482380.1|	2307461	C	T	C	-	-	-	-	-	0.0238095	N	ID=gene-BDAG_RS10870;Name=BDAG_RS10870;gbkey=Gene;gene_biotype=protein_coding;locus_tag=BDAG_RS10870;old_locus_tag=BDAG_01880
NZ_CH482380.1|	2327343	T	C	T	-	-	-	0.0148515	-	0.022792	N	ID=gene-BDAG_RS10935;Name=BDAG_RS10935;gbkey=Gene;gene_biotype=protein_coding;locus_tag=BDAG_RS10935;old_locus_tag=BDAG_01891
NZ_CH482380.1|	2335315	G	A	G	-	-	-	-	-	0.044164	Y	ID=gene-BDAG_RS10965;Name=BDAG_RS10965;gbkey=Gene;gene_biotype=protein_coding;locus_tag=BDAG_RS10965;old_locus_tag=BDAG_01895
NZ_CH482380.1|	2338555	A	G	A	-	-	-	-	-	0.0245399	N	ID=gene-BDAG_RS10970;Name=BDAG_RS10970;gbkey=Gene;gene_biotype=protein_coding;locus_tag=BDAG_RS10970;old_locus_tag=BDAG_01896
NZ_CH482380.1|	2348985	G	A	G	-	-	-	-	-	0.0214592	N	ID=gene-BDAG_RS10985;Name=BDAG_RS10985;gbkey=Gene;gene_biotype=protein_coding;locus_tag=BDAG_RS10985;old_locus_tag=BDAG_01897
NZ_CH482380.1|	2355455	G	A	G	-	-	-	-	-	0.0217391	N	ID=gene-BDAG_RS11005;Name=BDAG_RS11005;gbkey=Gene;gene_biotype=protein_coding;locus_tag=BDAG_RS11005
NZ_CH482380.1|	2357818	C	T	C	-	-	-	-	-	0.0210843	N	ID=gene-BDAG_RS11020;Name=BDAG_RS11020;gbkey=Gene;gene_biotype=protein_coding;locus_tag=BDAG_RS11020
NZ_CH482380.1|	2359831	G	A	G	-	-	-	-	-	0.204893	Y	ID=gene-BDAG_RS11030;Name=BDAG_RS11030;gbkey=Gene;gene_biotype=protein_coding;locus_tag=BDAG_RS11030;old_locus_tag=BDAG_01904
NZ_CH482380.1|	2366325	A	G	A	-	-	-	-	-	0.024911	N	ID=gene-BDAG_RS11065;Name=BDAG_RS11065;gbkey=Gene;gene_biotype=protein_coding;locus_tag=BDAG_RS11065;old_locus_tag=BDAG_01910
NZ_CH482380.1|	2367015	C	T	C	-	-	-	-	-	0.0201005	N	ID=gene-BDAG_RS11065;Name=BDAG_RS11065;gbkey=Gene;gene_biotype=protein_coding;locus_tag=BDAG_RS11065;old_locus_tag=BDAG_01910
NZ_CH482380.1|	2370086	C	T	C	-	-	-	-	-	0.338521	Y	ID=gene-BDAG_RS11085;Name=BDAG_RS11085;gbkey=Gene;gene_biotype=protein_coding;locus_tag=BDAG_RS11085;old_locus_tag=BDAG_01914
NZ_CH482380.1|	2375663	C	T	C	-	-	-	-	-	0.0535714	Y	ID=gene-BDAG_RS11115;Name=BDAG_RS11115;gbkey=Gene;gene_biotype=protein_coding;locus_tag=BDAG_RS11115
NZ_CH482380.1|	2379517	T	C	T	-	-	-	-	-	0.0215517	N	ID=gene-BDAG_RS11135;Name=BDAG_RS11135;gbkey=Gene;gene_biotype=protein_coding;locus_tag=BDAG_RS11135;old_locus_tag=BDAG_01919
NZ_CH482380.1|	2397157	G	A	G	-	-	-	-	-	0.0322581	Y	N
NZ_CH482380.1|	2400703	C	T	C	-	-	-	-	-	0.0224719	N	ID=gene-BDAG_RS11230;Name=pstC;gbkey=Gene;gene=pstC;gene_biotype=protein_coding;locus_tag=BDAG_RS11230;old_locus_tag=BDAG_01936
NZ_CH482380.1|	2405653	T	C	T	-	-	-	-	-	0.02	N	ID=gene-BDAG_RS11255;Name=BDAG_RS11255;gbkey=Gene;gene_biotype=protein_coding;locus_tag=BDAG_RS11255;old_locus_tag=BDAG_01940
NZ_CH482380.1|	2406262	A	G	A	-	-	-	-	-	0.020202	N	ID=gene-BDAG_RS11255;Name=BDAG_RS11255;gbkey=Gene;gene_biotype=protein_coding;locus_tag=BDAG_RS11255;old_locus_tag=BDAG_01940
NZ_CH482380.1|	2406327	C	G	C	-	-	-	-	-	0.0206612	N	ID=gene-BDAG_RS11255;Name=BDAG_RS11255;gbkey=Gene;gene_biotype=protein_coding;locus_tag=BDAG_RS11255;old_locus_tag=BDAG_01940
NZ_CH482380.1|	2413986	G	A	G	-	-	-	-	-	0.0555556	Y	ID=gene-BDAG_RS11290;Name=carA;gbkey=Gene;gene=carA;gene_biotype=protein_coding;locus_tag=BDAG_RS11290;old_locus_tag=BDAG_01947
NZ_CH482380.1|	2414352	G	A	G	-	-	-	-	-	0.0223464	N	ID=gene-BDAG_RS11290;Name=carA;gbkey=Gene;gene=carA;gene_biotype=protein_coding;locus_tag=BDAG_RS11290;old_locus_tag=BDAG_01947
NZ_CH482380.1|	2426339	A	G	A	-	-	-	-	-	0.0209424	N	ID=gene-BDAG_RS11360;Name=BDAG_RS11360;gbkey=Gene;gene_biotype=protein_coding;locus_tag=BDAG_RS11360;old_locus_tag=BDAG_01958
NZ_CH482380.1|	2438563	G	A	G	-	-	-	-	-	0.026178	N	ID=gene-BDAG_RS11425;Name=BDAG_RS11425;end_range=2438733,.;gbkey=Gene;gene_biotype=pseudogene;locus_tag=BDAG_RS11425;old_locus_tag=BDAG_01970;partial=true;pseudo=true
NZ_CH482380.1|	2457241	C	T	C	-	-	-	-	-	0.02	N	ID=gene-BDAG_RS11510;Name=BDAG_RS11510;gbkey=Gene;gene_biotype=protein_coding;locus_tag=BDAG_RS11510;old_locus_tag=BDAG_01982
NZ_CH482380.1|	2463133	A	G	A	-	-	-	-	-	0.138462	Y	ID=gene-BDAG_RS11535;Name=BDAG_RS11535;gbkey=Gene;gene_biotype=protein_coding;locus_tag=BDAG_RS11535;old_locus_tag=BDAG_01987
NZ_CH482380.1|	2480791	G	A	G	-	-	-	-	-	0.0206897	N	ID=gene-BDAG_RS11605;Name=recC;gbkey=Gene;gene=recC;gene_biotype=pseudogene;locus_tag=BDAG_RS11605;old_locus_tag=BDAG_01997;pseudo=true
NZ_CH482380.1|	2503390	T	C	T	-	-	-	-	-	0.0208333	N	ID=gene-BDAG_RS11685;Name=BDAG_RS11685;gbkey=Gene;gene_biotype=pseudogene;locus_tag=BDAG_RS11685;pseudo=true
NZ_CH482380.1|	2528827	G	A	G	-	-	-	-	-	0.0354223	Y	ID=gene-BDAG_RS11770;Name=BDAG_RS11770;gbkey=Gene;gene_biotype=protein_coding;locus_tag=BDAG_RS11770;old_locus_tag=BDAG_02030
NZ_CH482380.1|	2544179	G	A	G	-	-	-	-	-	0.0226244	N	ID=gene-BDAG_RS11835;Name=BDAG_RS11835;gbkey=Gene;gene_biotype=protein_coding;locus_tag=BDAG_RS11835;old_locus_tag=BDAG_02042
NZ_CH482380.1|	2561753	G	A	G	-	-	-	-	-	0.197183	Y	ID=gene-BDAG_RS11910;Name=BDAG_RS11910;gbkey=Gene;gene_biotype=protein_coding;locus_tag=BDAG_RS11910;old_locus_tag=BDAG_02057
NZ_CH482380.1|	2598654	G	A	G	-	-	-	-	-	0.0206186	N	ID=gene-BDAG_RS12115;Name=BDAG_RS12115;gbkey=Gene;gene_biotype=protein_coding;locus_tag=BDAG_RS12115;old_locus_tag=BDAG_02088
NZ_CH482380.1|	2603033	C	T	C	-	-	-	-	-	0.0327273	N	N
NZ_CH482380.1|	2606172	A	G	A	-	-	-	-	-	0.0245902	N	ID=gene-BDAG_RS12150;Name=BDAG_RS12150;gbkey=Gene;gene_biotype=protein_coding;locus_tag=BDAG_RS12150;old_locus_tag=BDAG_02095
NZ_CH482380.1|	2608595	A	G	A	-	-	-	-	-	0.186992	Y	ID=gene-BDAG_RS12165;Name=fabF;gbkey=Gene;gene=fabF;gene_biotype=protein_coding;locus_tag=BDAG_RS12165;old_locus_tag=BDAG_02098
NZ_CH482380.1|	2620397	T	C	T	-	-	-	-	-	0.0204082	N	ID=gene-BDAG_RS12240;Name=BDAG_RS12240;end_range=2621972,.;gbkey=Gene;gene_biotype=pseudogene;locus_tag=BDAG_RS12240;old_locus_tag=BDAG_02112;partial=true;pseudo=true
NZ_CH482380.1|	2623803	A	G	A	-	-	-	-	-	0.0215827	N	ID=gene-BDAG_RS12250;Name=moaA;gbkey=Gene;gene=moaA;gene_biotype=protein_coding;locus_tag=BDAG_RS12250;old_locus_tag=BDAG_02114
NZ_CH482380.1|	2624064	C	T	C	-	-	-	-	-	0.0243902	N	ID=gene-BDAG_RS12250;Name=moaA;gbkey=Gene;gene=moaA;gene_biotype=protein_coding;locus_tag=BDAG_RS12250;old_locus_tag=BDAG_02114
NZ_CH482380.1|	2631552	T	C	T	-	-	-	-	-	0.025	N	ID=gene-BDAG_RS12300;Name=BDAG_RS12300;gbkey=Gene;gene_biotype=protein_coding;locus_tag=BDAG_RS12300;old_locus_tag=BDAG_02122
NZ_CH482380.1|	2633877	A	G	A	-	-	0.0127389	-	-	0.025974	N	ID=gene-BDAG_RS12305;Name=BDAG_RS12305;gbkey=Gene;gene_biotype=protein_coding;locus_tag=BDAG_RS12305;old_locus_tag=BDAG_02123
NZ_CH482380.1|	2648601	G	A	G	-	-	-	-	-	0.027027	N	ID=gene-BDAG_RS12390;Name=BDAG_RS12390;gbkey=Gene;gene_biotype=pseudogene;locus_tag=BDAG_RS12390;old_locus_tag=BDAG_02135;pseudo=true
NZ_CH482380.1|	2653019	T	C	T	-	-	-	-	-	0.0236686	N	ID=gene-BDAG_RS12415;Name=BDAG_RS12415;gbkey=Gene;gene_biotype=protein_coding;locus_tag=BDAG_RS12415;old_locus_tag=BDAG_02138
NZ_CH482380.1|	2666238	A	G	A	-	-	-	-	-	0.021021	N	ID=gene-BDAG_RS12495;Name=BDAG_RS12495;gbkey=Gene;gene_biotype=protein_coding;locus_tag=BDAG_RS12495;old_locus_tag=BDAG_02154
NZ_CH482380.1|	2673853	A	G	A	-	-	-	-	-	0.164557	Y	N
NZ_CH482380.1|	2675946	T	C	T	-	-	-	0.0143678	-	0.0255474	N	ID=gene-BDAG_RS12545;Name=mltB;gbkey=Gene;gene=mltB;gene_biotype=protein_coding;locus_tag=BDAG_RS12545;old_locus_tag=BDAG_02164
NZ_CH482380.1|	2698723	C	C	T	-	-	-	-	-	0.241848	Y	ID=gene-BDAG_RS12655;Name=BDAG_RS12655;gbkey=Gene;gene_biotype=protein_coding;locus_tag=BDAG_RS12655;old_locus_tag=BDAG_02184
NZ_CH482380.1|	2704531	G	A	G	-	-	-	-	-	0.0307692	N	ID=gene-BDAG_RS12680;Name=BDAG_RS12680;gbkey=Gene;gene_biotype=protein_coding;locus_tag=BDAG_RS12680;old_locus_tag=BDAG_02189
NZ_CH482380.1|	2707551	C	T	C	-	-	-	-	-	0.0205479	N	ID=gene-BDAG_RS12690;Name=BDAG_RS12690;gbkey=Gene;gene_biotype=pseudogene;locus_tag=BDAG_RS12690;old_locus_tag=BDAG_02191;pseudo=true
NZ_CH482380.1|	2716689	G	A	G	-	-	-	-	-	0.0224215	N	ID=gene-BDAG_RS12725;Name=BDAG_RS12725;gbkey=Gene;gene_biotype=protein_coding;locus_tag=BDAG_RS12725;old_locus_tag=BDAG_02199
NZ_CH482380.1|	2717949	G	A	G	-	-	-	-	-	0.0202703	N	N
NZ_CH482380.1|	2721159	C	T	C	-	-	-	-	-	0.0310734	N	ID=gene-BDAG_RS12750;Name=guaD;gbkey=Gene;gene=guaD;gene_biotype=protein_coding;locus_tag=BDAG_RS12750;old_locus_tag=BDAG_02203
NZ_CH482380.1|	2731571	G	A	G	-	-	-	-	-	0.234742	Y	ID=gene-BDAG_RS12805;Name=BDAG_RS12805;gbkey=Gene;gene_biotype=protein_coding;locus_tag=BDAG_RS12805;old_locus_tag=BDAG_02210
NZ_CH482380.1|	2741403	C	T	C	-	-	-	-	-	0.0622837	Y	ID=gene-BDAG_RS12860;Name=BDAG_RS12860;gbkey=Gene;gene_biotype=protein_coding;locus_tag=BDAG_RS12860;old_locus_tag=BDAG_02219
NZ_CH482380.1|	2772492	T	C	T	-	-	-	-	-	0.0207469	N	ID=gene-BDAG_RS13015;Name=BDAG_RS13015;gbkey=Gene;gene_biotype=protein_coding;locus_tag=BDAG_RS13015;old_locus_tag=BDAG_02248
NZ_CH482380.1|	2782580	G	A	G	-	-	-	-	-	0.026087	N	ID=gene-BDAG_RS13065;Name=hemL;gbkey=Gene;gene=hemL;gene_biotype=protein_coding;locus_tag=BDAG_RS13065;old_locus_tag=BDAG_02254
NZ_CH482380.1|	2788460	G	A	G	-	-	-	-	-	0.0851852	Y	ID=gene-BDAG_RS13100;Name=BDAG_RS13100;gbkey=Gene;gene_biotype=protein_coding;locus_tag=BDAG_RS13100;old_locus_tag=BDAG_02261
NZ_CH482380.1|	2793598	C	T	C	-	-	-	-	-	0.0279503	N	N
NZ_CH482380.1|	2824885	A	G	A	-	-	-	-	-	0.022831	N	ID=gene-BDAG_RS13310;Name=ureG;end_range=2825196,.;gbkey=Gene;gene=ureG;gene_biotype=pseudogene;locus_tag=BDAG_RS13310;old_locus_tag=BDAG_02298;partial=true;pseudo=true
NZ_CH482380.1|	2904618	T	C	T	-	-	-	-	-	0.0292398	N	ID=gene-BDAG_RS13655;Name=xdhA;gbkey=Gene;gene=xdhA;gene_biotype=protein_coding;locus_tag=BDAG_RS13655;old_locus_tag=BDAG_02364
NZ_CH482380.1|	2904836	A	G	A	-	-	-	-	-	0.169336	Y	N
NZ_CH482380.1|	2910576	T	C	T	-	-	-	-	-	0.0272109	Y	ID=gene-BDAG_RS13680;Name=BDAG_RS13680;gbkey=Gene;gene_biotype=protein_coding;locus_tag=BDAG_RS13680;old_locus_tag=BDAG_02369
NZ_CH482380.1|	2913015	G	A	G	-	-	-	-	-	0.0408163	Y	ID=gene-BDAG_RS13695;Name=bluB;gbkey=Gene;gene=bluB;gene_biotype=protein_coding;locus_tag=BDAG_RS13695;old_locus_tag=BDAG_02371
NZ_CH482380.1|	2930228	T	C	T	-	-	-	-	-	0.0208333	N	ID=gene-BDAG_RS13785;Name=BDAG_RS13785;gbkey=Gene;gene_biotype=protein_coding;locus_tag=BDAG_RS13785
NZ_CH482380.1|	2936994	G	A	G	-	-	-	-	-	0.0301508	N	ID=gene-BDAG_RS13835;Name=tolA;gbkey=Gene;gene=tolA;gene_biotype=protein_coding;locus_tag=BDAG_RS13835
NZ_CH482380.1|	2937759	T	C	T	-	-	-	-	-	0.0210084	N	ID=gene-BDAG_RS13840;Name=tolB;gbkey=Gene;gene=tolB;gene_biotype=protein_coding;locus_tag=BDAG_RS13840;old_locus_tag=BDAG_02398
NZ_CH482380.1|	2948565	G	A	G	-	-	-	-	-	0.0408163	N	ID=gene-BDAG_RS13895;Name=miaA;gbkey=Gene;gene=miaA;gene_biotype=protein_coding;locus_tag=BDAG_RS13895;old_locus_tag=BDAG_02408
NZ_CH482380.1|	2954429	A	G	A	-	-	0.0143198	-	-	0.0238095	N	ID=gene-BDAG_RS13925;Name=folK;gbkey=Gene;gene=folK;gene_biotype=protein_coding;locus_tag=BDAG_RS13925;old_locus_tag=BDAG_02414
NZ_CH482380.1|	2955055	A	G	A	-	-	-	-	-	0.0311419	N	ID=gene-BDAG_RS13930;Name=BDAG_RS13930;gbkey=Gene;gene_biotype=protein_coding;locus_tag=BDAG_RS13930;old_locus_tag=BDAG_02415
NZ_CH482380.1|	2958105	T	C	T	-	-	-	-	-	0.029703	N	ID=gene-BDAG_RS13950;Name=BDAG_RS13950;gbkey=Gene;gene_biotype=protein_coding;locus_tag=BDAG_RS13950;old_locus_tag=BDAG_02417
NZ_CH482380.1|	2958229	A	G	A	-	-	-	-	-	0.0224359	N	ID=gene-BDAG_RS13950;Name=BDAG_RS13950;gbkey=Gene;gene_biotype=protein_coding;locus_tag=BDAG_RS13950;old_locus_tag=BDAG_02417
NZ_CH482380.1|	2963884	G	A	G	-	-	-	-	-	0.0248963	N	ID=gene-BDAG_RS13975;Name=grpE;gbkey=Gene;gene=grpE;gene_biotype=protein_coding;locus_tag=BDAG_RS13975;old_locus_tag=BDAG_02421
NZ_CH482380.1|	2979534	G	A	G	-	-	-	-	-	0.0223048	N	ID=gene-BDAG_RS14025;Name=tldD;gbkey=Gene;gene=tldD;gene_biotype=pseudogene;locus_tag=BDAG_RS14025;old_locus_tag=BDAG_02432;pseudo=true
NZ_CH482380.1|	2993197	A	G	A	-	-	-	-	-	0.0229508	N	ID=gene-BDAG_RS14085;Name=BDAG_RS14085;gbkey=Gene;gene_biotype=protein_coding;locus_tag=BDAG_RS14085;old_locus_tag=BDAG_02443
NZ_CH482380.1|	2997434	T	T	A	-	-	-	-	-	0.487896	N	N
NZ_CH482380.1|	2997437	A	T	A	-	-	-	-	-	0.207692	N	N
NZ_CH482380.1|	2999333	T	C	T	-	-	-	-	-	0.0338164	N	ID=gene-BDAG_RS14110;Name=recG;gbkey=Gene;gene=recG;gene_biotype=protein_coding;locus_tag=BDAG_RS14110;old_locus_tag=BDAG_02447
NZ_CH482380.1|	3029566	T	C	T	-	-	-	-	-	0.022541	N	ID=gene-BDAG_RS14250;Name=BDAG_RS14250;gbkey=Gene;gene_biotype=protein_coding;locus_tag=BDAG_RS14250;old_locus_tag=BDAG_02471
NZ_CH482380.1|	3057469	C	T	C	-	-	-	-	-	0.0202429	N	ID=gene-BDAG_RS14390;Name=BDAG_RS14390;gbkey=Gene;gene_biotype=protein_coding;locus_tag=BDAG_RS14390;old_locus_tag=BDAG_02492
NZ_CH482380.1|	3064940	A	G	A	-	-	-	-	-	0.114224	Y	ID=gene-BDAG_RS14420;Name=BDAG_RS14420;gbkey=Gene;gene_biotype=protein_coding;locus_tag=BDAG_RS14420
NZ_CH482380.1|	3102663	C	T	C	-	-	-	-	-	0.0230415	N	ID=gene-BDAG_RS14610;Name=pyrF;gbkey=Gene;gene=pyrF;gene_biotype=protein_coding;locus_tag=BDAG_RS14610;old_locus_tag=BDAG_02533
NZ_CH482380.1|	3102813	G	A	G	-	-	-	-	-	0.0209424	N	ID=gene-BDAG_RS14610;Name=pyrF;gbkey=Gene;gene=pyrF;gene_biotype=protein_coding;locus_tag=BDAG_RS14610;old_locus_tag=BDAG_02533
NZ_CH482380.1|	3106319	C	T	C	-	-	-	-	-	0.0285714	N	ID=gene-BDAG_RS14630;Name=BDAG_RS14630;gbkey=Gene;gene_biotype=protein_coding;locus_tag=BDAG_RS14630;old_locus_tag=BDAG_02537
NZ_CH482380.1|	3130293	G	A	G	-	-	-	-	-	0.202	Y	ID=gene-BDAG_RS14755;Name=BDAG_RS14755;gbkey=Gene;gene_biotype=protein_coding;locus_tag=BDAG_RS14755
NZ_CH482380.1|	3132410	G	A	G	-	-	-	-	-	0.033557	N	ID=gene-BDAG_RS14775;Name=BDAG_RS14775;gbkey=Gene;gene_biotype=protein_coding;locus_tag=BDAG_RS14775;old_locus_tag=BDAG_02562
NZ_CH482380.1|	3158691	T	C	T	-	-	-	-	-	0.0331754	N	ID=gene-BDAG_RS14915;Name=secA;gbkey=Gene;gene=secA;gene_biotype=pseudogene;locus_tag=BDAG_RS14915;old_locus_tag=BDAG_02584;pseudo=true
NZ_CH482380.1|	3161065	C	T	C	-	-	-	-	-	0.0201005	N	ID=gene-BDAG_RS14920;Name=BDAG_RS14920;gbkey=Gene;gene_biotype=protein_coding;locus_tag=BDAG_RS14920;old_locus_tag=BDAG_02585
NZ_CH482380.1|	3163714	T	C	T	-	-	-	-	-	0.0212014	N	ID=gene-BDAG_RS14935;Name=ftsZ;gbkey=Gene;gene=ftsZ;gene_biotype=pseudogene;locus_tag=BDAG_RS14935;old_locus_tag=BDAG_02588;pseudo=true
NZ_CH482380.1|	3169886	C	T	C	-	-	-	-	-	0.025974	N	ID=gene-BDAG_RS14965;Name=murG;gbkey=Gene;gene=murG;gene_biotype=protein_coding;locus_tag=BDAG_RS14965;old_locus_tag=BDAG_02593
NZ_CH482380.1|	3172347	T	C	T	-	-	-	0.0111421	-	0.0257511	N	ID=gene-BDAG_RS14975;Name=BDAG_RS14975;gbkey=Gene;gene_biotype=protein_coding;locus_tag=BDAG_RS14975;old_locus_tag=BDAG_02594
NZ_CH482380.1|	3180817	G	A	G	-	-	-	-	-	0.412621	N	N
NZ_CH482380.1|	3187528	G	G	A	-	-	-	-	-	0.0403226	Y	N
NZ_CH482380.1|	3201228	T	C	T	-	-	-	-	-	0.0205128	N	ID=gene-BDAG_RS15070;Name=paaF;gbkey=Gene;gene=paaF;gene_biotype=protein_coding;locus_tag=BDAG_RS15070;old_locus_tag=BDAG_02611
NZ_CH482380.1|	3203493	A	G	A	-	-	-	-	-	0.02	N	ID=gene-BDAG_RS15080;Name=apaG;gbkey=Gene;gene=apaG;gene_biotype=protein_coding;locus_tag=BDAG_RS15080;old_locus_tag=BDAG_02613
NZ_CH482380.1|	3206144	G	A	G	-	-	-	-	-	0.497159	Y	ID=gene-BDAG_RS15100;Name=BDAG_RS15100;gbkey=Gene;gene_biotype=protein_coding;locus_tag=BDAG_RS15100;old_locus_tag=BDAG_02616
NZ_CH482380.1|	3208896	A	G	A	-	-	-	-	-	0.0225225	N	ID=gene-BDAG_RS15115;Name=trpC;gbkey=Gene;gene=trpC;gene_biotype=protein_coding;locus_tag=BDAG_RS15115;old_locus_tag=BDAG_02619
NZ_CH482380.1|	3209144	G	A	G	-	-	-	-	-	0.0287356	N	ID=gene-BDAG_RS15115;Name=trpC;gbkey=Gene;gene=trpC;gene_biotype=protein_coding;locus_tag=BDAG_RS15115;old_locus_tag=BDAG_02619
NZ_CH482380.1|	3209991	C	T	C	-	-	-	-	-	0.0205128	N	ID=gene-BDAG_RS15120;Name=BDAG_RS15120;gbkey=Gene;gene_biotype=protein_coding;locus_tag=BDAG_RS15120;old_locus_tag=BDAG_02620
NZ_CH482380.1|	3213345	C	T	C	-	-	-	-	-	0.0282486	N	ID=gene-BDAG_RS15135;Name=BDAG_RS15135;gbkey=Gene;gene_biotype=protein_coding;locus_tag=BDAG_RS15135;old_locus_tag=BDAG_02623
NZ_CH482380.1|	3224502	G	A	G	-	-	-	-	-	0.0209424	N	ID=gene-BDAG_RS15185;Name=ettA;gbkey=Gene;gene=ettA;gene_biotype=pseudogene;locus_tag=BDAG_RS15185;old_locus_tag=BDAG_02631;pseudo=true
NZ_CH482380.1|	3227921	G	A	G	-	-	-	-	-	0.022409	N	ID=gene-BDAG_RS15200;Name=BDAG_RS15200;gbkey=Gene;gene_biotype=protein_coding;locus_tag=BDAG_RS15200;old_locus_tag=BDAG_02634
NZ_CH482380.1|	3229730	A	G	A	-	-	-	-	-	0.0225564	N	ID=gene-BDAG_RS15215;Name=BDAG_RS15215;gbkey=Gene;gene_biotype=protein_coding;locus_tag=BDAG_RS15215;old_locus_tag=BDAG_02637
NZ_CH482380.1|	3241265	G	A	G	-	-	-	-	-	0.0246914	N	ID=gene-BDAG_RS15280;Name=BDAG_RS15280;gbkey=Gene;gene_biotype=protein_coding;locus_tag=BDAG_RS15280;old_locus_tag=BDAG_02648
NZ_CH482380.1|	3243189	G	A	G	-	-	-	-	-	0.165354	Y	ID=gene-BDAG_RS15295;Name=BDAG_RS15295;gbkey=Gene;gene_biotype=protein_coding;locus_tag=BDAG_RS15295;old_locus_tag=BDAG_02651
NZ_CH482380.1|	3250017	A	G	A	-	-	-	-	-	0.357798	Y	ID=gene-BDAG_RS15320;Name=BDAG_RS15320;gbkey=Gene;gene_biotype=protein_coding;locus_tag=BDAG_RS15320;old_locus_tag=BDAG_02655
NZ_CH482380.1|	3255958	T	C	T	-	-	-	-	-	0.025641	N	ID=gene-BDAG_RS15335;Name=tagF;gbkey=Gene;gene=tagF;gene_biotype=protein_coding;locus_tag=BDAG_RS15335;old_locus_tag=BDAG_02658
NZ_CH482380.1|	3260117	C	T	C	-	-	-	-	-	0.0204082	N	ID=gene-BDAG_RS15350;Name=tssH;gbkey=Gene;gene=tssH;gene_biotype=protein_coding;locus_tag=BDAG_RS15350;old_locus_tag=BDAG_02661
NZ_CH482380.1|	3268208	A	G	A	-	-	-	-	-	0.0227273	N	ID=gene-BDAG_RS15385;Name=BDAG_RS15385;gbkey=Gene;gene_biotype=protein_coding;locus_tag=BDAG_RS15385;old_locus_tag=BDAG_02668
NZ_CH482380.1|	3270457	T	C	T	-	-	-	-	-	0.0299401	N	ID=gene-BDAG_RS15395;Name=tssK;gbkey=Gene;gene=tssK;gene_biotype=protein_coding;locus_tag=BDAG_RS15395;old_locus_tag=BDAG_02670
NZ_CH482380.1|	3280625	G	A	G	-	-	-	-	-	0.0212766	N	ID=gene-BDAG_RS15435;Name=tssI;gbkey=Gene;gene=tssI;gene_biotype=protein_coding;locus_tag=BDAG_RS15435;old_locus_tag=BDAG_02674
NZ_CH482380.1|	3313311	G	A	G	-	-	-	-	-	0.0205279	N	ID=gene-BDAG_RS15610;Name=petA;gbkey=Gene;gene=petA;gene_biotype=protein_coding;locus_tag=BDAG_RS15610;old_locus_tag=BDAG_02698
NZ_CH482380.1|	3313558	G	A	G	-	-	-	-	-	0.0666667	Y	ID=gene-BDAG_RS15610;Name=petA;gbkey=Gene;gene=petA;gene_biotype=protein_coding;locus_tag=BDAG_RS15610;old_locus_tag=BDAG_02698
NZ_CH482380.1|	3316784	A	G	A	-	-	-	-	-	0.0415648	Y	ID=gene-BDAG_RS15625;Name=tatC;gbkey=Gene;gene=tatC;gene_biotype=protein_coding;locus_tag=BDAG_RS15625;old_locus_tag=BDAG_02701
NZ_CH482380.1|	3326603	G	A	G	-	-	-	-	-	0.106667	Y	ID=gene-BDAG_RS15700;Name=murA;gbkey=Gene;gene=murA;gene_biotype=protein_coding;locus_tag=BDAG_RS15700;old_locus_tag=BDAG_02716
NZ_CH482380.1|	3330561	G	A	G	-	-	-	-	-	0.0702875	Y	ID=gene-BDAG_RS15725;Name=BDAG_RS15725;gbkey=Gene;gene_biotype=protein_coding;locus_tag=BDAG_RS15725;old_locus_tag=BDAG_02721
NZ_CH482380.1|	3330607	G	A	G	-	-	-	-	-	0.0207469	N	ID=gene-BDAG_RS15725;Name=BDAG_RS15725;gbkey=Gene;gene_biotype=protein_coding;locus_tag=BDAG_RS15725;old_locus_tag=BDAG_02721
NZ_CH482380.1|	3330612	T	C	T	-	-	-	-	-	0.0619835	N	ID=gene-BDAG_RS15725;Name=BDAG_RS15725;gbkey=Gene;gene_biotype=protein_coding;locus_tag=BDAG_RS15725;old_locus_tag=BDAG_02721
NZ_CH482380.1|	3331994	G	A	G	-	-	-	-	-	0.186441	Y	ID=gene-BDAG_RS15730;Name=BDAG_RS15730;gbkey=Gene;gene_biotype=pseudogene;locus_tag=BDAG_RS15730;old_locus_tag=BDAG_02722;pseudo=true
NZ_CH482380.1|	3396581	G	A	G	-	-	-	-	-	0.381081	Y	ID=gene-BDAG_RS16100;Name=BDAG_RS16100;gbkey=Gene;gene_biotype=protein_coding;locus_tag=BDAG_RS16100;old_locus_tag=BDAG_02786
NZ_CH482380.1|	3405582	G	A	G	-	-	-	-	-	0.0716418	Y	ID=gene-BDAG_RS16130;Name=rpoB;gbkey=Gene;gene=rpoB;gene_biotype=pseudogene;locus_tag=BDAG_RS16130;old_locus_tag=BDAG_02789;pseudo=true
NZ_CH482381.1|	1468	G	A	G	-	-	-	-	-	0.0269058	N	ID=gene-BDAG_RS16180;Name=BDAG_RS16180;end_range=1583,.;gbkey=Gene;gene_biotype=pseudogene;locus_tag=BDAG_RS16180;partial=true;pseudo=true;start_range=.,1422
NZ_CH482381.1|	3752	A	G	A	-	-	-	-	-	0.131757	Y	ID=gene-BDAG_RS16190;Name=BDAG_RS16190;gbkey=Gene;gene_biotype=pseudogene;locus_tag=BDAG_RS16190;pseudo=true
NZ_CH482381.1|	9075	G	A	G	-	-	-	-	-	0.0210084	N	ID=gene-BDAG_RS16220;Name=BDAG_RS16220;gbkey=Gene;gene_biotype=protein_coding;locus_tag=BDAG_RS16220;old_locus_tag=BDAG_02805
NZ_CH482381.1|	29075	G	A	G	-	-	-	-	-	0.0257511	N	ID=gene-BDAG_RS16320;Name=BDAG_RS16320;gbkey=Gene;gene_biotype=protein_coding;locus_tag=BDAG_RS16320;old_locus_tag=BDAG_02824
NZ_CH482381.1|	31546	C	T	C	-	-	-	-	-	0.391705	Y	ID=gene-BDAG_RS16325;Name=BDAG_RS16325;gbkey=Gene;gene_biotype=protein_coding;locus_tag=BDAG_RS16325;old_locus_tag=BDAG_02825
NZ_CH482381.1|	46955	T	C	T	-	-	-	-	-	0.174545	Y	N
NZ_CH482381.1|	59450	A	G	A	-	-	-	-	-	0.0234742	N	ID=gene-BDAG_RS16475;Name=modB;gbkey=Gene;gene=modB;gene_biotype=protein_coding;locus_tag=BDAG_RS16475;old_locus_tag=BDAG_02849
NZ_CH482381.1|	59761	C	T	C	-	-	-	-	-	0.0210526	N	ID=gene-BDAG_RS16475;Name=modB;gbkey=Gene;gene=modB;gene_biotype=protein_coding;locus_tag=BDAG_RS16475;old_locus_tag=BDAG_02849
NZ_CH482381.1|	65868	G	A	G	-	-	-	-	-	0.0224215	N	ID=gene-BDAG_RS16515;Name=BDAG_RS16515;gbkey=Gene;gene_biotype=protein_coding;locus_tag=BDAG_RS16515;old_locus_tag=BDAG_02857
NZ_CH482381.1|	68170	G	A	G	-	-	-	-	-	0.0306748	N	ID=gene-BDAG_RS16525;Name=BDAG_RS16525;gbkey=Gene;gene_biotype=protein_coding;locus_tag=BDAG_RS16525;old_locus_tag=BDAG_02859
NZ_CH482381.1|	101998	A	G	A	-	-	0.0134529	-	-	0.027972	N	ID=gene-BDAG_RS16655;Name=BDAG_RS16655;gbkey=Gene;gene_biotype=protein_coding;locus_tag=BDAG_RS16655;old_locus_tag=BDAG_02880
NZ_CH482381.1|	114151	G	A	G	-	-	-	-	-	0.020202	N	ID=gene-BDAG_RS16695;Name=BDAG_RS16695;gbkey=Gene;gene_biotype=protein_coding;locus_tag=BDAG_RS16695
NZ_CH482381.1|	128931	C	T	C	-	-	-	-	-	0.189441	Y	ID=gene-BDAG_RS16765;Name=BDAG_RS16765;gbkey=Gene;gene_biotype=protein_coding;locus_tag=BDAG_RS16765;old_locus_tag=BDAG_02898
NZ_CH482381.1|	146502	A	G	A	-	-	-	-	-	0.0700219	Y	ID=gene-BDAG_RS16855;Name=sdhC;gbkey=Gene;gene=sdhC;gene_biotype=protein_coding;locus_tag=BDAG_RS16855;old_locus_tag=BDAG_02913
NZ_CH482381.1|	152993	C	T	C	-	-	-	-	-	0.0225989	N	ID=gene-BDAG_RS16900;Name=BDAG_RS16900;gbkey=Gene;gene_biotype=pseudogene;locus_tag=BDAG_RS16900;old_locus_tag=BDAG_02920;pseudo=true
NZ_CH482381.1|	156055	C	T	C	-	-	-	-	-	0.0207254	N	ID=gene-BDAG_RS16915;Name=BDAG_RS16915;gbkey=Gene;gene_biotype=protein_coding;locus_tag=BDAG_RS16915;old_locus_tag=BDAG_02923
NZ_CH482381.1|	169405	A	G	A	-	-	-	-	-	0.0288066	N	ID=gene-BDAG_RS16985;Name=BDAG_RS16985;gbkey=Gene;gene_biotype=pseudogene;locus_tag=BDAG_RS16985;old_locus_tag=BDAG_02933;pseudo=true
NZ_CH482381.1|	170560	T	C	T	-	-	0.0148368	-	-	0.0201005	N	ID=gene-BDAG_RS16990;Name=folC;gbkey=Gene;gene=folC;gene_biotype=protein_coding;locus_tag=BDAG_RS16990;old_locus_tag=BDAG_02934
NZ_CH482381.1|	180306	G	A	G	-	-	-	-	-	0.0234742	N	ID=gene-BDAG_RS17030;Name=BDAG_RS17030;gbkey=Gene;gene_biotype=pseudogene;locus_tag=BDAG_RS17030;old_locus_tag=BDAG_02942;pseudo=true
NZ_CH482381.1|	181378	A	A	G	-	-	-	-	-	0.281991	Y	ID=gene-BDAG_RS17035;Name=BDAG_RS17035;gbkey=Gene;gene_biotype=pseudogene;locus_tag=BDAG_RS17035;old_locus_tag=BDAG_02943;pseudo=true
NZ_CH482381.1|	190940	T	C	T	-	-	-	-	-	0.0273224	N	N
NZ_CH482381.1|	197715	A	G	A	-	-	-	-	-	0.0233333	N	ID=gene-BDAG_RS17090;Name=fdnG;gbkey=Gene;gene=fdnG;gene_biotype=protein_coding;locus_tag=BDAG_RS17090;old_locus_tag=BDAG_02954
NZ_CH482381.1|	199198	A	G	A	-	-	-	-	-	0.132308	Y	ID=gene-BDAG_RS17095;Name=fdxH;gbkey=Gene;gene=fdxH;gene_biotype=protein_coding;locus_tag=BDAG_RS17095;old_locus_tag=BDAG_02955
NZ_CH482381.1|	200203	C	T	C	-	-	-	-	-	0.178322	Y	ID=gene-BDAG_RS17105;Name=fdhE;gbkey=Gene;gene=fdhE;gene_biotype=protein_coding;locus_tag=BDAG_RS17105;old_locus_tag=BDAG_02957
NZ_CH482381.1|	203050	C	T	C	-	-	-	-	-	0.0238095	N	ID=gene-BDAG_RS17115;Name=selB;gbkey=Gene;gene=selB;gene_biotype=protein_coding;locus_tag=BDAG_RS17115
NZ_CH482381.1|	205687	C	T	C	-	-	-	-	-	0.0348837	N	ID=gene-BDAG_RS17125;Name=BDAG_RS17125;gbkey=Gene;gene_biotype=protein_coding;locus_tag=BDAG_RS17125;old_locus_tag=BDAG_02959
NZ_CH482381.1|	231331	T	C	T	0.0119454	-	-	-	-	0.020979	N	ID=gene-BDAG_RS17240;Name=BDAG_RS17240;gbkey=Gene;gene_biotype=protein_coding;locus_tag=BDAG_RS17240;old_locus_tag=BDAG_02978
NZ_CH482381.1|	235999	C	T	C	-	-	-	-	-	0.156951	Y	ID=gene-BDAG_RS17255;Name=BDAG_RS17255;gbkey=Gene;gene_biotype=protein_coding;locus_tag=BDAG_RS17255
NZ_CH482381.1|	236527	C	T	C	-	-	-	-	-	0.208511	N	ID=gene-BDAG_RS17260;Name=BDAG_RS17260;gbkey=Gene;gene_biotype=protein_coding;locus_tag=BDAG_RS17260;old_locus_tag=BDAG_02981
NZ_CH482381.1|	242081	T	C	T	-	-	-	-	-	0.0210526	N	ID=gene-BDAG_RS17295;Name=BDAG_RS17295;gbkey=Gene;gene_biotype=protein_coding;locus_tag=BDAG_RS17295;old_locus_tag=BDAG_02988
NZ_CH482381.1|	253661	T	C	T	-	-	-	-	-	0.0231884	N	ID=gene-BDAG_RS17355;Name=BDAG_RS17355;gbkey=Gene;gene_biotype=protein_coding;locus_tag=BDAG_RS17355;old_locus_tag=BDAG_03000
NZ_CH482381.1|	253717	C	T	C	-	-	-	-	-	0.0208333	N	ID=gene-BDAG_RS17355;Name=BDAG_RS17355;gbkey=Gene;gene_biotype=protein_coding;locus_tag=BDAG_RS17355;old_locus_tag=BDAG_03000
NZ_CH482381.1|	261484	T	C	T	0.0102941	-	-	-	-	0.0303951	N	ID=gene-BDAG_RS17380;Name=BDAG_RS17380;gbkey=Gene;gene_biotype=protein_coding;locus_tag=BDAG_RS17380;old_locus_tag=BDAG_03003
NZ_CH482381.1|	261582	T	C	T	-	-	-	-	-	0.0201794	N	ID=gene-BDAG_RS17380;Name=BDAG_RS17380;gbkey=Gene;gene_biotype=protein_coding;locus_tag=BDAG_RS17380;old_locus_tag=BDAG_03003
NZ_CH482381.1|	263680	G	A	G	-	-	-	-	-	0.024055	N	ID=gene-BDAG_RS17380;Name=BDAG_RS17380;gbkey=Gene;gene_biotype=protein_coding;locus_tag=BDAG_RS17380;old_locus_tag=BDAG_03003
NZ_CH482381.1|	274111	C	T	C	-	-	-	-	-	0.168874	Y	N
NZ_CH482381.1|	274770	A	G	A	-	-	-	-	-	0.020595	N	ID=gene-BDAG_RS17425;Name=BDAG_RS17425;gbkey=Gene;gene_biotype=protein_coding;locus_tag=BDAG_RS17425;old_locus_tag=BDAG_03008
NZ_CH482381.1|	276241	A	G	A	-	-	-	-	-	0.0254777	N	N
NZ_CH482381.1|	280521	C	T	C	-	-	-	-	-	0.0217391	N	N
NZ_CH482381.1|	289936	A	G	A	-	-	-	-	-	0.0237389	N	ID=gene-BDAG_RS17480;Name=BDAG_RS17480;gbkey=Gene;gene_biotype=protein_coding;locus_tag=BDAG_RS17480;old_locus_tag=BDAG_03016
NZ_CH482381.1|	292214	G	A	G	-	-	-	-	-	0.0240964	N	ID=gene-BDAG_RS17495;Name=BDAG_RS17495;gbkey=Gene;gene_biotype=protein_coding;locus_tag=BDAG_RS17495;old_locus_tag=BDAG_03018
NZ_CH482381.1|	295356	G	A	G	-	-	-	-	-	0.0222222	N	ID=gene-BDAG_RS17510;Name=BDAG_RS17510;gbkey=Gene;gene_biotype=protein_coding;locus_tag=BDAG_RS17510
NZ_CH482381.1|	315481	A	G	A	-	-	-	-	-	0.0202703	N	ID=gene-BDAG_RS17605;Name=BDAG_RS17605;gbkey=Gene;gene_biotype=protein_coding;locus_tag=BDAG_RS17605;old_locus_tag=BDAG_03035
NZ_CH482381.1|	320832	T	C	T	-	-	-	-	-	0.0310345	N	ID=gene-BDAG_RS17625;Name=BDAG_RS17625;gbkey=Gene;gene_biotype=protein_coding;locus_tag=BDAG_RS17625;old_locus_tag=BDAG_03038
NZ_CH482381.1|	327110	G	A	G	-	-	-	-	-	0.0201613	N	ID=gene-BDAG_RS17655;Name=BDAG_RS17655;gbkey=Gene;gene_biotype=protein_coding;locus_tag=BDAG_RS17655;old_locus_tag=BDAG_03041
NZ_CH482381.1|	332432	A	G	A	-	-	-	-	-	0.0254958	N	N
NZ_CH482381.1|	343106	G	A	G	-	-	-	-	-	0.0206897	N	ID=gene-BDAG_RS17710;Name=BDAG_RS17710;gbkey=Gene;gene_biotype=protein_coding;locus_tag=BDAG_RS17710;old_locus_tag=BDAG_03050
NZ_CH482381.1|	359286	G	A	G	-	-	-	-	-	0.0254777	N	ID=gene-BDAG_RS17770;Name=BDAG_RS17770;gbkey=Gene;gene_biotype=protein_coding;locus_tag=BDAG_RS17770;old_locus_tag=BDAG_03061
NZ_CH482381.1|	378787	C	T	C	-	-	-	-	-	0.020202	N	N
NZ_CH482381.1|	388860	A	G	A	-	-	-	-	-	0.369863	Y	ID=gene-BDAG_RS30065;Name=BDAG_RS30065;gbkey=Gene;gene_biotype=protein_coding;locus_tag=BDAG_RS30065
NZ_CH482381.1|	405175	C	T	C	-	-	-	-	-	0.0244755	N	N
NZ_CH482381.1|	407445	A	G	A	-	-	-	-	-	0.0274314	N	N
NZ_CH482381.1|	411650	A	G	A	0.0119048	-	-	-	-	0.0295567	N	ID=gene-BDAG_RS18035;Name=BDAG_RS18035;gbkey=Gene;gene_biotype=protein_coding;locus_tag=BDAG_RS18035;old_locus_tag=BDAG_03104
NZ_CH482381.1|	412052	C	T	C	-	-	-	-	-	0.02	N	ID=gene-BDAG_RS18035;Name=BDAG_RS18035;gbkey=Gene;gene_biotype=protein_coding;locus_tag=BDAG_RS18035;old_locus_tag=BDAG_03104
NZ_CH482381.1|	413925	G	T	G	-	-	-	-	-	0.12749	Y	ID=gene-BDAG_RS18045;Name=BDAG_RS18045;gbkey=Gene;gene_biotype=pseudogene;locus_tag=BDAG_RS18045;partial=true;pseudo=true;start_range=.,413879
NZ_CH482381.1|	420652	A	G	A	-	-	-	-	-	0.0271739	N	N
NZ_CH482381.1|	423462	A	G	A	-	-	-	-	-	0.149573	Y	ID=gene-BDAG_RS18085;Name=glmS;gbkey=Gene;gene=glmS;gene_biotype=protein_coding;locus_tag=BDAG_RS18085;partial=true;start_range=.,422219
NZ_CH482381.1|	425314	A	G	A	-	-	-	-	-	0.0236967	Y	ID=gene-BDAG_RS18095;Name=pgaC;gbkey=Gene;gene=pgaC;gene_biotype=protein_coding;locus_tag=BDAG_RS18095
NZ_CH482381.1|	426615	C	T	C	-	-	-	-	-	0.0393013	N	ID=gene-BDAG_RS18100;Name=pgaB;gbkey=Gene;gene=pgaB;gene_biotype=protein_coding;locus_tag=BDAG_RS18100;old_locus_tag=BDAG_03112
NZ_CH482381.1|	441935	G	A	G	-	-	-	-	-	0.0263158	N	ID=gene-BDAG_RS18145;Name=BDAG_RS18145;gbkey=Gene;gene_biotype=protein_coding;locus_tag=BDAG_RS18145;old_locus_tag=BDAG_03119
NZ_CH482381.1|	445462	A	G	A	-	-	-	-	-	0.0231023	N	ID=gene-BDAG_RS18155;Name=BDAG_RS18155;gbkey=Gene;gene_biotype=protein_coding;locus_tag=BDAG_RS18155;old_locus_tag=BDAG_03121
NZ_CH482381.1|	446134	T	C	T	-	-	-	-	-	0.0236486	N	ID=gene-BDAG_RS18155;Name=BDAG_RS18155;gbkey=Gene;gene_biotype=protein_coding;locus_tag=BDAG_RS18155;old_locus_tag=BDAG_03121
NZ_CH482381.1|	446651	C	T	C	-	-	-	-	-	0.0222222	N	ID=gene-BDAG_RS18155;Name=BDAG_RS18155;gbkey=Gene;gene_biotype=protein_coding;locus_tag=BDAG_RS18155;old_locus_tag=BDAG_03121
NZ_CH482381.1|	448185	T	C	T	-	-	-	-	-	0.0227273	N	ID=gene-BDAG_RS18165;Name=BDAG_RS18165;gbkey=Gene;gene_biotype=protein_coding;locus_tag=BDAG_RS18165;old_locus_tag=BDAG_03122
NZ_CH482381.1|	474470	C	T	C	-	-	-	-	-	0.0203252	N	ID=gene-BDAG_RS18280;Name=BDAG_RS18280;gbkey=Gene;gene_biotype=pseudogene;locus_tag=BDAG_RS18280;old_locus_tag=BDAG_03139;pseudo=true
NZ_CH482381.1|	478849	T	C	T	-	-	-	-	-	0.0310881	N	N
NZ_CH482381.1|	482298	C	G	C	-	-	-	-	-	0.0340909	N	ID=gene-BDAG_RS30090;Name=BDAG_RS30090;gbkey=Gene;gene_biotype=protein_coding;locus_tag=BDAG_RS30090
NZ_CH482381.1|	504421	G	A	G	-	-	-	-	-	0.363057	Y	ID=gene-BDAG_RS18410;Name=BDAG_RS18410;gbkey=Gene;gene_biotype=pseudogene;locus_tag=BDAG_RS18410;pseudo=true
NZ_CH482381.1|	522186	A	G	A	-	-	-	-	-	0.0215385	N	ID=gene-BDAG_RS18485;Name=BDAG_RS18485;gbkey=Gene;gene_biotype=protein_coding;locus_tag=BDAG_RS18485;old_locus_tag=BDAG_03171
NZ_CH482381.1|	540754	A	G	A	-	-	-	-	-	0.0222222	N	ID=gene-BDAG_RS18555;Name=BDAG_RS18555;gbkey=Gene;gene_biotype=protein_coding;locus_tag=BDAG_RS18555;old_locus_tag=BDAG_03184
NZ_CH482381.1|	554959	T	C	T	-	-	-	-	-	0.0248447	N	ID=gene-BDAG_RS18605;Name=BDAG_RS18605;gbkey=Gene;gene_biotype=protein_coding;locus_tag=BDAG_RS18605;old_locus_tag=BDAG_03194
NZ_CH482381.1|	574251	A	G	A	-	-	-	-	-	0.28821	Y	ID=gene-BDAG_RS18670;Name=BDAG_RS18670;gbkey=Gene;gene_biotype=protein_coding;locus_tag=BDAG_RS18670;old_locus_tag=BDAG_03205
NZ_CH482381.1|	574741	C	T	C	-	-	-	-	-	0.029304	N	ID=gene-BDAG_RS18670;Name=BDAG_RS18670;gbkey=Gene;gene_biotype=protein_coding;locus_tag=BDAG_RS18670;old_locus_tag=BDAG_03205
NZ_CH482381.1|	584500	A	G	A	-	-	-	-	-	0.0268456	N	ID=gene-BDAG_RS18725;Name=BDAG_RS18725;gbkey=Gene;gene_biotype=protein_coding;locus_tag=BDAG_RS18725;old_locus_tag=BDAG_03215
NZ_CH482381.1|	614150	G	A	G	-	-	-	-	-	0.0220588	N	ID=gene-BDAG_RS18870;Name=BDAG_RS18870;gbkey=Gene;gene_biotype=protein_coding;locus_tag=BDAG_RS18870;old_locus_tag=BDAG_03236
NZ_CH482381.1|	618906	G	A	G	-	-	-	-	-	0.0421687	N	ID=gene-BDAG_RS18895;Name=BDAG_RS18895;gbkey=Gene;gene_biotype=protein_coding;locus_tag=BDAG_RS18895;old_locus_tag=BDAG_03241
NZ_CH482381.1|	641557	C	T	C	-	-	-	-	-	0.0698925	Y	ID=gene-BDAG_RS18985;Name=BDAG_RS18985;gbkey=Gene;gene_biotype=protein_coding;locus_tag=BDAG_RS18985;old_locus_tag=BDAG_03258
NZ_CH482381.1|	647777	A	G	A	-	-	-	-	-	0.0222222	N	ID=gene-BDAG_RS19015;Name=BDAG_RS19015;gbkey=Gene;gene_biotype=protein_coding;locus_tag=BDAG_RS19015;old_locus_tag=BDAG_03263
NZ_CH482381.1|	656150	A	G	A	-	-	-	-	-	0.0258065	N	ID=gene-BDAG_RS19050;Name=BDAG_RS19050;gbkey=Gene;gene_biotype=pseudogene;locus_tag=BDAG_RS19050;old_locus_tag=BDAG_03269;pseudo=true
NZ_CH482381.1|	678185	T	T	A	-	-	-	-	-	0.297059	Y	ID=gene-BDAG_RS19165;Name=BDAG_RS19165;gbkey=Gene;gene_biotype=protein_coding;locus_tag=BDAG_RS19165;old_locus_tag=BDAG_03290
NZ_CH482381.1|	679220	C	T	C	-	-	-	-	-	0.1875	Y	ID=gene-BDAG_RS19165;Name=BDAG_RS19165;gbkey=Gene;gene_biotype=protein_coding;locus_tag=BDAG_RS19165;old_locus_tag=BDAG_03290
NZ_CH482381.1|	679579	C	T	C	-	-	-	-	-	0.0245399	N	ID=gene-BDAG_RS19170;Name=BDAG_RS19170;gbkey=Gene;gene_biotype=protein_coding;locus_tag=BDAG_RS19170;old_locus_tag=BDAG_03291
NZ_CH482381.1|	680647	G	A	G	-	-	-	-	-	0.0440529	N	N
NZ_CH482381.1|	682032	C	T	C	-	-	-	-	-	0.025	N	ID=gene-BDAG_RS19185;Name=BDAG_RS19185;gbkey=Gene;gene_biotype=protein_coding;locus_tag=BDAG_RS19185;old_locus_tag=BDAG_03294
NZ_CH482381.1|	682984	C	T	C	-	-	-	-	-	0.03125	N	N
NZ_CH482381.1|	686187	A	G	A	-	-	-	-	-	0.0204082	N	ID=gene-BDAG_RS19210;Name=BDAG_RS19210;gbkey=Gene;gene_biotype=pseudogene;locus_tag=BDAG_RS19210;old_locus_tag=BDAG_03298;pseudo=true
NZ_CH482381.1|	687369	G	A	G	-	-	-	-	-	0.0221239	N	ID=gene-BDAG_RS19210;Name=BDAG_RS19210;gbkey=Gene;gene_biotype=pseudogene;locus_tag=BDAG_RS19210;old_locus_tag=BDAG_03298;pseudo=true
NZ_CH482381.1|	708233	G	A	G	-	-	-	-	-	0.157459	Y	ID=gene-BDAG_RS19270;Name=BDAG_RS19270;gbkey=Gene;gene_biotype=protein_coding;locus_tag=BDAG_RS19270;old_locus_tag=BDAG_03306
NZ_CH482381.1|	709379	C	T	C	-	-	-	-	-	0.0251256	N	N
NZ_CH482381.1|	721452	G	A	G	-	-	-	-	-	0.0246914	N	ID=gene-BDAG_RS19330;Name=BDAG_RS19330;gbkey=Gene;gene_biotype=protein_coding;locus_tag=BDAG_RS19330;old_locus_tag=BDAG_03319
NZ_CH482381.1|	738044	C	T	C	-	-	-	-	-	0.0207254	N	ID=gene-BDAG_RS19405;Name=BDAG_RS19405;gbkey=Gene;gene_biotype=protein_coding;locus_tag=BDAG_RS19405;old_locus_tag=BDAG_03331
NZ_CH482381.1|	752330	A	G	A	-	-	-	-	-	0.0242915	N	ID=gene-BDAG_RS19460;Name=BDAG_RS19460;gbkey=Gene;gene_biotype=protein_coding;locus_tag=BDAG_RS19460;old_locus_tag=BDAG_03341
NZ_CH482381.1|	754308	A	G	A	-	-	-	-	-	0.0208333	N	N
NZ_CH482381.1|	791144	G	A	G	-	0.0112045	-	-	-	0.0281125	N	ID=gene-BDAG_RS19620;Name=tssH;gbkey=Gene;gene=tssH;gene_biotype=protein_coding;locus_tag=BDAG_RS19620;old_locus_tag=BDAG_03366
NZ_CH482381.1|	791509	G	A	G	-	-	-	-	-	0.0221239	N	ID=gene-BDAG_RS19620;Name=tssH;gbkey=Gene;gene=tssH;gene_biotype=protein_coding;locus_tag=BDAG_RS19620;old_locus_tag=BDAG_03366
NZ_CH482381.1|	798248	G	A	G	-	-	-	-	-	0.0220264	N	ID=gene-BDAG_RS19645;Name=BDAG_RS19645;gbkey=Gene;gene_biotype=protein_coding;locus_tag=BDAG_RS19645;old_locus_tag=BDAG_03369
NZ_CH482381.1|	801260	C	T	C	-	-	-	-	-	0.0221402	N	ID=gene-BDAG_RS19655;Name=BDAG_RS19655;gbkey=Gene;gene_biotype=pseudogene;locus_tag=BDAG_RS19655;old_locus_tag=BDAG_03371;pseudo=true
NZ_CH482381.1|	802900	G	A	G	-	-	-	-	-	0.0207612	N	ID=gene-BDAG_RS19665;Name=BDAG_RS19665;gbkey=Gene;gene_biotype=protein_coding;locus_tag=BDAG_RS19665;old_locus_tag=BDAG_03372
NZ_CH482381.1|	812500	T	C	T	-	-	-	-	-	0.02	N	ID=gene-BDAG_RS19705;Name=BDAG_RS19705;gbkey=Gene;gene_biotype=protein_coding;locus_tag=BDAG_RS19705;old_locus_tag=BDAG_03379
NZ_CH482381.1|	847079	G	A	G	-	-	-	-	-	0.0259259	N	ID=gene-BDAG_RS19880;Name=uxuA;gbkey=Gene;gene=uxuA;gene_biotype=protein_coding;locus_tag=BDAG_RS19880;old_locus_tag=BDAG_03410
NZ_CH482381.1|	858991	A	G	A	-	-	-	-	-	0.0232558	N	ID=gene-BDAG_RS19920;Name=BDAG_RS19920;gbkey=Gene;gene_biotype=protein_coding;locus_tag=BDAG_RS19920;old_locus_tag=BDAG_03418
NZ_CH482381.1|	870486	G	A	G	-	-	-	-	-	0.0215054	N	ID=gene-BDAG_RS19965;Name=BDAG_RS19965;gbkey=Gene;gene_biotype=protein_coding;locus_tag=BDAG_RS19965;old_locus_tag=BDAG_03427
NZ_CH482381.1|	878219	T	C	T	-	-	-	-	-	0.0202312	N	ID=gene-BDAG_RS19995;Name=BDAG_RS19995;gbkey=Gene;gene_biotype=protein_coding;locus_tag=BDAG_RS19995;old_locus_tag=BDAG_03432
NZ_CH482381.1|	891326	C	T	C	-	-	-	-	-	0.0225225	N	ID=gene-BDAG_RS20050;Name=paaF;gbkey=Gene;gene=paaF;gene_biotype=protein_coding;locus_tag=BDAG_RS20050;old_locus_tag=BDAG_03442
NZ_CH482381.1|	933804	A	G	A	-	-	-	-	-	0.021164	N	ID=gene-BDAG_RS20225;Name=BDAG_RS20225;gbkey=Gene;gene_biotype=protein_coding;locus_tag=BDAG_RS20225;old_locus_tag=BDAG_03471
NZ_CH482381.1|	941178	T	T	C	-	-	-	-	-	0.0283019	Y	ID=gene-BDAG_RS20255;Name=BDAG_RS20255;gbkey=Gene;gene_biotype=protein_coding;locus_tag=BDAG_RS20255;old_locus_tag=BDAG_03477
NZ_CH482381.1|	947791	T	C	T	-	-	-	-	-	0.0239521	N	ID=gene-BDAG_RS20290;Name=BDAG_RS20290;gbkey=Gene;gene_biotype=protein_coding;locus_tag=BDAG_RS20290;old_locus_tag=BDAG_03484
NZ_CH482381.1|	970187	T	C	T	-	-	-	-	-	0.0205761	N	ID=gene-BDAG_RS20385;Name=BDAG_RS20385;gbkey=Gene;gene_biotype=protein_coding;locus_tag=BDAG_RS20385;old_locus_tag=BDAG_03503
NZ_CH482381.1|	982596	A	G	A	-	-	-	-	-	0.0234742	N	ID=gene-BDAG_RS20450;Name=BDAG_RS20450;gbkey=Gene;gene_biotype=protein_coding;locus_tag=BDAG_RS20450;old_locus_tag=BDAG_03513
NZ_CH482381.1|	989589	A	G	A	-	-	-	-	-	0.0220264	N	ID=gene-BDAG_RS20475;Name=BDAG_RS20475;gbkey=Gene;gene_biotype=protein_coding;locus_tag=BDAG_RS20475;old_locus_tag=BDAG_03518
NZ_CH482381.1|	991327	T	C	T	-	-	-	-	-	0.0258303	N	ID=gene-BDAG_RS20480;Name=BDAG_RS20480;gbkey=Gene;gene_biotype=protein_coding;locus_tag=BDAG_RS20480;old_locus_tag=BDAG_03519
NZ_CH482381.1|	994244	A	G	A	-	-	0.0145161	-	-	0.0216216	N	N
NZ_CH482381.1|	1006000	T	C	T	-	-	-	-	-	0.0204082	N	ID=gene-BDAG_RS20545;Name=BDAG_RS20545;gbkey=Gene;gene_biotype=protein_coding;locus_tag=BDAG_RS20545;old_locus_tag=BDAG_03531
NZ_CH482381.1|	1012977	C	T	C	-	-	-	-	-	0.172867	Y	N
NZ_CH482381.1|	1017822	A	A	G	-	-	-	-	-	0.369231	Y	ID=gene-BDAG_RS20615;Name=BDAG_RS20615;gbkey=Gene;gene_biotype=protein_coding;locus_tag=BDAG_RS20615;old_locus_tag=BDAG_03544
NZ_CH482381.1|	1038457	G	A	G	-	-	-	-	-	0.0273556	N	ID=gene-BDAG_RS20725;Name=BDAG_RS20725;gbkey=Gene;gene_biotype=protein_coding;locus_tag=BDAG_RS20725;old_locus_tag=BDAG_03557
NZ_CH482381.1|	1039936	C	A	C	-	-	-	-	-	0.0207254	N	N
NZ_CH482381.1|	1059222	A	G	A	-	-	-	-	-	0.169192	Y	N
NZ_CH482381.1|	1063430	A	G	A	-	-	-	-	-	0.0263158	N	ID=gene-BDAG_RS20830;Name=BDAG_RS20830;gbkey=Gene;gene_biotype=pseudogene;locus_tag=BDAG_RS20830;old_locus_tag=BDAG_03576;pseudo=true
NZ_CH482381.1|	1085741	G	A	G	-	-	-	-	-	0.223629	Y	N
NZ_CH482381.1|	1093621	A	G	A	-	-	-	-	-	0.0253968	N	ID=gene-BDAG_RS20960;Name=BDAG_RS20960;gbkey=Gene;gene_biotype=protein_coding;locus_tag=BDAG_RS20960;old_locus_tag=BDAG_03602
NZ_CH482381.1|	1094009	C	T	C	-	-	-	-	-	0.0201613	N	ID=gene-BDAG_RS20960;Name=BDAG_RS20960;gbkey=Gene;gene_biotype=protein_coding;locus_tag=BDAG_RS20960;old_locus_tag=BDAG_03602
NZ_CH482381.1|	1124034	A	G	A	-	-	-	-	-	0.116279	Y	ID=gene-BDAG_RS21105;Name=BDAG_RS21105;gbkey=Gene;gene_biotype=protein_coding;locus_tag=BDAG_RS21105;old_locus_tag=BDAG_03624
NZ_CH482381.1|	1129537	A	G	A	-	-	-	-	-	0.0283688	N	ID=gene-BDAG_RS21125;Name=BDAG_RS21125;gbkey=Gene;gene_biotype=protein_coding;locus_tag=BDAG_RS21125;old_locus_tag=BDAG_03627
NZ_CH482381.1|	1132661	T	C	T	-	-	-	-	-	0.0227273	N	ID=gene-BDAG_RS21145;Name=BDAG_RS21145;gbkey=Gene;gene_biotype=protein_coding;locus_tag=BDAG_RS21145;old_locus_tag=BDAG_03631
NZ_CH482381.1|	1182822	G	G	A	-	-	-	-	-	0.264706	N	ID=gene-BDAG_RS21280;Name=BDAG_RS21280;gbkey=Gene;gene_biotype=protein_coding;locus_tag=BDAG_RS21280
NZ_CH482381.1|	1184566	A	G	A	-	-	-	-	-	0.0223464	N	ID=gene-BDAG_RS21290;Name=treA;gbkey=Gene;gene=treA;gene_biotype=protein_coding;locus_tag=BDAG_RS21290;old_locus_tag=BDAG_03654
NZ_CH482381.1|	1191313	C	T	C	-	-	-	-	-	0.030303	N	ID=gene-BDAG_RS21315;Name=BDAG_RS21315;gbkey=Gene;gene_biotype=protein_coding;locus_tag=BDAG_RS21315;old_locus_tag=BDAG_03657
NZ_CH482381.1|	1196764	G	A	G	-	-	-	-	-	0.0748899	Y	ID=gene-BDAG_RS21350;Name=BDAG_RS21350;gbkey=Gene;gene_biotype=protein_coding;locus_tag=BDAG_RS21350;old_locus_tag=BDAG_03663
NZ_CH482381.1|	1197834	C	T	C	-	-	-	-	-	0.0229358	N	ID=gene-BDAG_RS21355;Name=BDAG_RS21355;gbkey=Gene;gene_biotype=protein_coding;locus_tag=BDAG_RS21355;old_locus_tag=BDAG_03664
NZ_CH482381.1|	1204261	G	A	G	-	-	-	-	-	0.0201342	N	ID=gene-BDAG_RS21375;Name=BDAG_RS21375;gbkey=Gene;gene_biotype=protein_coding;locus_tag=BDAG_RS21375;old_locus_tag=BDAG_03666;partial=true;start_range=.,1204034
NZ_CH482381.1|	1207712	T	C	T	-	0.0191939	-	-	-	0.0267062	N	ID=gene-BDAG_RS21400;Name=BDAG_RS21400;gbkey=Gene;gene_biotype=protein_coding;locus_tag=BDAG_RS21400;old_locus_tag=BDAG_03670
NZ_CH482381.1|	1209220	A	G	A	-	-	-	-	-	0.104938	Y	ID=gene-BDAG_RS21410;Name=BDAG_RS21410;gbkey=Gene;gene_biotype=protein_coding;locus_tag=BDAG_RS21410;old_locus_tag=BDAG_03672
NZ_CH482381.1|	1211664	C	C	T	-	-	-	-	-	0.34375	Y	ID=gene-BDAG_RS21420;Name=BDAG_RS21420;gbkey=Gene;gene_biotype=protein_coding;locus_tag=BDAG_RS21420;old_locus_tag=BDAG_03674
NZ_CH482381.1|	1211966	G	A	G	-	-	-	-	-	0.10274	Y	ID=gene-BDAG_RS21420;Name=BDAG_RS21420;gbkey=Gene;gene_biotype=protein_coding;locus_tag=BDAG_RS21420;old_locus_tag=BDAG_03674
NZ_CH482381.1|	1219717	G	C	G	-	-	-	-	-	0.153005	Y	ID=gene-BDAG_RS21465;Name=BDAG_RS21465;gbkey=Gene;gene_biotype=protein_coding;locus_tag=BDAG_RS21465;old_locus_tag=BDAG_03683
NZ_CH482381.1|	1224104	G	A	G	-	-	-	-	-	0.0242424	N	ID=gene-BDAG_RS21485;Name=BDAG_RS21485;gbkey=Gene;gene_biotype=protein_coding;locus_tag=BDAG_RS21485;old_locus_tag=BDAG_03687
NZ_CH482381.1|	1231375	A	C	A	-	-	-	-	-	0.0418848	Y	ID=gene-BDAG_RS21525;Name=penA;gbkey=Gene;gene=penA;gene_biotype=pseudogene;locus_tag=BDAG_RS21525;old_locus_tag=BDAG_03694;partial=true;pseudo=true;start_range=.,1230823
NZ_CH482381.1|	1235653	C	T	C	-	-	-	-	-	0.0650407	Y	ID=gene-BDAG_RS21545;Name=BDAG_RS21545;gbkey=Gene;gene_biotype=pseudogene;locus_tag=BDAG_RS21545;old_locus_tag=BDAG_03698;partial=true;pseudo=true;start_range=.,1234525
NZ_CH482381.1|	1235987	A	G	A	-	-	-	-	-	0.0245098	N	N
NZ_CH482381.1|	1244208	A	G	A	-	-	-	-	-	0.065534	Y	ID=gene-BDAG_RS30220;Name=BDAG_RS30220;gbkey=Gene;gene_biotype=protein_coding;locus_tag=BDAG_RS30220
NZ_CH482381.1|	1255917	T	C	T	-	-	-	-	-	0.02	N	ID=gene-BDAG_RS21635;Name=BDAG_RS21635;gbkey=Gene;gene_biotype=protein_coding;locus_tag=BDAG_RS21635;old_locus_tag=BDAG_03714
NZ_CH482381.1|	1257753	T	C	T	-	-	-	-	-	0.0257511	N	ID=gene-BDAG_RS21645;Name=mmsA;gbkey=Gene;gene=mmsA;gene_biotype=protein_coding;locus_tag=BDAG_RS21645;old_locus_tag=BDAG_03716
NZ_CH482381.1|	1269320	G	A	G	-	-	-	-	-	0.0823864	Y	N
NZ_CH482381.1|	1275723	T	C	T	-	-	-	-	-	0.140271	Y	ID=gene-BDAG_RS21735;Name=BDAG_RS21735;gbkey=Gene;gene_biotype=protein_coding;locus_tag=BDAG_RS21735;old_locus_tag=BDAG_03731
NZ_CH482381.1|	1284033	G	A	G	-	-	-	-	-	0.047486	Y	ID=gene-BDAG_RS21765;Name=BDAG_RS21765;gbkey=Gene;gene_biotype=protein_coding;locus_tag=BDAG_RS21765
NZ_CH482381.1|	1292652	G	A	G	-	-	-	-	-	0.0303951	N	ID=gene-BDAG_RS21800;Name=BDAG_RS21800;gbkey=Gene;gene_biotype=protein_coding;locus_tag=BDAG_RS21800;old_locus_tag=BDAG_03737
NZ_CH482381.1|	1302895	G	A	G	-	-	-	-	-	0.0263158	Y	ID=gene-BDAG_RS21850;Name=BDAG_RS21850;gbkey=Gene;gene_biotype=protein_coding;locus_tag=BDAG_RS21850;old_locus_tag=BDAG_03747
NZ_CH482381.1|	1317784	G	A	G	-	-	-	-	-	0.0204082	N	N
NZ_CH482381.1|	1320454	T	C	T	-	-	-	-	-	0.158065	Y	ID=gene-BDAG_RS21935;Name=BDAG_RS21935;gbkey=Gene;gene_biotype=protein_coding;locus_tag=BDAG_RS21935;old_locus_tag=BDAG_03763
NZ_CH482381.1|	1321229	G	G	A	-	-	-	-	-	0.244131	Y	ID=gene-BDAG_RS21940;Name=BDAG_RS21940;gbkey=Gene;gene_biotype=protein_coding;locus_tag=BDAG_RS21940;old_locus_tag=BDAG_03764
NZ_CH482381.1|	1346104	G	A	G	-	-	-	-	-	0.022831	N	ID=gene-BDAG_RS22065;Name=betC;gbkey=Gene;gene=betC;gene_biotype=protein_coding;locus_tag=BDAG_RS22065;old_locus_tag=BDAG_03787
NZ_CH482381.1|	1365406	T	C	T	-	-	-	-	-	0.0286738	N	ID=gene-BDAG_RS22155;Name=BDAG_RS22155;gbkey=Gene;gene_biotype=protein_coding;locus_tag=BDAG_RS22155;old_locus_tag=BDAG_03803
NZ_CH482381.1|	1386590	G	A	G	-	-	-	-	-	0.0220126	N	ID=gene-BDAG_RS22245;Name=BDAG_RS22245;gbkey=Gene;gene_biotype=protein_coding;locus_tag=BDAG_RS22245;old_locus_tag=BDAG_03819
NZ_CH482381.1|	1405095	T	C	T	-	-	-	-	-	0.0234604	N	ID=gene-BDAG_RS22360;Name=BDAG_RS22360;gbkey=Gene;gene_biotype=protein_coding;locus_tag=BDAG_RS22360;old_locus_tag=BDAG_03838
NZ_CH482381.1|	1412346	T	C	T	-	-	-	-	-	0.0858896	Y	N
NZ_CH482381.1|	1422162	G	A	G	-	-	-	-	-	0.0304878	N	ID=gene-BDAG_RS22435;Name=BDAG_RS22435;gbkey=Gene;gene_biotype=protein_coding;locus_tag=BDAG_RS22435;old_locus_tag=BDAG_03852
NZ_CH482381.1|	1424726	G	A	G	-	-	-	-	-	0.0213675	N	ID=gene-BDAG_RS22455;Name=BDAG_RS22455;gbkey=Gene;gene_biotype=pseudogene;locus_tag=BDAG_RS22455;old_locus_tag=BDAG_03856;pseudo=true
NZ_CH482381.1|	1433308	T	C	T	-	-	-	-	-	0.0243902	N	ID=gene-BDAG_RS22485;Name=choW;gbkey=Gene;gene=choW;gene_biotype=protein_coding;locus_tag=BDAG_RS22485;old_locus_tag=BDAG_03861
NZ_CH482381.1|	1439667	T	C	T	-	-	-	-	-	0.0725191	Y	ID=gene-BDAG_RS30250;Name=BDAG_RS30250;gbkey=Gene;gene_biotype=pseudogene;locus_tag=BDAG_RS30250;pseudo=true
NZ_CH482381.1|	1440481	T	C	T	-	-	-	-	-	0.0612245	N	ID=gene-BDAG_RS30250;Name=BDAG_RS30250;gbkey=Gene;gene_biotype=pseudogene;locus_tag=BDAG_RS30250;pseudo=true
NZ_CH482381.1|	1445078	A	G	A	-	-	-	-	-	0.218954	Y	ID=gene-BDAG_RS30250;Name=BDAG_RS30250;gbkey=Gene;gene_biotype=pseudogene;locus_tag=BDAG_RS30250;pseudo=true
NZ_CH482381.1|	1450906	A	G	A	-	-	-	-	-	0.023622	N	ID=gene-BDAG_RS22585;Name=BDAG_RS22585;gbkey=Gene;gene_biotype=protein_coding;locus_tag=BDAG_RS22585;old_locus_tag=BDAG_03874
NZ_CH482381.1|	1466473	T	T	C	-	-	-	-	-	0.0409836	Y	ID=gene-BDAG_RS22640;Name=BDAG_RS22640;gbkey=Gene;gene_biotype=protein_coding;locus_tag=BDAG_RS22640;old_locus_tag=BDAG_03884
NZ_CH482381.1|	1466586	A	G	A	-	-	-	-	-	0.02	N	ID=gene-BDAG_RS22640;Name=BDAG_RS22640;gbkey=Gene;gene_biotype=protein_coding;locus_tag=BDAG_RS22640;old_locus_tag=BDAG_03884
NZ_CH482381.1|	1480092	G	A	G	-	-	-	-	-	0.0204082	N	ID=gene-BDAG_RS22695;Name=BDAG_RS22695;gbkey=Gene;gene_biotype=pseudogene;locus_tag=BDAG_RS22695;pseudo=true
NZ_CH482381.1|	1492777	G	A	G	-	-	-	-	-	0.0260417	N	ID=gene-BDAG_RS22765;Name=BDAG_RS22765;gbkey=Gene;gene_biotype=protein_coding;locus_tag=BDAG_RS22765;old_locus_tag=BDAG_03904
NZ_CH482381.1|	1529759	C	T	C	-	-	-	-	-	0.0366492	N	ID=gene-BDAG_RS22895;Name=BDAG_RS22895;gbkey=Gene;gene_biotype=protein_coding;locus_tag=BDAG_RS22895;old_locus_tag=BDAG_03928
NZ_CH482381.1|	1537413	C	T	C	-	-	-	-	-	0.0272109	N	N
NZ_CH482381.1|	1541352	A	G	A	-	-	-	-	-	0.0285714	N	ID=gene-BDAG_RS22960;Name=kdgD;gbkey=Gene;gene=kdgD;gene_biotype=protein_coding;locus_tag=BDAG_RS22960;old_locus_tag=BDAG_03936
NZ_CH482381.1|	1556764	C	T	C	-	-	-	-	-	0.0204082	N	ID=gene-BDAG_RS23020;Name=BDAG_RS23020;gbkey=Gene;gene_biotype=protein_coding;locus_tag=BDAG_RS23020;old_locus_tag=BDAG_03948
NZ_CH482381.1|	1569472	G	A	G	-	-	-	-	-	0.363636	Y	ID=gene-BDAG_RS23075;Name=BDAG_RS23075;gbkey=Gene;gene_biotype=protein_coding;locus_tag=BDAG_RS23075;old_locus_tag=BDAG_03957
NZ_CH482381.1|	1571530	C	T	C	-	-	-	-	-	0.0201005	N	ID=gene-BDAG_RS23085;Name=BDAG_RS23085;gbkey=Gene;gene_biotype=protein_coding;locus_tag=BDAG_RS23085;old_locus_tag=BDAG_03959
NZ_CH482381.1|	1575589	G	A	G	-	-	-	-	-	0.180873	Y	N
NZ_CH482381.1|	1583080	T	C	T	-	-	-	0.0147059	-	0.039801	N	ID=gene-BDAG_RS23130;Name=BDAG_RS23130;gbkey=Gene;gene_biotype=pseudogene;locus_tag=BDAG_RS23130;old_locus_tag=BDAG_03968;pseudo=true
NZ_CH482381.1|	1604158	G	A	G	-	-	-	-	-	0.0237288	N	ID=gene-BDAG_RS23230;Name=BDAG_RS23230;gbkey=Gene;gene_biotype=protein_coding;locus_tag=BDAG_RS23230;old_locus_tag=BDAG_03985
NZ_CH482381.1|	1604185	A	G	A	-	0.0145985	-	-	-	0.0316206	N	ID=gene-BDAG_RS23230;Name=BDAG_RS23230;gbkey=Gene;gene_biotype=protein_coding;locus_tag=BDAG_RS23230;old_locus_tag=BDAG_03985
NZ_CH482381.1|	1610535	A	G	A	-	-	-	-	-	0.137026	Y	N
NZ_CH482381.1|	1628816	G	A	G	-	-	-	-	-	0.026738	N	N
NZ_CH482381.1|	1642746	G	A	G	-	-	-	-	-	0.0202703	N	N
NZ_CH482381.1|	1650447	T	C	T	-	-	-	-	-	0.0254777	N	ID=gene-BDAG_RS23465;Name=BDAG_RS23465;gbkey=Gene;gene_biotype=protein_coding;locus_tag=BDAG_RS23465;old_locus_tag=BDAG_04028
NZ_CH482381.1|	1670786	T	C	T	-	-	-	-	-	0.328736	Y	ID=gene-BDAG_RS23550;Name=BDAG_RS23550;gbkey=Gene;gene_biotype=protein_coding;locus_tag=BDAG_RS23550
NZ_CH482381.1|	1676977	G	A	G	-	-	-	-	-	0.0331126	N	ID=gene-BDAG_RS23575;Name=BDAG_RS23575;gbkey=Gene;gene_biotype=protein_coding;locus_tag=BDAG_RS23575;old_locus_tag=BDAG_04045
NZ_CH482381.1|	1679269	C	T	C	-	-	-	-	-	0.0207469	N	ID=gene-BDAG_RS23585;Name=BDAG_RS23585;gbkey=Gene;gene_biotype=protein_coding;locus_tag=BDAG_RS23585;old_locus_tag=BDAG_04047
NZ_CH482381.1|	1681154	C	T	C	-	-	-	-	-	0.0211268	N	ID=gene-BDAG_RS23590;Name=BDAG_RS23590;gbkey=Gene;gene_biotype=protein_coding;locus_tag=BDAG_RS23590;old_locus_tag=BDAG_04048
NZ_CH482381.1|	1686361	T	C	T	-	-	-	-	-	0.0235849	N	ID=gene-BDAG_RS23615;Name=BDAG_RS23615;gbkey=Gene;gene_biotype=protein_coding;locus_tag=BDAG_RS23615;old_locus_tag=BDAG_04053
NZ_CH482381.1|	1691917	G	A	G	-	-	-	-	-	0.0502793	Y	ID=gene-BDAG_RS23640;Name=BDAG_RS23640;gbkey=Gene;gene_biotype=protein_coding;locus_tag=BDAG_RS23640;old_locus_tag=BDAG_04056
NZ_CH482381.1|	1712949	A	G	A	-	-	-	-	-	0.024911	N	ID=gene-BDAG_RS23750;Name=BDAG_RS23750;gbkey=Gene;gene_biotype=pseudogene;locus_tag=BDAG_RS23750;old_locus_tag=BDAG_04074;pseudo=true
NZ_CH482381.1|	1722137	A	G	A	-	-	-	-	-	0.0786517	Y	ID=gene-BDAG_RS30300;Name=BDAG_RS30300;gbkey=Gene;gene_biotype=protein_coding;locus_tag=BDAG_RS30300
NZ_CH482381.1|	1728717	C	A	C	-	-	-	-	-	0.189723	Y	ID=gene-BDAG_RS23835;Name=BDAG_RS23835;gbkey=Gene;gene_biotype=protein_coding;locus_tag=BDAG_RS23835;old_locus_tag=BDAG_04089
NZ_CH482381.1|	1732798	C	T	C	-	-	-	-	-	0.020202	N	ID=gene-BDAG_RS23860;Name=BDAG_RS23860;gbkey=Gene;gene_biotype=protein_coding;locus_tag=BDAG_RS23860;old_locus_tag=BDAG_04094
NZ_CH482381.1|	1742764	C	T	C	-	-	-	-	-	0.0206186	N	ID=gene-BDAG_RS23905;Name=BDAG_RS23905;gbkey=Gene;gene_biotype=protein_coding;locus_tag=BDAG_RS23905;old_locus_tag=BDAG_04101
NZ_CH482381.1|	1746460	T	C	T	-	-	-	-	-	0.0212014	N	ID=gene-BDAG_RS23920;Name=BDAG_RS23920;gbkey=Gene;gene_biotype=protein_coding;locus_tag=BDAG_RS23920;old_locus_tag=BDAG_04104
NZ_CH482381.1|	1749283	A	G	A	-	-	-	-	-	0.0207254	N	ID=gene-BDAG_RS23935;Name=BDAG_RS23935;gbkey=Gene;gene_biotype=protein_coding;locus_tag=BDAG_RS23935;old_locus_tag=BDAG_04107
NZ_CH482381.1|	1754444	T	C	T	-	-	-	-	-	0.0241935	N	ID=gene-BDAG_RS23950;Name=BDAG_RS23950;gbkey=Gene;gene_biotype=protein_coding;locus_tag=BDAG_RS23950
NZ_CH482381.1|	1761120	T	T	G	-	-	-	-	-	0.272	Y	ID=gene-BDAG_RS23980;Name=BDAG_RS23980;gbkey=Gene;gene_biotype=protein_coding;locus_tag=BDAG_RS23980;old_locus_tag=BDAG_04114
NZ_CH482381.1|	1761408	G	A	G	-	-	-	-	-	0.0204082	N	ID=gene-BDAG_RS23980;Name=BDAG_RS23980;gbkey=Gene;gene_biotype=protein_coding;locus_tag=BDAG_RS23980;old_locus_tag=BDAG_04114
NZ_CH482381.1|	1769727	G	A	G	-	-	-	-	-	0.0229358	N	ID=gene-BDAG_RS24010;Name=BDAG_RS24010;gbkey=Gene;gene_biotype=protein_coding;locus_tag=BDAG_RS24010;old_locus_tag=BDAG_04120
NZ_CH482381.1|	1785261	G	A	G	-	-	-	-	-	0.0333333	N	ID=gene-BDAG_RS24095;Name=BDAG_RS24095;gbkey=Gene;gene_biotype=pseudogene;locus_tag=BDAG_RS24095;old_locus_tag=BDAG_04134;pseudo=true
NZ_CH482381.1|	1814531	T	C	T	-	-	-	-	-	0.021978	N	ID=gene-BDAG_RS24225;Name=BDAG_RS24225;gbkey=Gene;gene_biotype=protein_coding;locus_tag=BDAG_RS24225;old_locus_tag=BDAG_04159
NZ_CH482381.1|	1818356	G	A	G	-	-	-	-	-	0.486056	Y	ID=gene-BDAG_RS24230;Name=BDAG_RS24230;gbkey=Gene;gene_biotype=protein_coding;locus_tag=BDAG_RS24230;old_locus_tag=BDAG_04160
NZ_CH482381.1|	1820602	G	A	G	-	-	-	-	-	0.0294118	N	ID=gene-BDAG_RS24245;Name=BDAG_RS24245;gbkey=Gene;gene_biotype=protein_coding;locus_tag=BDAG_RS24245;old_locus_tag=BDAG_04163
NZ_CH482381.1|	1822078	C	T	C	-	-	-	-	-	0.0232558	N	ID=gene-BDAG_RS24250;Name=BDAG_RS24250;gbkey=Gene;gene_biotype=protein_coding;locus_tag=BDAG_RS24250;old_locus_tag=BDAG_04164
NZ_CH482381.1|	1833427	G	A	G	-	-	-	-	-	0.0239234	N	ID=gene-BDAG_RS24310;Name=BDAG_RS24310;gbkey=Gene;gene_biotype=protein_coding;locus_tag=BDAG_RS24310;old_locus_tag=BDAG_04175
NZ_CH482381.1|	1837306	G	A	G	-	-	-	-	-	0.0307692	N	ID=gene-BDAG_RS24330;Name=BDAG_RS24330;gbkey=Gene;gene_biotype=protein_coding;locus_tag=BDAG_RS24330;old_locus_tag=BDAG_04179
NZ_CH482381.1|	1840036	T	C	T	-	-	-	-	-	0.0239521	N	ID=gene-BDAG_RS24345;Name=BDAG_RS24345;gbkey=Gene;gene_biotype=protein_coding;locus_tag=BDAG_RS24345;old_locus_tag=BDAG_04182
NZ_CH482381.1|	1844471	T	C	T	-	-	-	-	-	0.0324786	N	N
NZ_CH482381.1|	1862897	T	C	T	-	-	-	-	-	0.0290909	N	ID=gene-BDAG_RS24470;Name=BDAG_RS24470;gbkey=Gene;gene_biotype=protein_coding;locus_tag=BDAG_RS24470;old_locus_tag=BDAG_04206
NZ_CH482381.1|	1868853	T	C	T	-	-	-	-	-	0.171315	Y	N
NZ_CH482381.1|	1869750	A	G	A	-	-	-	-	-	0.0290456	N	ID=gene-BDAG_RS24510;Name=BDAG_RS24510;gbkey=Gene;gene_biotype=protein_coding;locus_tag=BDAG_RS24510;old_locus_tag=BDAG_04212
NZ_CH482381.1|	1880902	T	C	T	-	-	-	-	-	0.0206897	N	ID=gene-BDAG_RS24550;Name=BDAG_RS24550;gbkey=Gene;gene_biotype=protein_coding;locus_tag=BDAG_RS24550;old_locus_tag=BDAG_04219
NZ_CH482381.1|	1887096	C	T	C	-	-	-	-	-	0.108333	Y	N
NZ_CH482381.1|	1908209	C	C	T	-	-	-	-	-	0.333333	Y	ID=gene-BDAG_RS24670;Name=BDAG_RS24670;gbkey=Gene;gene_biotype=protein_coding;locus_tag=BDAG_RS24670;old_locus_tag=BDAG_04240
NZ_CH482381.1|	1909208	C	T	C	-	-	-	-	-	0.0335917	N	ID=gene-BDAG_RS24675;Name=BDAG_RS24675;gbkey=Gene;gene_biotype=protein_coding;locus_tag=BDAG_RS24675;old_locus_tag=BDAG_04241
NZ_CH482381.1|	1929154	A	G	A	-	-	-	0.0169492	-	0.0253521	N	ID=gene-BDAG_RS24775;Name=BDAG_RS24775;gbkey=Gene;gene_biotype=protein_coding;locus_tag=BDAG_RS24775
NZ_CH482381.1|	1935837	A	C	A	-	-	-	-	-	0.032491	Y	N
NZ_CH482381.1|	1949403	T	C	T	-	-	-	-	-	0.0340426	N	ID=gene-BDAG_RS24860;Name=BDAG_RS24860;gbkey=Gene;gene_biotype=protein_coding;locus_tag=BDAG_RS24860;old_locus_tag=BDAG_04273
NZ_CH482381.1|	1951901	G	A	G	0.0138889	-	-	-	-	0.0362694	N	ID=gene-BDAG_RS24865;Name=BDAG_RS24865;gbkey=Gene;gene_biotype=protein_coding;locus_tag=BDAG_RS24865;old_locus_tag=BDAG_04274
NZ_CH482381.1|	1967787	T	C	T	-	0.010395	-	-	-	0.0278746	N	ID=gene-BDAG_RS24930;Name=BDAG_RS24930;gbkey=Gene;gene_biotype=protein_coding;locus_tag=BDAG_RS24930;old_locus_tag=BDAG_04288
NZ_CH482381.1|	1976163	G	A	G	-	-	-	-	-	0.021164	N	ID=gene-BDAG_RS24965;Name=BDAG_RS24965;gbkey=Gene;gene_biotype=protein_coding;locus_tag=BDAG_RS24965;old_locus_tag=BDAG_04294
NZ_CH482381.1|	1978844	A	G	A	-	-	-	-	-	0.029703	N	ID=gene-BDAG_RS24975;Name=BDAG_RS24975;gbkey=Gene;gene_biotype=protein_coding;locus_tag=BDAG_RS24975;old_locus_tag=BDAG_04296
NZ_CH482381.1|	1980720	A	G	A	-	-	-	-	-	0.0203252	N	ID=gene-BDAG_RS24980;Name=BDAG_RS24980;gbkey=Gene;gene_biotype=protein_coding;locus_tag=BDAG_RS24980;old_locus_tag=BDAG_04297
NZ_CH482381.1|	1988839	C	C	T	-	-	-	-	-	0.25	Y	ID=gene-BDAG_RS25015;Name=BDAG_RS25015;gbkey=Gene;gene_biotype=protein_coding;locus_tag=BDAG_RS25015;old_locus_tag=BDAG_04305
NZ_CH482381.1|	2000009	A	G	A	-	-	-	-	-	0.020202	N	ID=gene-BDAG_RS25070;Name=BDAG_RS25070;gbkey=Gene;gene_biotype=protein_coding;locus_tag=BDAG_RS25070;old_locus_tag=BDAG_04316
NZ_CH482381.1|	2007601	C	T	C	-	-	-	-	-	0.0553846	Y	ID=gene-BDAG_RS25110;Name=BDAG_RS25110;end_range=2007994,.;gbkey=Gene;gene_biotype=pseudogene;locus_tag=BDAG_RS25110;partial=true;pseudo=true
NZ_CH482381.1|	2020652	C	T	C	-	-	-	-	-	0.23871	Y	ID=gene-BDAG_RS25165;Name=BDAG_RS25165;gbkey=Gene;gene_biotype=pseudogene;locus_tag=BDAG_RS25165;old_locus_tag=BDAG_04332;pseudo=true
NZ_CH482381.1|	2031024	T	C	T	-	-	-	-	-	0.0235294	N	ID=gene-BDAG_RS25220;Name=BDAG_RS25220;gbkey=Gene;gene_biotype=protein_coding;locus_tag=BDAG_RS25220;old_locus_tag=BDAG_04343
NZ_CH482381.1|	2033172	T	C	T	-	-	-	-	-	0.166667	Y	ID=gene-BDAG_RS25230;Name=BDAG_RS25230;gbkey=Gene;gene_biotype=protein_coding;locus_tag=BDAG_RS25230;old_locus_tag=BDAG_04345
NZ_CH482381.1|	2033555	C	T	C	-	-	-	-	-	0.0216049	Y	ID=gene-BDAG_RS25230;Name=BDAG_RS25230;gbkey=Gene;gene_biotype=protein_coding;locus_tag=BDAG_RS25230;old_locus_tag=BDAG_04345
NZ_CH482381.1|	2038446	C	T	C	-	-	-	-	-	0.0227273	N	ID=gene-BDAG_RS25250;Name=BDAG_RS25250;gbkey=Gene;gene_biotype=protein_coding;locus_tag=BDAG_RS25250;old_locus_tag=BDAG_04348
NZ_CH482381.1|	2046875	C	T	C	-	-	-	-	-	0.0202429	N	ID=gene-BDAG_RS25285;Name=BDAG_RS25285;gbkey=Gene;gene_biotype=protein_coding;locus_tag=BDAG_RS25285;old_locus_tag=BDAG_04354
NZ_CH482381.1|	2063843	T	C	T	-	-	-	-	-	0.0205882	N	ID=gene-BDAG_RS25370;Name=fliP;gbkey=Gene;gene=fliP;gene_biotype=protein_coding;locus_tag=BDAG_RS25370;old_locus_tag=BDAG_04368
NZ_CH482381.1|	2081145	T	C	T	-	-	-	-	-	0.0233918	N	ID=gene-BDAG_RS25470;Name=BDAG_RS25470;gbkey=Gene;gene_biotype=pseudogene;locus_tag=BDAG_RS25470;old_locus_tag=BDAG_04379;pseudo=true
NZ_CH482381.1|	2109022	A	G	A	-	-	-	-	-	0.0283019	N	ID=gene-BDAG_RS25590;Name=BDAG_RS25590;gbkey=Gene;gene_biotype=protein_coding;locus_tag=BDAG_RS25590;old_locus_tag=BDAG_04396
NZ_CH482381.1|	2117954	G	A	G	-	-	-	-	-	0.0215054	N	ID=gene-BDAG_RS25655;Name=BDAG_RS25655;gbkey=Gene;gene_biotype=protein_coding;locus_tag=BDAG_RS25655;old_locus_tag=BDAG_04406
NZ_CH482381.1|	2128611	A	G	A	-	-	-	-	-	0.0235294	N	ID=gene-BDAG_RS25715;Name=flgH;gbkey=Gene;gene=flgH;gene_biotype=protein_coding;locus_tag=BDAG_RS25715;old_locus_tag=BDAG_04416
NZ_CH482381.1|	2128966	T	C	T	-	-	-	-	-	0.0204082	N	ID=gene-BDAG_RS25715;Name=flgH;gbkey=Gene;gene=flgH;gene_biotype=protein_coding;locus_tag=BDAG_RS25715;old_locus_tag=BDAG_04416
NZ_CH482381.1|	2134031	G	A	G	-	-	-	-	-	0.0210526	N	N
NZ_CH482381.1|	2136762	G	A	G	-	-	-	-	-	0.0231214	N	ID=gene-BDAG_RS25750;Name=BDAG_RS25750;gbkey=Gene;gene_biotype=pseudogene;locus_tag=BDAG_RS25750;old_locus_tag=BDAG_04422;partial=true;pseudo=true;start_range=.,2136475
NZ_CH482381.1|	2142052	A	G	A	-	-	-	-	-	0.0222222	N	ID=gene-BDAG_RS25785;Name=BDAG_RS25785;gbkey=Gene;gene_biotype=protein_coding;locus_tag=BDAG_RS25785;old_locus_tag=BDAG_04425
NZ_CH482381.1|	2159342	A	G	A	-	-	-	-	-	0.02	N	ID=gene-BDAG_RS25870;Name=BDAG_RS25870;gbkey=Gene;gene_biotype=protein_coding;locus_tag=BDAG_RS25870;old_locus_tag=BDAG_04442
NZ_CH482381.1|	2160630	C	T	C	-	-	-	-	-	0.0247253	N	ID=gene-BDAG_RS25875;Name=BDAG_RS25875;gbkey=Gene;gene_biotype=protein_coding;locus_tag=BDAG_RS25875;old_locus_tag=BDAG_04443
NZ_CH482381.1|	2161324	T	C	T	-	-	-	-	-	0.0209059	N	ID=gene-BDAG_RS25880;Name=BDAG_RS25880;gbkey=Gene;gene_biotype=protein_coding;locus_tag=BDAG_RS25880;old_locus_tag=BDAG_04444
NZ_CH482381.1|	2175907	G	G	T	-	-	-	-	-	0.294118	Y	ID=gene-BDAG_RS25945;Name=BDAG_RS25945;end_range=2176129,.;gbkey=Gene;gene_biotype=pseudogene;locus_tag=BDAG_RS25945;partial=true;pseudo=true
NZ_CH482382.1|	5479	A	G	A	-	-	-	-	-	0.0205279	N	ID=gene-BDAG_RS25970;Name=BDAG_RS25970;gbkey=Gene;gene_biotype=protein_coding;locus_tag=BDAG_RS25970;old_locus_tag=BDAG_04459
NZ_CH482382.1|	11958	G	A	G	-	-	-	-	-	0.0842105	Y	ID=gene-BDAG_RS25995;Name=BDAG_RS25995;gbkey=Gene;gene_biotype=protein_coding;locus_tag=BDAG_RS25995;old_locus_tag=BDAG_04464
NZ_CH482382.1|	12388	G	A	G	-	-	-	-	-	0.0650407	Y	N
NZ_CH482382.1|	29491	T	C	T	-	-	-	-	-	0.022831	N	ID=gene-BDAG_RS26065;Name=BDAG_RS26065;gbkey=Gene;gene_biotype=protein_coding;locus_tag=BDAG_RS26065;old_locus_tag=BDAG_04478
NZ_CH482382.1|	35135	A	G	A	-	-	-	-	-	0.0314465	N	ID=gene-BDAG_RS26095;Name=BDAG_RS26095;gbkey=Gene;gene_biotype=protein_coding;locus_tag=BDAG_RS26095;old_locus_tag=BDAG_04484
NZ_CH482382.1|	39965	C	T	C	-	-	-	-	-	0.0211268	N	ID=gene-BDAG_RS26110;Name=eutB;gbkey=Gene;gene=eutB;gene_biotype=protein_coding;locus_tag=BDAG_RS26110;old_locus_tag=BDAG_04487
NZ_CH482382.1|	42662	C	T	C	-	-	-	-	-	0.0283019	N	ID=gene-BDAG_RS26125;Name=doeB;gbkey=Gene;gene=doeB;gene_biotype=protein_coding;locus_tag=BDAG_RS26125;old_locus_tag=BDAG_04490
NZ_CH482382.1|	43809	A	G	A	-	-	-	-	-	0.0223214	N	ID=gene-BDAG_RS26130;Name=BDAG_RS26130;gbkey=Gene;gene_biotype=protein_coding;locus_tag=BDAG_RS26130;old_locus_tag=BDAG_04491
NZ_CH482382.1|	58024	A	G	A	-	-	-	-	-	0.0204082	N	ID=gene-BDAG_RS26190;Name=BDAG_RS26190;gbkey=Gene;gene_biotype=protein_coding;locus_tag=BDAG_RS26190
NZ_CH482382.1|	61193	A	G	A	-	-	-	-	-	0.024	N	ID=gene-BDAG_RS26200;Name=BDAG_RS26200;gbkey=Gene;gene_biotype=protein_coding;locus_tag=BDAG_RS26200;old_locus_tag=BDAG_04499
NZ_CH482382.1|	67636	C	T	C	-	-	-	-	-	0.0251572	N	ID=gene-BDAG_RS26220;Name=BDAG_RS26220;gbkey=Gene;gene_biotype=protein_coding;locus_tag=BDAG_RS26220;old_locus_tag=BDAG_04503
NZ_CH482382.1|	70749	C	T	C	-	-	-	-	-	0.0254777	Y	ID=gene-BDAG_RS26235;Name=BDAG_RS26235;gbkey=Gene;gene_biotype=protein_coding;locus_tag=BDAG_RS26235;old_locus_tag=BDAG_04506
NZ_CH482382.1|	71919	C	G	C	-	-	-	-	-	0.304965	Y	N
NZ_CH482382.1|	72006	A	G	A	-	-	-	-	-	0.0280374	N	N
NZ_CH482382.1|	75244	T	C	T	-	-	-	-	-	0.0675105	Y	ID=gene-BDAG_RS26255;Name=BDAG_RS26255;gbkey=Gene;gene_biotype=protein_coding;locus_tag=BDAG_RS26255;old_locus_tag=BDAG_04510
NZ_CH482382.1|	80639	C	T	C	-	-	-	-	-	0.02589	N	ID=gene-BDAG_RS26290;Name=BDAG_RS26290;gbkey=Gene;gene_biotype=protein_coding;locus_tag=BDAG_RS26290;old_locus_tag=BDAG_04516
NZ_CH482382.1|	82388	A	G	A	-	-	-	-	-	0.215116	N	ID=gene-BDAG_RS26295;Name=BDAG_RS26295;gbkey=Gene;gene_biotype=protein_coding;locus_tag=BDAG_RS26295;old_locus_tag=BDAG_04517
NZ_CH482382.1|	84246	A	G	A	-	-	-	-	-	0.0215517	N	N
NZ_CH482382.1|	84426	A	G	A	-	-	-	-	-	0.0220126	N	N
NZ_CH482382.1|	101168	G	A	G	-	-	-	-	-	0.0239234	N	ID=gene-BDAG_RS26405;Name=BDAG_RS26405;gbkey=Gene;gene_biotype=protein_coding;locus_tag=BDAG_RS26405;old_locus_tag=BDAG_04533
NZ_CH482382.1|	155853	T	C	T	-	-	-	-	-	0.025641	N	ID=gene-BDAG_RS26610;Name=glmS;gbkey=Gene;gene=glmS;gene_biotype=protein_coding;locus_tag=BDAG_RS26610;old_locus_tag=BDAG_04567
NZ_CH482382.1|	158808	C	T	C	-	-	-	-	-	0.0389972	Y	ID=gene-BDAG_RS26620;Name=BDAG_RS26620;gbkey=Gene;gene_biotype=protein_coding;locus_tag=BDAG_RS26620;old_locus_tag=BDAG_04569
NZ_CH482382.1|	169566	G	A	G	-	-	-	-	-	0.0245098	N	ID=gene-BDAG_RS26665;Name=uvrA;end_range=173195,.;gbkey=Gene;gene=uvrA;gene_biotype=pseudogene;locus_tag=BDAG_RS26665;partial=true;pseudo=true
NZ_CH482382.1|	176888	T	C	T	-	-	-	-	-	0.0695652	Y	ID=gene-BDAG_RS26680;Name=BDAG_RS26680;gbkey=Gene;gene_biotype=protein_coding;locus_tag=BDAG_RS26680;old_locus_tag=BDAG_04577
NZ_CH482382.1|	199373	A	G	A	-	-	-	-	-	0.030837	N	ID=gene-BDAG_RS26795;Name=BDAG_RS26795;gbkey=Gene;gene_biotype=protein_coding;locus_tag=BDAG_RS26795;old_locus_tag=BDAG_04595
NZ_CH482382.1|	200368	G	A	G	-	-	-	-	-	0.0245098	N	ID=gene-BDAG_RS26800;Name=BDAG_RS26800;gbkey=Gene;gene_biotype=protein_coding;locus_tag=BDAG_RS26800
NZ_CH482382.1|	220379	T	G	T	-	-	-	-	-	0.0374332	Y	ID=gene-BDAG_RS26850;Name=uca;gbkey=Gene;gene=uca;gene_biotype=pseudogene;locus_tag=BDAG_RS26850;old_locus_tag=BDAG_04603;pseudo=true
NZ_CH482382.1|	254509	A	G	A	-	-	-	-	-	0.0201794	N	ID=gene-BDAG_RS27015;Name=BDAG_RS27015;gbkey=Gene;gene_biotype=protein_coding;locus_tag=BDAG_RS27015;old_locus_tag=BDAG_04626
NZ_CH482382.1|	279145	T	C	T	0.0126382	-	-	-	-	0.0216049	N	ID=gene-BDAG_RS27130;Name=BDAG_RS27130;gbkey=Gene;gene_biotype=protein_coding;locus_tag=BDAG_RS27130;old_locus_tag=BDAG_04644
NZ_CH482382.1|	279661	C	T	C	-	-	-	-	-	0.0211268	N	ID=gene-BDAG_RS27130;Name=BDAG_RS27130;gbkey=Gene;gene_biotype=protein_coding;locus_tag=BDAG_RS27130;old_locus_tag=BDAG_04644
NZ_CH482382.1|	296660	A	G	A	-	-	-	-	-	0.0714286	Y	ID=gene-BDAG_RS27230;Name=BDAG_RS27230;gbkey=Gene;gene_biotype=protein_coding;locus_tag=BDAG_RS27230;old_locus_tag=BDAG_04649
NZ_CH482382.1|	313073	G	G	A	-	-	-	-	-	0.248	Y	ID=gene-BDAG_RS27305;Name=BDAG_RS27305;gbkey=Gene;gene_biotype=protein_coding;locus_tag=BDAG_RS27305;old_locus_tag=BDAG_04658
NZ_CH482382.1|	327319	G	A	G	-	-	-	-	-	0.0299401	N	ID=gene-BDAG_RS27345;Name=BDAG_RS27345;gbkey=Gene;gene_biotype=pseudogene;locus_tag=BDAG_RS27345;old_locus_tag=BDAG_04666;pseudo=true
NZ_CH482382.1|	330177	G	A	G	-	-	-	-	-	0.0248963	N	ID=gene-BDAG_RS27355;Name=BDAG_RS27355;gbkey=Gene;gene_biotype=protein_coding;locus_tag=BDAG_RS27355;old_locus_tag=BDAG_04668
NZ_CH482382.1|	331883	C	T	C	-	-	-	-	-	0.0207254	N	N
NZ_CH482382.1|	338874	G	A	G	-	-	0.0121359	-	-	0.0223048	N	ID=gene-BDAG_RS27395;Name=BDAG_RS27395;gbkey=Gene;gene_biotype=protein_coding;locus_tag=BDAG_RS27395
NZ_CH482382.1|	345176	C	T	C	-	-	-	-	-	0.0222222	N	ID=gene-BDAG_RS27415;Name=BDAG_RS27415;gbkey=Gene;gene_biotype=protein_coding;locus_tag=BDAG_RS27415;old_locus_tag=BDAG_04678
NZ_CH482382.1|	359269	C	T	C	-	-	-	-	-	0.0205479	N	ID=gene-BDAG_RS27475;Name=BDAG_RS27475;gbkey=Gene;gene_biotype=protein_coding;locus_tag=BDAG_RS27475;old_locus_tag=BDAG_04686
NZ_CH482382.1|	364947	T	C	T	-	-	-	-	-	0.0215054	N	ID=gene-BDAG_RS27515;Name=BDAG_RS27515;gbkey=Gene;gene_biotype=protein_coding;locus_tag=BDAG_RS27515;old_locus_tag=BDAG_04691
NZ_CH482382.1|	369772	C	T	C	-	-	-	-	-	0.0462046	Y	ID=gene-BDAG_RS27525;Name=BDAG_RS27525;gbkey=Gene;gene_biotype=protein_coding;locus_tag=BDAG_RS27525;old_locus_tag=BDAG_04693
NZ_CH482382.1|	379385	A	G	A	-	-	-	-	-	0.0671533	N	N
NZ_CH482382.1|	380477	T	C	T	-	-	-	-	-	0.0573951	Y	ID=gene-BDAG_RS27570;Name=BDAG_RS27570;gbkey=Gene;gene_biotype=protein_coding;locus_tag=BDAG_RS27570;old_locus_tag=BDAG_04699
NZ_CH482382.1|	381888	A	G	A	-	-	-	-	-	0.0208333	N	ID=gene-BDAG_RS27570;Name=BDAG_RS27570;gbkey=Gene;gene_biotype=protein_coding;locus_tag=BDAG_RS27570;old_locus_tag=BDAG_04699
NZ_CH482382.1|	394227	G	A	G	-	-	-	-	-	0.0391061	Y	ID=gene-BDAG_RS27595;Name=BDAG_RS27595;gbkey=Gene;gene_biotype=protein_coding;locus_tag=BDAG_RS27595;old_locus_tag=BDAG_04703
NZ_CH482382.1|	394684	C	T	C	-	-	-	-	-	0.0606061	Y	ID=gene-BDAG_RS27595;Name=BDAG_RS27595;gbkey=Gene;gene_biotype=protein_coding;locus_tag=BDAG_RS27595;old_locus_tag=BDAG_04703
NZ_CH482382.1|	431102	G	A	G	-	-	-	-	-	0.0201342	N	ID=gene-BDAG_RS27735;Name=BDAG_RS27735;gbkey=Gene;gene_biotype=protein_coding;locus_tag=BDAG_RS27735;old_locus_tag=BDAG_04727
NZ_CH482382.1|	490970	G	A	G	-	-	-	-	-	0.0202703	N	N
NZ_CH482382.1|	502692	T	C	T	-	-	-	-	-	0.0202532	N	ID=gene-BDAG_RS28085;Name=BDAG_RS28085;gbkey=Gene;gene_biotype=protein_coding;locus_tag=BDAG_RS28085;old_locus_tag=BDAG_04777
NZ_CH482382.1|	512720	G	A	G	-	-	-	-	-	0.0289256	N	ID=gene-BDAG_RS28140;Name=BDAG_RS28140;gbkey=Gene;gene_biotype=protein_coding;locus_tag=BDAG_RS28140;old_locus_tag=BDAG_04784
NZ_CH482382.1|	512929	A	G	A	-	-	-	-	-	0.0239521	N	ID=gene-BDAG_RS28140;Name=BDAG_RS28140;gbkey=Gene;gene_biotype=protein_coding;locus_tag=BDAG_RS28140;old_locus_tag=BDAG_04784
NZ_CH482382.1|	515139	T	C	T	-	-	-	-	-	0.0214592	N	N
NZ_CH482382.1|	530231	T	C	T	-	-	-	-	-	0.0272109	N	ID=gene-BDAG_RS28210;Name=BDAG_RS28210;gbkey=Gene;gene_biotype=protein_coding;locus_tag=BDAG_RS28210
NZ_CH482382.1|	544406	C	T	C	-	-	-	-	-	0.0245902	N	ID=gene-BDAG_RS28265;Name=BDAG_RS28265;gbkey=Gene;gene_biotype=pseudogene;locus_tag=BDAG_RS28265;old_locus_tag=BDAG_04805;pseudo=true
NZ_CH482382.1|	554160	C	T	C	-	-	-	-	-	0.025	N	ID=gene-BDAG_RS28295;Name=BDAG_RS28295;gbkey=Gene;gene_biotype=protein_coding;locus_tag=BDAG_RS28295;partial=true;start_range=.,553852
NZ_CH482382.1|	555915	G	A	G	-	-	-	-	-	0.0245399	N	ID=gene-BDAG_RS28305;Name=BDAG_RS28305;gbkey=Gene;gene_biotype=protein_coding;locus_tag=BDAG_RS28305;old_locus_tag=BDAG_04811
NZ_CH482382.1|	561786	T	C	T	-	-	-	-	-	0.0248447	N	ID=gene-BDAG_RS28335;Name=BDAG_RS28335;gbkey=Gene;gene_biotype=protein_coding;locus_tag=BDAG_RS28335
NZ_CH482382.1|	561888	G	A	G	-	-	-	-	-	0.0201342	N	ID=gene-BDAG_RS28335;Name=BDAG_RS28335;gbkey=Gene;gene_biotype=protein_coding;locus_tag=BDAG_RS28335
NZ_CH482382.1|	571532	C	T	C	-	-	-	-	-	0.202429	Y	ID=gene-BDAG_RS28360;Name=glgB;gbkey=Gene;gene=glgB;gene_biotype=protein_coding;locus_tag=BDAG_RS28360
NZ_CH482382.1|	572521	G	A	G	-	-	-	-	-	0.0202429	N	ID=gene-BDAG_RS28365;Name=glgX;gbkey=Gene;gene=glgX;gene_biotype=protein_coding;locus_tag=BDAG_RS28365;old_locus_tag=BDAG_04818
NZ_CH482382.1|	573184	T	C	T	-	-	-	-	-	0.0204082	N	ID=gene-BDAG_RS28365;Name=glgX;gbkey=Gene;gene=glgX;gene_biotype=protein_coding;locus_tag=BDAG_RS28365;old_locus_tag=BDAG_04818
NZ_CH482382.1|	607715	C	T	C	-	-	-	-	-	0.0206612	N	ID=gene-BDAG_RS28495;Name=BDAG_RS28495;gbkey=Gene;gene_biotype=protein_coding;locus_tag=BDAG_RS28495;old_locus_tag=BDAG_04837
NZ_CH482382.1|	615456	T	C	T	-	-	-	-	-	0.0211864	N	N
NZ_CH482382.1|	629536	T	C	T	-	-	-	-	-	0.0529801	Y	ID=gene-BDAG_RS28605;Name=BDAG_RS28605;gbkey=Gene;gene_biotype=protein_coding;locus_tag=BDAG_RS28605;old_locus_tag=BDAG_04857
NZ_CH482382.1|	642202	A	C	A	-	-	-	-	-	0.0683012	N	N
NZ_CH482382.1|	647337	G	A	G	-	-	-	-	-	0.212121	Y	ID=gene-BDAG_RS28695;Name=BDAG_RS28695;gbkey=Gene;gene_biotype=protein_coding;locus_tag=BDAG_RS28695;old_locus_tag=BDAG_04868
NZ_CH482382.1|	650110	A	G	A	-	-	-	-	-	0.0210526	N	ID=gene-BDAG_RS28710;Name=torA;gbkey=Gene;gene=torA;gene_biotype=protein_coding;locus_tag=BDAG_RS28710;old_locus_tag=BDAG_04869
NZ_CH482382.1|	686767	G	A	G	-	-	-	-	-	0.435115	Y	ID=gene-BDAG_RS28895;Name=BDAG_RS28895;gbkey=Gene;gene_biotype=pseudogene;locus_tag=BDAG_RS28895;pseudo=true
NZ_CH482382.1|	697615	T	C	T	-	-	-	-	-	0.0208333	N	ID=gene-BDAG_RS28940;Name=BDAG_RS28940;gbkey=Gene;gene_biotype=pseudogene;locus_tag=BDAG_RS28940;old_locus_tag=BDAG_04904;pseudo=true
NZ_CH482382.1|	699994	G	A	G	-	-	-	-	-	0.0364238	N	ID=gene-BDAG_RS28950;Name=BDAG_RS28950;gbkey=Gene;gene_biotype=protein_coding;locus_tag=BDAG_RS28950;old_locus_tag=BDAG_04906
NZ_CH482382.1|	706116	T	C	T	-	-	-	-	-	0.021978	N	ID=gene-BDAG_RS28995;Name=BDAG_RS28995;gbkey=Gene;gene_biotype=protein_coding;locus_tag=BDAG_RS28995;old_locus_tag=BDAG_04913
NZ_CH482382.1|	707402	C	T	C	-	-	-	-	-	0.020979	N	ID=gene-BDAG_RS29000;Name=BDAG_RS29000;gbkey=Gene;gene_biotype=protein_coding;locus_tag=BDAG_RS29000;old_locus_tag=BDAG_04914
NZ_CH482382.1|	718908	G	C	G	-	-	-	-	-	0.0205479	N	ID=gene-BDAG_RS29065;Name=BDAG_RS29065;gbkey=Gene;gene_biotype=protein_coding;locus_tag=BDAG_RS29065;old_locus_tag=BDAG_04927
NZ_CH482382.1|	744198	G	A	G	-	0.0140056	-	-	-	0.0222222	N	ID=gene-BDAG_RS29175;Name=BDAG_RS29175;gbkey=Gene;gene_biotype=protein_coding;locus_tag=BDAG_RS29175;old_locus_tag=BDAG_04949
NZ_CH482382.1|	750301	G	A	G	-	-	-	-	-	0.0228833	N	ID=gene-BDAG_RS29200;Name=BDAG_RS29200;gbkey=Gene;gene_biotype=protein_coding;locus_tag=BDAG_RS29200;old_locus_tag=BDAG_04954
NZ_CH482382.1|	756438	C	T	C	-	-	-	-	-	0.0246305	N	N
NZ_CH482382.1|	764532	A	G	A	-	-	-	-	-	0.0216216	N	ID=gene-BDAG_RS29275;Name=BDAG_RS29275;gbkey=Gene;gene_biotype=protein_coding;locus_tag=BDAG_RS29275;old_locus_tag=BDAG_04963
NZ_CH482382.1|	774265	G	A	G	-	-	-	-	-	0.459716	Y	ID=gene-BDAG_RS29320;Name=BDAG_RS29320;gbkey=Gene;gene_biotype=pseudogene;locus_tag=BDAG_RS29320;pseudo=true
NZ_CH482382.1|	775309	T	G	T	-	-	-	-	-	0.3375	Y	ID=gene-BDAG_RS29325;Name=narI;gbkey=Gene;gene=narI;gene_biotype=protein_coding;locus_tag=BDAG_RS29325;old_locus_tag=BDAG_04971
NZ_CH482382.1|	795602	G	A	G	-	-	-	-	-	0.348259	Y	ID=gene-BDAG_RS29420;Name=BDAG_RS29420;gbkey=Gene;gene_biotype=protein_coding;locus_tag=BDAG_RS29420;old_locus_tag=BDAG_04987
NZ_CH482382.1|	819332	C	T	C	-	-	-	-	-	0.0232558	N	ID=gene-BDAG_RS29515;Name=BDAG_RS29515;gbkey=Gene;gene_biotype=pseudogene;locus_tag=BDAG_RS29515;old_locus_tag=BDAG_05004;partial=true;pseudo=true;start_range=.,818961
NZ_CH482382.1|	819779	G	A	G	-	-	-	-	-	0.0342466	N	ID=gene-BDAG_RS29515;Name=BDAG_RS29515;gbkey=Gene;gene_biotype=pseudogene;locus_tag=BDAG_RS29515;old_locus_tag=BDAG_05004;partial=true;pseudo=true;start_range=.,818961
