# Supplementary material for: Detecting Genetic Variation of Colonizing Streptococcus agalactiae Genomes in Humans: A Precision Protocol
Source: Front Bioinform. 2022 Jun 3;2:813599. doi: 10.3389/fbinf.2022.813599 (PMC9580942; doi:10.3389/fbinf.2022.813599)
Supplement: Supplementary file 12 [file Table5.XLSX]

## Sheet: Sheet1
Supplementary Table 5 | Number of PMs found at different frequencies in the simulated dataset using five variant callers.
Tool	Type	Frequency
		0.15	0.1	0.08	0.06	0.05	0.04	0.03	0.02	0.01	0.005
Lofreq	TP	95	94	90	94	93	87	66	25	4	1
Lofreq	FP	4	2	5	1	5	2	4	7	14	26
Lofreq	FN	2	0	1	0	0	6	27	63	87	91
Mutect2	TP	96	94	90	92	93	92	91	79	58	18
Mutect2	FP	4	2	4	1	3	1	4	1	7	10
Mutect2	FN	1	0	1	2	0	1	2	9	33	74
PMcalling	TP	96	94	91	93	93	92	93	88	81	43
PMcalling	FP	4	1	2	7	1	6	3	2	7	10
PMcalling	FN	1	0	0	1	0	1	0	0	10	49
SNVSniffer	TP	95	94	89	90	87	63	43	14	0	0
SNVSniffer	FP	1	4	3	3	7	5	9	14	10	27
SNVSniffer	FN	2	0	2	4	6	30	50	74	91	92
Strelka2	TP	96	94	90	94	93	92	93	82	28	5
Strelka2	FP	0	2	1	4	2	1	7	2	7	8
Strelka2	FN	1	0	1	0	0	1	0	6	63	87
#TP: True Positive
#FP: False Positive
#FN: False Negative
