# Supplementary material for: Detecting Genetic Variation of Colonizing Streptococcus agalactiae Genomes in Humans: A Precision Protocol
Source: Front Bioinform. 2022 Jun 3;2:813599. doi: 10.3389/fbinf.2022.813599 (PMC9580942; doi:10.3389/fbinf.2022.813599)
Supplement: Supplementary file 13 [file Table7.XLSX]

## Sheet: Supplementary Table 6
Supplementary Table 7 | GBS Genes carrying PMs.
Sample	PM site	Gene Locus_tag	Nonsynonymous	Synonymous	Ref	Nonsynonymous changed	Ref	Synonymous changed	Location nonsynonymous	Location synonymous	Product
GBS-M001C	70583*	AV644_RS00435	1	0	G	S			504		bifunctional acetaldehyde-CoA/alcohol dehydrogenase
GBS-M001C	645168*	AV644_RS03630	1	0	E	D			109		head-tail adaptor protein
GBS-M001C	1021263	AV644_RS05400	1	0	P	T			298		DUF2130 domain-containing protein
GBS-M001C	1023305	AV644_RS05410	0	1			E	E		153
GBS-M001C	1067147*	AV644_RS05610	1	0	R	H			111		orotate phosphoribosyltransferase
GBS-M001C	1169991	AV644_RS06155	1	0	A	E			308		DNA topoisomerase IV subunit B
GBS-M001C	1326769*	AV644_RS06915	1	0	S	I			168		bifunctional pyrimidine operon transcriptional regulator/uracil phosphoribosyltransferase
GBS-M001C	1393363*	AV644_RS07250	1	0	D	Y			117		amino acid ABC transporter substrate-binding protein
GBS-M001C	1750144*	AV644_RS09090	1	0	E	G			263		glycine betaine/L-proline ABC transporter ATP-binding protein
GBS-M001C	1912696*	AV644_RS09900	1	0	I	M			4		tetracycline resistance protein
GBS-M001T	70583*	AV644_RS00435	1	0	G	S			504		bifunctional acetaldehyde-CoA/alcohol dehydrogenase
GBS-M001T	396424	AV644_RS02350	0	1			S	S		44
GBS-M001T	645168*	AV644_RS03630	1	0	E	D			109		head-tail adaptor protein
GBS-M001T	1067147*	AV644_RS05610	1	0	R	H			111		orotate phosphoribosyltransferase
GBS-M001T	1152986	AV644_RS06075	1	0	D	G			56		GlsB/YeaQ/YmgE family stress response membrane protein
GBS-M001T	1320879	AV644_RS06890	1	0	N	Y			309		permease
GBS-M001T	1326769*	AV644_RS06915	1	0	S	I			168		bifunctional pyrimidine operon transcriptional regulator/uracil phosphoribosyltransferase
GBS-M001T	1393363*	AV644_RS07250	1	0	D	Y			117		amino acid ABC transporter substrate-binding protein
GBS-M001T	1750144*	AV644_RS09090	1	0	E	G			263		glycine betaine/L-proline ABC transporter ATP-binding protein
GBS-M001T	1912696*	AV644_RS09900	1	0	I	M			4		tetracycline resistance protein
GBS-M006	18772	AMD29_00205	1	0	A	V			544		phosphoribosylformylglycinamidine synthase
GBS-M006	52656	AMD29_00350	1	0	T	M			102		ethanol-active dehydrogenase/acetaldehyde-active reductase
GBS-M006	149731	AMD29_01015	1	0	R	Q			238		D-ribose transporter ATP-binding protein
GBS-M006	185293	AMD29_01185	1	0	I	S			54		peptidase M15
GBS-M006	232072	AMD29_01415	1	0	E	-			195		ABC transporter substrate-binding protein
GBS-M006	524098	AMD29_02980	1	0	Q	H			49		23S rRNA (adenine(2503)-C2)-methyltransferase
GBS-M006	582894	AMD29_03265	1	0	R	C			272		fructose 1,6-bisphosphatase
GBS-M006	624907	AMD29_03470	1	0	E	G			266		septation ring formation regulator EzrA
GBS-M006	629966	AMD29_03495	1	0	V	I			86		endonuclease
GBS-M006	672848	AMD29_03715	0	1			E	E		499
GBS-M006	774635	AMD29_04180	1	0	N	I			216		MFS transporter
GBS-M006	1062763	AMD29_05495	1	0	L	R			302		ABC transporter ATP-binding protein
GBS-M006	1104448	AMD29_05700	0	1			T	T		160
GBS-M006	1126740	AMD29_05865	1	0	D	G			56		hypothetical protein AMD29_05865
GBS-M006	1167355	AMD29_06075	1	0	A	V			204		purine nucleoside phosphorylase
GBS-M006	1311435	AMD29_06835	1	0	T	I			3		ABC transporter ATP-binding protein
GBS-M006	1311435	AMD29_06840	0	1			N	N		605
GBS-M006	1659098	AMD29_08535	1	0	T	I			304		LacI family transcriptional regulator
GBS-M006	1682590	AMD29_08660	1	0	G	D			172		signal peptidase
GBS-M006	1772389	AMD29_09110	1	0	E	G			263		glycine/betaine ABC transporter ATP-binding protein
GBS-M006	1784901	AMD29_09150	1	0	L	H			51		dihydrofolate reductase
GBS-M006	1790905	AMD29_09185	1	0	A	G			25		PTS ascorbate transporter subunit IIA
GBS-M006	1994302	AMD29_10200	1	0	E	G			173		DNA mismatch repair protein MutS
GBS-M006	2058649	AMD29_10570	1	0	V	E			85		50S ribosomal protein L9
GBS-M006	2073406	AMD29_10640	1	0	E	K			176		peptidase M16
GBS-M007	37171	EN73_RS00295	1	0	T	K			165		phosphoribosylformylglycinamidine synthase
GBS-M007	101239	EN73_RS00705	1	0	V	D			104		competence protein ComX
GBS-M007	119669	EN73_RS00805	1	0	P	S			56		DNA repair protein RadA
GBS-M007	695372	EN73_RS03780	1	0	I	F			140		LysR family transcriptional regulator
GBS-M007	702969	EN73_RS03810	1	0	D	A			77		FadR family transcriptional regulator
GBS-M007	713199	EN73_RS03855	0	1			I	I		117
GBS-M007	789249	EN73_RS04200	1	0	G	D			21		GIY-YIG nuclease family protein
GBS-M007	812227	EN73_RS04305	0	1			A	A		229
GBS-M007	911162	EN73_RS04745	0	1			P	P		390
GBS-M007	928158	EN73_RS04815	1	0	N	T			854		hypothetical protein
GBS-M007	1117332	EN73_RS05745	0	1			P	P		144
GBS-M007	1411929	EN73_RS07105	0	1			T	T		94
GBS-M007	1429232	EN73_RS07190	0	1			V	V		714
GBS-M007	1537209	EN73_RS07780	1	0	D	G			210		endolytic transglycosylase MltG
GBS-M007	1471041	EN73_RS07395	1	0	D	V			251
GBS-M007	1508385,1508540	EN73_RS07610	1	1	A	S	T	T	150	201	ABC transporter ATP-binding protein
GBS-M007	1652421	EN73_RS08325	1	0	E	G			691		formate C-acetyltransferase
GBS-M007	1671999	EN73_RS10365	0	1			L	L		234
GBS-M007	1718617	EN73_RS08665	1	0	E	G			263		glycine betaine/L-proline ABC transporter ATP-binding protein
GBS-M007	1799353	EN73_RS09025	0	1			S	S		167
GBS-M007	1961742	EN73_RS09835	1	0	A	T			95		anaerobic ribonucleoside-triphosphate reductase
GBS-M008	112017	RDF_RS00760	0	1			V	V		74
GBS-M008	171257	RDF_RS01040	0	1			S	S		48
GBS-M008	307472	RDF_RS01800	0	1			T	T		199
GBS-M008	355717	RDF_RS02030	1	0	Y	H			216		helicase
GBS-M008	439118,439364	RDF_RS02495	0	2			G,G	G,G		754,836
GBS-M008	472615,472682	RDF_RS02660	2	0	E,V	D,I			164,187		hypothetical protein
GBS-M008	485171	RDF_RS02725	1	0	F	V			114		type 1 glutamine amidotransferase
GBS-M008	501670	RDF_RS02810	0	1			A	A		371
GBS-M008	549423	RDF_RS03035	1	0	S	F			287		pyridoxal phosphate-dependent aminotransferase
GBS-M008	582299	RDF_RS03205	1	0	G	A			65		NUDIX hydrolase
GBS-M008	640549	RDF_RS03470	1	0	T	A			96		Clp protease ClpP
GBS-M008	683070	RDF_RS03675	1	0	F	L			34		multidrug ABC transporter permease
GBS-M008	718261	RDF_RS03840	0	1			N	N		152
GBS-M008	724165	RDF_RS03865	1	0	L	F			110		beta-glucuronidase
GBS-M008	726157	RDF_RS03870	0	1			P	P		164
GBS-M008	759828	RDF_RS04015	0	1			I	I		37
GBS-M008	768961,769069	RDF_RS04075	0	2			V,N	V,N		118,154
GBS-M008	782271	RDF_RS04140	1	0	I	V			116		epimerase
GBS-M008	824488	RDF_RS04320	1	0	V	I			295		glycoside hydrolase family 1 protein
GBS-M008	836381, 836469, 836547	RDF_RS04380	1	2	K	R	K,N	K,N	7	36,62	competence protein CoiA
GBS-M008	936383	RDF_RS04830	1	0	N	I			278		type II CRISPR RNA-guided endonuclease Cas9
GBS-M008	1084391	RDF_RS05520	1	0	A	T			274		membrane protein
GBS-M008	1086567	RDF_RS05525	0	1			T	T		75
GBS-M008	1110030	RDF_RS05635	1	0	I	F			11		serine hydroxymethyltransferase
GBS-M008	1137694	RDF_RS05780	1	0	P	L			54		hypothetical protein
GBS-M008	1167704	RDF_RS05955	1	0	D	G			56		GlsB/YeaQ/YmgE family stress response membrane protein
GBS-M008	1239777	RDF_RS06315	0	1			P	P		110
GBS-M008	1322717	RDF_RS06705	1	0	V	I			353		bifunctional metallophosphatase/5'-nucleotidase
GBS-M008	1327606,1327752	RDF_RS06725	1	1	H	R	L	L	112	161	ABC transporter ATP-binding protein
GBS-M008	1451852	RDF_RS07315	1	0	I	V			167		glycosyl transferase family 8
GBS-M008	1458573	RDF_RS07350	0	1			L	L		54
GBS-M008	1509413	RDF_RS07595	0	1			S	S		311
GBS-M008	1544346	RDF_RS07760	0	1			L	L		287
GBS-M008	1608400	RDF_RS08105	1	0	D	N			15		hypothetical protein
GBS-M008	1715596	RDF_RS08615	1	0	V	A			164		dihydrofolate reductase
GBS-M008	1772502	RDF_RS08930	0	1			G	G		353
GBS-M008	1790527	RDF_RS08995	1	0	D	Y			277		aspartate--tRNA ligase
GBS-M008	2004959	RDF_RS10050	1	0	E	G			492		hypothetical protein
GBS-M008	2029847	RDF_RS10185	1	0	L	V			547		hypothetical protein
GBS-M008	2080242	RDF_RS10470	0	1			G	G		14
#*Shared PMs of GBS-M001C and GBS-M001T
#Genes with PM site found in two or more GBS samples are highlighted
