# Supplementary material for: Detecting Genetic Variation of Colonizing Streptococcus agalactiae Genomes in Humans: A Precision Protocol
Source: Front Bioinform. 2022 Jun 3;2:813599. doi: 10.3389/fbinf.2022.813599 (PMC9580942; doi:10.3389/fbinf.2022.813599)
Supplement: Supplementary file 14 [file Table8.XLSX]

## Sheet: Supplementary Table 7
Supplementary Table 8 | KEGG enrichment of genes carrying positive PMs.
Term	Input number	Background number	P-Value	Corrected P-Value	Gene locus_tag	Protein ID	Product
Quorum sensing	5	42	0.0139412	0.126118	AMD29_08660|EN73_RS00705|EN73_RS07610|AMD29_01415|RDF_RS02725	WP_000657514.1|WP_000776867.1|WP_000178150.1|WP_000170504.1|WP_000925632.1	signal peptidase I|competence protein ComX|ABC transporter ATP-binding protein|hypothetical protein|type 1 glutamine amidotransferase
Glycolysis / Gluconeogenesis	4	27	0.0142506	0.126118	AV644_RS00435|AMD29_00350|RDF_RS04320|AMD29_03265	WP_000137036.1|"WP_000649191.1|WP_000215675.1|WP_000064640.1	bifunctional acetaldehyde-CoA/alcohol dehydrogenase|alcohol dehydrogenase AdhP|glycoside hydrolase family 1 protein|fructose 1,6-bisphosphatase
ABC transporters	8	98	0.0152964	0.126118	AMD29_01015|RDF_RS08105|RDF_RS06725|EN73_RS07610|AMD29_09110|EN73_RS08665|AMD29_06835|AV644_RS09090	WP_000687224.1|WP_000651251.1|WP_001227932.1|WP_000178150.1|WP_000181804.1|WP_000181801.1|WP_000851080.1|WP_000181804.1	ribose import ATP-binding protein RbsA|heme ABC transporter ATP-binding protein|ABC transporter ATP-binding protein|ABC transporter|glycine betaine/L-proline ABC transporter ATP-binding protein ATP-binding protein|glycine betaine/L-proline ABC transporter ATP-binding protein|ABC transporter ATP-binding protein|glycine betaine/L-proline ABC transporter ATP-binding protein
Biosynthesis of secondary metabolites	9	126	0.0217485	0.126118	AMD29_00205|AMD29_06075|AMD29_00350|RDF_RS05635|EN73_RS00295|RDF_RS02725|RDF_RS06705|AV644_RS00435|AMD29_03265	WP_001042263.1|WP_017647702.1|WP_000649191.1|WP_000575550.1|WP_001042254.1|WP_000925632.1|WP_000726914.1|WP_000137036.1|WP_000064640.1	phosphoribosylformylglycinamidine synthase|purine-nucleoside phosphorylase|alcohol dehydrogenase AdhP|serine hydroxymethyltransferase|phosphoribosylformylglycinamidine synthase|type 1 glutamine amidotransferase|bifunctional metallophosphatase/5'-nucleotidase|bifunctional metallophosphatase/5'-nucleotidase|bifunctional acetaldehyde-CoA/alcohol dehydrogenase|fructose 1,6-bisphosphatase
Pyrimidine metabolism	5	48	0.0225911	0.126118	AV644_RS05610|AMD29_06075|RDF_RS06705|EN73_RS09835|AV644_RS06915	WP_000362326.1|WP_017647702.1|WP_000726914.1|WP_000140248.1|WP_000823056.1	orotate phosphoribosyltransferase|purine-nucleoside phosphorylase|bifunctional metallophosphatase/5'-nucleotidase|anaerobic ribonucleoside-triphosphate reductase|bifunctional pyrimidine operon transcriptional regulator/uracil phosphoribosyltransferase
Degradation of aromatic compounds	2	6	0.0235726	0.126118	AV644_RS00435|AMD29_00350	WP_000137036.1|WP_000649191.1	bifunctional acetaldehyde-CoA/alcohol dehydrogenase|alcohol dehydrogenase AdhP
Purine metabolism	5	57	0.0411074	0.152616	AMD29_00205|AMD29_06075|EN73_RS00295|EN73_RS09835|RDF_RS06705	WP_001042263.1|WP_017647702.1|WP_001042254.1|WP_000140248.1|WP_000726914.1	phosphoribosylformylglycinamidine synthase|purine-nucleoside phosphorylase|phosphoribosylformylglycinamidine synthase|anaerobic ribonucleoside-triphosphate reductase|bifunctional metallophosphatase/5'-nucleotidase
Biosynthesis of antibiotics	7	99	0.0435378	0.152616	AMD29_00205|AMD29_00350|RDF_RS05635|EN73_RS00295|RDF_RS02725|AV644_RS00435|AMD29_03265	WP_001042263.1|WP_000649191.1|WP_000575550.1|WP_001042254.1|WP_000925632.1|WP_000137036.1|WP_000064640.1	phosphoribosylformylglycinamidine synthase|alcohol dehydrogenase AdhP|serine hydroxymethyltransferase|phosphoribosylformylglycinamidine synthase|type 1 glutamine amidotransferase|bifunctional acetaldehyde-CoA/alcohol dehydrogenase|fructose 1,6-bisphosphatase
Nicotinate and nicotinamide metabolism	2	9	0.0436045	0.152616	AMD29_06075|RDF_RS06705	WP_017647702.1|WP_000726914.1	purine-nucleoside phosphorylase|bifunctional metallophosphatase/5'-nucleotidase
#KEGG reference: Streptococcus agalactiae 2603
